# Supplementary material for: Transcriptome architecture of the three main lineages of agrobacteria
Source: mSystems. 2023 Jul 21;8(4):e00333-23. doi: 10.1128/msystems.00333-23 (PMC10469942; doi:10.1128/msystems.00333-23)
Supplement: File S1 — Agrobacteria TSS. [file msystems.00333-23-s0001.xlsx]

## Sheet: 01-meta
Supplemental File 1. TSS identified in this study from dRNA-seq for agrobacterial strains.
Column	Description
biovar	Agrobacterium fabrum C58 (BV1), Rhizobium rhizogenes C16/80 (BV2), Allorhizobium vitis T60/94 (BV3)
contig	Contiguous segment of the genome
position	Nucleotide position on the contig
strand	DNA strand on the contig
locus_tag	Unique identifier applied to genes on contigs
TSS_class	TSS classification (primary, secondary, internal, antisense, orphan)
promoter_TSS	The promoter for the associated TSS (50nt upstream + TSS)
UTR_length	Length of the 5' UTR for the associated locus tag
gene_length	Length of the gene for the associated TSS
putative_sRNA	sRNA prediction
putative_asRNA	asRNA prediction
dataset	TSS identification algorithm with either default or optimized parameters

## Sheet: 02-data
biovar	contig	position	strand	locus_tag	TSS_class	promoter_TSS	UTR_length	gene_length	putative_sRNA	putative_asRNA	dataset
BV1	NC_003062.2	3069	+	Atu0005	primary	TCGATTCGGGAAATGGTGTCGAAGCGGCACGGGATCAGGTAAAAGAAATTC	41	699	0	0	optimized
BV1	NC_003062.2	4415	-	Atu0006	primary	GCGATCAGGAAGGGTTGTAAGCCCCGGGTCGAAATGATAGACCGCCTTCCA	26	483	0	0	optimized
BV1	NC_003062.2	6947	+	Atu0010	primary	GAGCTTGCCGGCACGGTGCGCAACGAAGCCGATTTTTATATACTGCTGCCG	27	570	0	0	optimized
BV1	NC_003062.2	9614	-	Atu0012	antisense	ATCAGTTCCGGCATCTGGCGGAAGAAGAAGGTCAATAGTAGGGTACGGATG		2436	0	1	optimized
BV1	NC_003062.2	11306	+	Atu0014	primary	TGGCGCAGTCAAGGGGTGACAAGTATGAATGCATCGTTCATATATGCATCA	29	843	0	1	optimized
BV1	NC_003062.2	15040	+	Atu0018	primary	TGTCGCCGAGGCTCTGGCGGAAACCCGGGCGAGCGGATTAGATTTGTCGTC	99	1221	0	0	optimized
BV1	NC_003062.2	31760	-	Atu0027	primary	TTTTTGCGCGCTCCCTTCCCGCAGATTTATGAAGACGGTATTGTCATCGGA	87	2646	0	0	optimized
BV1	NC_003062.2	32889	-	Atu0029	internal	ACAAGATCTTCCAGTGGACCGATGGCGGCCTCTCCAACATGATCCTCGATG		1401	0	0	optimized
BV1	NC_003062.2	33333	-	Atu0029	primary	TTCTTTATATCATTATTGCCAGATCGGTTGTGGCCTGCTAAACCGCTGCTA	51	1401	0	0	optimized
BV1	NC_003062.2	33366	-	Atu0029	secondary	GCCTGAGACCGCCCCATATAAAGACATAAAGACTTCTTTATATCATTATTG	84	1401	0	0	optimized
BV1	NC_003062.2	33770	-	Atu0030	primary	CCCATGCTTATCAAGCTTGCAGGCGTTCGCAGCGAAGATAATATGGACAAG	84	276	0	0	optimized
BV1	NC_003062.2	34168	-	Atu0031	primary	TTCAGGCGATTTTAGGCTTGCGATTCGCATTTTCCTCATCAAGATGAAATC	69	402	0	0	optimized
BV1	NC_003062.2	37323	-	Atu0034	primary	CAGGGCGAGTTTTCCTTTGCCACAATTTGTTCCACCTTTATACTCAAGAGA	73	726	0	0	optimized
BV1	NC_003062.2	44546	+	Atu0044	primary	GCGTCGCCCCGAAGATTGCAATCGTGAAAAGCAAACTTACATAGAGCCACA	98	483	0	0	optimized
BV1	NC_003062.2	50918	-	Atu0048	primary	CGGCTGCACAATGGCTTGCCAAGTGCGACTTAATGGAAAATAACCGATTTA	54	714	0	0	optimized
BV1	NC_003062.2	50939	+	Atu0049	primary	AATTGTGCGAAGGAGTAGGCTTAATTGGATAAATCGGTTATTTTCCATTAA	109	486	0	1	optimized
BV1	NC_003062.2	51604	+	Atu0050	antisense	TCCGGACGTAAAACCATTGCGCACTTTTACTGGAAATGCTTCACTTCGGAG		588	0	1	optimized
BV1	NC_003062.2	52259	-	Atu0050	primary	GCGGGTCACAATCGTCTGGCCTCGGGCGCTGATGGACGATAAAAGAAGCCG	78	588	0	0	optimized
BV1	NC_003062.2	56401	+	orphan	orphan	GACGATGGGTGTGTTGACTTGTTTGGTGAGGTTCTCTTATAAGTCCGCTCA			0	0	optimized
BV1	NC_003062.2	56573	+	Atu0053	secondary	TTTGAAGTGGTCTGTTTTTTGACAATTGAATATGAGAAGAAAGAGAAACGT	173	1480	0	0	optimized
BV1	NC_003062.2	56740	+	Atu0053	primary	GTGAGTTCTCGTCGATTCAGAATAACGTGACAATAGTCAATGATTGAATTC	6	1480	0	0	optimized
BV1	NC_003062.2	59018	+	orphan	orphan	TTTGAAGAAAAAACGTTTGCATCATTCGCAAGAATTGATGCCTGTTCTGAA			0	0	optimized
BV1	NC_003062.2	62364	+	Atu0059	secondary	TTACTAATAGCTCGATCGACTTCTTCGTTCCCATTGATTATGTTCATCGAA	243	119	0	0	optimized
BV1	NC_003062.2	62606	+	Atu0059	primary	TTCTCGAAAACAACAGTCCATGTTAAAACATGAACAATGTTGCGTTTTGCC	1	119	0	0	optimized
BV1	NC_003062.2	66390	-	Atu0062	primary	AATAAATAAATCCGATTGAATTATTAATTCCGTATGGCATTCTGACAAGCG	104	1233	0	0	optimized
BV1	NC_003062.2	66475	+	Atu0063	primary	ATCGGATTTATTTATTGACAGCCGTTTCCTTTGGTGGTTCCATCTGCATCA	76	1023	0	0	optimized
BV1	NC_003062.2	70280	-	Atu0066	antisense	ACGGCAGATCGGAACTGCCACTCAAGGGGGAAAAGTGTTAATCTATTCCCA		630	0	1	optimized
BV1	NC_003062.2	70433	+	orphan	orphan	TTGTGTGTCTACTTATTGACGAGAAAATTTCCTCATATACTATATGTGGTG			0	0	optimized
BV1	NC_003062.2	72399	-	Atu0070	antisense	GTCAGCATTTTCGCGTTTGGTATCGAGGAAACGCATGATATCAGGGTGGTG		2082	0	1	optimized
BV1	NC_003062.2	80242	+	Atu0078	primary	CCGCTGCCTTGTTCAGAAGTCATTAACCAGAAAGAGCGATAATTTCTTTCA	118	540	0	1	optimized
BV1	NC_003062.2	87238	-	Atu0084	primary	CTGTCAATCGCCTCTTTCAATTGCACCCGGAATAGTTTATAGGCAGCGCCA	97	270	0	0	optimized
BV1	NC_003062.2	101545	-	Atu0096	primary	TTTGAAGGCTTGGCTTGCATTTGCTGTCGATATTGCCGATATGTGGCCCCG	177	1875	0	1	optimized
BV1	NC_003062.2	101613	+	Atu0097	primary	ATATCGACAGCAAATGCAAGCCAAGCCTTCAAAAAACTGCTATCACGATGA	21	405	0	0	optimized
BV1	NC_003062.2	101877	+	Atu0098	primary	TCGTCGCATCCGCCTTGAAGGAAATCACCGGAGCCACCAAGATAAATGTCG	161	963	0	0	optimized
BV1	NC_003062.2	104691	+	Atu0101	primary	CTTCATCCGACACCCTTCAAATCCCGCCCGAAAAGTGTCAAAACGTCACGG	106	579	0	1	optimized
BV1	NC_003062.2	108832	-	Atu0103	primary	CCTGCCAGGACTTAACCCCGCCTTAAATCGCCGCATTTACACTCTTCATCC	54	2295	0	0	optimized
BV1	NC_003062.2	109353	-	Atu0104	primary	CTATTTCAGGGCGACTTGAAGCCTGCCCGCGTAGCGCCTAATAAATACGCA	0	459	0	0	optimized
BV1	NC_003062.2	109477	+	Atu0105	antisense	GCTGCGATGAAACGTCTGTTTTTTAAGCTGGTATCCTGTATCTTCAAATCA		195	0	1	optimized
BV1	NC_003062.2	109694	+	Atu0106	primary	CTGTTCAAAGAAACTTGACTTTGAGACCCTTCCAACCTACGTACTTCGCCA	129	210	0	0	optimized
BV1	NC_003062.2	110161	+	Atu0107	internal	CCGAACAGGCAGGTCTTGAAAAGGCGGGAGTGCATACCAATATAGGGTTCA		162	0	0	optimized
BV1	NC_003062.2	111944	-	Atu0108	primary	ACGGTCCAAAACCGCTTCGCAGTTTTCGTGAACTGCTCTATCGTTCCGGCG	109	1392	0	0	optimized
BV1	NC_003062.2	112676	-	Atu0109	primary	TAATCCGCTCTTCCCTTGAAAAGCCGCATTTGCACACACATTTCTTAGAGG	230	447	0	0	optimized
BV1	NC_003062.2	117022	+	Atu0112	primary	AGGATATGAACCACTTCAAGGAACTTGTCGTTTTCGATAAGAGGTGAGGTG	190	186	0	0	optimized
BV1	NC_003062.2	117520	+	Atu0113	internal	CCTTTTCCGCTCACTTGGAAAATTCCGCCACTCCTCCTACACTCTTTCATG		1869	0	0	optimized
BV1	NC_003062.2	128546	-	Atu0123	primary	ACTGTCAGATTCGTGTTGATCCCTGCGAATTCATCGGTATATATCGCGCCG	44	90	0	0	optimized
BV1	NC_003062.2	128896	-	Atu0124	antisense	CCGACAGGGCATTTTCAAAAAAGCGCCACGCTTCAGGGTGAATATAGTGAG		318	0	1	optimized
BV1	NC_003062.2	128913	+	Atu0125	primary	CTGCCTCGCGCACCATGGTGGAAGCGGCCTTGGCTCACTATATTCACCCTG	201	651	0	0	optimized
BV1	NC_003062.2	129877	+	Atu0126	primary	GTCAAAAAAACCGGATGAATTTTTCATTGAGCCATGCAAGGATATCAGGCA	101	993	0	0	optimized
BV1	NC_003062.2	138490	-	Atu0134	primary	AATGGCTTTTTCTTTTAAGATTTCAGCATGTTTTGCGCCTATGCTGCAGAG	16	537	0	0	optimized
BV1	NC_003062.2	141558	-	Atu0137	primary	GTTCATAAAAGCGCTTCCTTCTTCACGTTTTGCTGATCTATAACGACAGTT	45	1221	0	0	optimized
BV1	NC_003062.2	146891	-	Atu0142	primary	GTTTGACAATAAAGGGTTGCCGAGCGCGCCGACCGTGCGATAATGCAGCCG	219	999	0	0	optimized
BV1	NC_003062.2	146983	+	Atu0143	primary	TTGTCAAACTTCAATTGACGTTACGTAGGGTGCGTGTGACAATCCGTCGCA	70	1323	0	0	optimized
BV1	NC_003062.2	159693	-	Atu0150	primary	GGCATGGTACGCCCTAACACCAAGCTGCTTCAGTATGGTATTGATTTCAAG	196	1224	0	0	optimized
BV1	NC_003062.2	160130	-	Atu0151	primary	GGAGCGGCCTCTGCCCTTGCAGCGCTTCATTTTGAACCTAACTTGCTCTAG	42	516	0	1	optimized
BV1	NC_003062.2	160368	+	Atu0153	primary	GACGCTGAAACTATTGAAAGCATTCCCTGCAAAAGATATATGCTATTGCAA	38	420	0	0	optimized
BV1	NC_003062.2	163015	+	Atu0157	internal	ACCTCTATTTTGTCTAGACAAATGTAAAATCCCTGCCTAGCATGCCTCAAA		1002	0	0	optimized
BV1	NC_003062.2	167062	-	Atu0161	antisense	CCGATCATCACGCCCTTGACGACCCAGTCCGCCGCCATGAACATGCCCCAA		1023	0	1	optimized
BV1	NC_003062.2	189363	-	Atu0186	primary	AGGGCCAGGCGAAACATGGTTTCAACAAAATCCAGTTCCAGTTTATTCTCG	38	1056	0	0	optimized
BV1	NC_003062.2	189498	+	Atu0187	primary	TGTGAGTCAGTGCATCTGTTTTTTGCCAATCTTTCTTTTATGCTCTCTCCA	30	1845	0	0	optimized
BV1	NC_003062.2	196796	+	Atu0193	primary	GATAGCCGAATCCGCTGGCCTTCCTGTGACAGCCCACGTAACATGATCATA	127	1359	0	0	optimized
BV1	NC_003062.2	199697	+	Atu0195	antisense	GAGCGCGTCTCCCGCTTCCGTTTAGACCGGACGTGCTCTAGAATTTTAGCG		492	0	1	optimized
BV1	NC_003062.2	204175	-	Atu0199	primary	AAAAATGCGGATGGCGTGCAACCTTTTTTTCTTCCGGCCGTTGATACTTCG	61	912	0	0	optimized
BV1	NC_003062.2	204241	+	Atu0200	antisense	GGAAGAAAAAAAGGTTGCACGCCATCCGCATTTTTGCGTCGATGGCTCCTG		1047	0	1	optimized
BV1	NC_003062.2	205971	-	Atu0201	primary	TTCAGTTTCTGGAATTGTTCTAAACTGAAAAAGAGACTATATAACTCCACA	21	471	0	0	optimized
BV1	NC_003062.2	206095	-	Atu0201	secondary	AGCGTGATTTCAAGCTTGCCATTATGAATGCCTCCATTACATTCCGATTCT	145	471	0	1	optimized
BV1	NC_003062.2	209446	-	Atu0204	secondary	TTTAACCAGATATATTTCAATTAGAGCTATTGTCTTCTACAACATGCATCG	85	1104	0	0	optimized
BV1	NC_003062.2	209456	-	Atu0204	primary	ATTCAAGTTTTTTAACCAGATATATTTCAATTAGAGCTATTGTCTTCTACA	95	1104	0	0	optimized
BV1	NC_003062.2	211106	-	Atu0205	internal	TCTTATCCGAGTTCATTGCTTTGTACAAATTCAAGTGCAATGCTGCACCCA		1557	0	0	optimized
BV1	NC_003062.2	215229	+	Atu0210	primary	TTGTGCGGTTGGTTCTTGAGTTTTCCATTGCGTTGGATGAAAACAGTGGAA	24	345	0	0	optimized
BV1	NC_003062.2	215379	+	Atu0211	primary	AGCCGGATTTGACCTTGCGTCAGACGGCCATTCTGCTGCAGATTTATCTCG	237	852	0	0	optimized
BV1	NC_003062.2	216540	+	Atu0212	primary	TGCCCGCCCGGCCCTTTGTGCGAGAGCCCCCGACGGCCTACATCGGTTGGA	23	360	0	0	optimized
BV1	NC_003062.2	217035	+	Atu0213	primary	CGCTGCCGGCGCTCTGGACTTGTCGTCGCTTTTTCAGATAAATCTTCTGCG	79	1305	0	0	optimized
BV1	NC_003062.2	219912	-	Atu0214	primary	CTCACATGACGCAACTTTCGCTTAAGCAATAATCTGTTAACCCTAACAGAG	41	1395	0	0	optimized
BV1	NC_003062.2	219944	+	Atu0215	primary	GAATCGGTGCGATTAACGCTCTGTTAGGGTTAACAGATTATTGCTTAAGCG	70	825	0	1	optimized
BV1	NC_003062.2	228909	-	Atu0222	primary	TCAGGACAATATTAACCATAAATATACCAATCAAGCGCCATCCTAAGGGAA	30	807	0	0	optimized
BV1	NC_003062.2	229879	-	Atu0224	primary	TAATCGTTTTTTTTAAGCGCTTGGAAATCGCTCGGCTGTAGTTTGAACGCA	61	192	0	0	optimized
BV1	NC_003062.2	230665	-	Atu0226	antisense	TGAAGACGAGCGACTTCCGTTTCCATCGGAAGGCCTGCTATCATGTCAGAA		384	0	1	optimized
BV1	NC_003062.2	230921	-	Atu0227	primary	GTTCAAAAAGTCTGTTGACACCGGGCGGCTGCCCTCGTACATCGCTCTCCG	3	87	0	0	optimized
BV1	NC_003062.2	231455	+	Atu0229	primary	TACCGGGCGCGTGCTTGTTCTTATCATGTGGCTTTGCCAACAGAGAAGCTG	26	450	0	0	optimized
BV1	NC_003062.2	232817	+	Atu0232	primary	AGCGGTGATTTTCGGTTGCGAATTGAACAGGTTCTGCTCAAGATTGCGACG	36	189	0	0	optimized
BV1	NC_003062.2	233152	+	Atu0233	primary	CAGGTGCCGGCGTAAAGATAAGATTCAGTCTTTTTTGATAATCTTCCGTTA	72	1098	0	0	optimized
BV1	NC_003062.2	235276	+	Atu0235	primary	TTGATCCGGAATGGCTGGCAGGAACAGCGACAATACGATACAATATCAATA	56	1374	0	1	optimized
BV1	NC_003062.2	236779	+	Atu0236	primary	GGCATTTGAAGGAAATCGGAACAAAATCCCGTGAACGTCGTTTTCTCCGCA	22	318	0	0	optimized
BV1	NC_003062.2	241341	+	Atu0241	antisense	GGCGGCGGCAAACGGTTGACAATGGCTTCCAGAACATCGGGAATGCCAAGA		1827	0	1	optimized
BV1	NC_003062.2	248215	-	Atu0249	internal	TGACGGCTGGCACCGTTGAAATGGCGCATACCTGCTCGTATTATTATGTCG		1104	0	0	optimized
BV1	NC_003062.2	249248	+	Atu0251	primary	ATTATTCTAAAACGACTTGATCTCGACACGAGGCGGATGTATTTAGAATTA	21	984	0	0	optimized
BV1	NC_003062.2	250953	-	Atu0252	primary	TCGATTGCTAATGATTGACTCCTACCCCCCATCCCTCTTAACTTTTCGTTA	121	516	0	0	optimized
BV1	NC_003062.2	251819	+	Atu0253	antisense	TGGAGGAAGGCGATGTTGCGGGCATCCTCGCCCATTCCTATATGCAGGAAT		789	0	1	optimized
BV1	NC_003062.2	251932	+	Atu0254	secondary	ATTTGCAAAAACCGTGGCAACAGGTGATCTTTTCGGGCAGATATGCTATTG	209	423	0	1	optimized
BV1	NC_003062.2	251941	+	Atu0254	primary	AACCGTGGCAACAGGTGATCTTTTCGGGCAGATATGCTATTGACTTCGCCA	200	423	0	0	optimized
BV1	NC_003062.2	252658	+	Atu0255	primary	AAATTTTCATTCCCCGTTGCGCTTTTAGCCGACTGCGGTTATAAGCGCGCG	95	204	0	0	optimized
BV1	NC_003062.2	256398	-	Atu0259	antisense	TTGTTCGGGCCGAGCTTGTATTCGCGCTGATCGAGCGCGAGGATCGTCTCG		2424	0	1	optimized
BV1	NC_003062.2	259069	-	Atu0260	primary	GCGGATTTGCAGCGATTATTTTTACCGCCATGAGACGCTATTTTCTGATCA	41	1002	0	1	optimized
BV1	NC_003062.2	264882	-	Atu0268	primary	GGAGGAGAAAACAAGGGTTCGTTAGGGAACGAGACGCTACGTCTTGTTCCA	31	243	0	0	optimized
BV1	NC_003062.2	272350	-	Atu0276	primary	ACCTCAGGCGGCGGCTTGAATAAGATGGATATTTTGTTATGCCGAAAAGCT	22	348	0	1	optimized
BV1	NC_003062.2	272543	+	Atu0277	internal	CTGCTACATCATGAGTTGTAGAACGCGGTGGAAATCCCCATTATTTAGGCA		396	0	0	optimized
BV1	NC_003062.2	277846	-	Atu0283	primary	TTCGCCTTACGCCCTTGCCTTGCCCGACGCCACGCGCCATGTCAGTCTGCG	28	450	0	0	optimized
BV1	NC_003062.2	278349	-	Atu0284	primary	AATACTGAAAAGGCAGGGAACAAAAGCATGGCCAGCGCATTTGAGGCGTCA	0	453	0	0	optimized
BV1	NC_003062.2	279893	-	Atu0286	internal	AACGCGAGGCGTTGGTTGCGCTGCTCGGCATTCTCGTGCACGGTGCAGAGG		1122	0	0	optimized
BV1	NC_003062.2	283523	-	Atu0288	primary	TCTAAACTAGAATGTTTGACACAAGTTTGTGATTGGGTCAGAACTCGCTGG	44	1278	0	0	optimized
BV1	NC_003062.2	286712	-	Atu0291	primary	TTTGTCGCGGCTTATGGACAGGGACGAATTCCGTACATACTCTGCCGGTCG	59	873	0	0	optimized
BV1	NC_003062.2	288703	-	Atu0293	primary	AAAGCAATTGCGTTAAACTTGTTTTAAAGTAGCCAAGCTCTTATAGCGTCT	73	693	0	1	optimized
BV1	NC_003062.2	290058	-	Atu0295	antisense	TTTTATGCTGTCTACCGCAACCAAACCGCTTTCAGTGCATTTTCACTGCCA		231	0	1	optimized
BV1	NC_003062.2	293650	+	Atu0300	antisense	TGTTACGTACTGTTGATCCCATTTGGCGCAAAAACAAGGCAAAATGTCGTA		594	0	1	optimized
BV1	NC_003062.2	294960	-	Atu0301	primary	GATGAACTCCGCTCTTGCATTTTCTCCAATAACTCTGCCATTTTGCCCGTC	85	1119	0	0	optimized
BV1	NC_003062.2	298896	-	Atu0306	antisense	GGTGGTGCGATGGCATAGACGGAAATCAGCAACGTCTTGTATGTCGAGCTG		882	0	1	optimized
BV1	NC_003062.2	302193	+	Atu0310	primary	CATCGCTTGCAGCAGTTGCGTTTGAATGGTCGCTGCCCTACATCTTCAGGG	112	960	0	0	optimized
BV1	NC_003062.2	312069	-	orphan	orphan	TGCGCTGACGCTTCTCTATATTGCCATCCGAATCAGCTAAGAACGTGAAGG			0	0	optimized
BV1	NC_003062.2	314559	-	Atu0320	primary	TGGCTTATCCGGCAGTTTATCGTTAGGACCATGTGGTCTATACAGTGCACG	92	777	0	1	optimized
BV1	NC_003062.2	315455	+	Atu0322	primary	TCAGGAAGGCCAGCCTTGCCGGACACCCGGCTGCGGGGGTACGGTTGAAAG	99	762	0	0	optimized
BV1	NC_003062.2	316389	+	Atu0323	primary	AAGCGTTTTGCGCGTTGACGGGGGTGCGCTTTAGCGGTATATGCCCGCCCA	122	267	0	0	optimized
BV1	NC_003062.2	316877	+	orphan	orphan	CTTTTTGTGATTCTAACTGCCCATTAACCATTGCTGCCGTAACGTGACAAA			0	0	optimized
BV1	NC_003062.2	317178	+	orphan	orphan	CAGAAAAAACGCCATTGATCTCTCCCCACGATCCTGCCTAAATGCATTCCA			0	0	optimized
BV1	NC_003062.2	324438	-	Atu0330	primary	CTCGACATGACCGACGAGCCGGTTCTGCTGTTCCGCAGCCCGGGCAAGGAA	155	462	0	0	optimized
BV1	NC_003062.2	324966	-	Atu0331	primary	GGCCTTCGAAACGCTTGGATGCGCGCGCGGCTTGACGTAAGCTGGTACTCG	28	573	0	0	optimized
BV1	NC_003062.2	325094	-	Atu0331	secondary	TTTTTTGCCGCACCATTGACTCTTGTCACGGCAGGGGCTAGAAGCCCGCCG	156	573	0	0	optimized
BV1	NC_003062.2	328452	-	Atu0334	primary	GATGACTGCGCCTTTTGACATCAATCTCAGCAATGGCATACAAGCGAAGTT	201	564	0	0	optimized
BV1	NC_003062.2	329021	-	Atu0335	primary	AAAATTCGCATTTCCCTTGCACCTCTCCAGACAAAAACCATATTGGCAGGA	49	708	0	0	optimized
BV1	NC_003062.2	329040	+	Atu0337	primary	CTATCTAAATGTGTTTGGCACGAGTGCTTTGTCCTGCCAATATGGTTTTTG	124	954	0	1	optimized
BV1	NC_003062.2	333482	+	Atu0343	primary	TAGCGTTTCAGCCAAACATATCAAAACCGCTGCCGTGGTAGCGGTTATGTA	0	2241	0	0	optimized
BV1	NC_003062.2	345701	+	Atu8118	primary	GAATGCGGCGGGCGGTTTGCGCCTGCCGTGATTTGATATAATCTCCGCCCG	48	492	0	0	optimized
BV1	NC_003062.2	350648	+	Atu0356	internal	TCCGCTCCGCCCGCCCTGATATTGCCATGTCGGGGGATTTTATTGTCGGCT		1368	0	0	optimized
BV1	NC_003062.2	350990	+	Atu0357	primary	AATCCGTGAATCTTGATGCAAAGACGTTGAAAATCGGTGACATTGTTAATG	97	1056	0	0	optimized
BV1	NC_003062.2	352517	+	Atu0359	primary	TGAACGCGAGGCTCTTGAACTTGACAAGAGTTTCGAGGATCATCTGACCCA	158	1143	0	0	optimized
BV1	NC_003062.2	352637	+	Atu0359	secondary	GGAGTCGCTTGAGACTCGCATTTTGGCGGTGCTTGGCCTATCTGATCCCTA	38	1143	0	0	optimized
BV1	NC_003062.2	353956	+	Atu0360	primary	CCGCGATCCCACCTGTGGACTGCGAATCTTTTTTCCTTTACGCCGGGTTTG	68	1590	0	0	optimized
BV1	NC_003062.2	355560	+	Atu0361	primary	CATTTACTTACGACACACATCGGACGTATTTCTGGTTGATTTTTTCAATCT	187	420	0	0	optimized
BV1	NC_003062.2	356326	+	Atu0362	primary	TTATGTGGTTGTGTCCTTGTTTTTCGCGGCCGAAATGACTAACAAACTCCA	27	1263	0	0	optimized
BV1	NC_003062.2	365869	-	Atu0371	primary	AATCACCCAAATCACATTGACGCCTTTCCAACACTCCCTTAGATCAAATGG	66	855	0	1	optimized
BV1	NC_003062.2	366870	+	Atu0373	primary	GGCGAAGTAATATTAGGGCTTAATTAGCAATCATATTCTAATTTTGCGTCG	103	2328	0	0	optimized
BV1	NC_003062.2	366985	+	Atu0373	internal	TCAGCTCTTTCGGGTTGACAATTTCCATTGGGGCCAAGATGTTCAATTTCA		2328	0	0	optimized
BV1	NC_003062.2	370445	+	Atu0375	primary	TGCCCGCGTTTCGTCTTGCGCATCGTGGTTCGGCTTCCCATATTGCTTGAG	75	426	0	0	optimized
BV1	NC_003062.2	370951	+	Atu0376	primary	ATTTCAAACGTGGTAAAGAAAATTAATATTTCCGTCTCAGAGTAGACCATG	51	258	0	0	optimized
BV1	NC_003062.2	371919	-	Atu0377	primary	TTACGGATGTTTAAGTGGTGTGCCTTGGTCGACGTCACTATCTTTTCTTCA	21	597	0	0	optimized
BV1	NC_003062.2	372713	-	Atu0378	primary	CGTCGTCTTTTCGATTTTCTTCGCCGTTCGAAACAGGCATAAAGCAGCCCA	0	714	0	0	optimized
BV1	NC_003062.2	374705	-	Atu0380	primary	CACCGCAAAAATCGATTCCGATTTTCGCGCCGATGCTGTAGAGCGATGAAA	38	885	0	0	optimized
BV1	NC_003062.2	374810	-	Atu0380	secondary	TTACTATGGGCCGACACAATAAGGCCCGGAGGTTATTTCATTCGTCAAAAG	143	885	0	0	optimized
BV1	NC_003062.2	374933	+	Atu0382	primary	AGCTGCGTAATAAGATTGACATAAAGCACCAATCGGACCAGCTTTGTTGGA	90	378	0	1	optimized
BV1	NC_003062.2	376116	+	Atu0383	antisense	TTTCGATTGCACCGGCTTTCGTTTGAACAGCCCTTTTATATTATCGAACAG		654	0	1	optimized
BV1	NC_003062.2	378529	-	Atu8066	primary	AACCCCTCCGGCAATTGACTTTGCTCGGCCTATGCCCTTATAAGCCGCGCA	110	138	0	0	optimized
BV1	NC_003062.2	378655	-	Atu8066	secondary	ACAAGATTTATCAATGCCGCGTTAAGAAAGAATTTCGTATTTTATCGGTTA	236	138	0	0	optimized
BV1	NC_003062.2	378709	+	Atu0387	primary	CGATAAAATACGAAATTCTTTCTTAACGCGGCATTGATAAATCTTGTGACG	62	2049	0	1	optimized
BV1	NC_003062.2	380957	+	Atu0388	primary	TGTTTTGCAGCGCATTGGAAAAATATCCATTAGGTCCTATTATCGTTGCTG	57	1476	0	0	optimized
BV1	NC_003062.2	382679	+	Atu0389	primary	TCGAAACGAAATCGCTTGCATTCGGAATGAGGACGTTTTAGAGGATCGCCA	28	77	0	0	optimized
BV1	NC_003062.2	382936	+	Atu0390	primary	CGTAAGGCCGAATGAATTCCGATCATCCCGAATATATGTTAAAGTCTTCCG	28	813	0	0	optimized
BV1	NC_003062.2	389327	+	Atu0396	primary	CCTTGATCTATGTCAGTTTCATCGATCAAACTGCACGCCATAGTCGCCCGA	54	1497	0	0	optimized
BV1	NC_003062.2	390998	+	Atu0397	primary	ATCCGCGTTGGTTGCTGGCGCGGCAGTTCCGCCTCCGGTAGAAAATCCTCT	49	1323	0	0	optimized
BV1	NC_003062.2	400086	-	Atu0404	primary	TTTTATCGAAGTCGCCTTGATTTGGCCGCCGGAAAAAGAATAGTTTCCTCA	29	1626	0	0	optimized
BV1	NC_003062.2	402107	-	Atu0405	primary	TGTGCGGCAGCAATATTGACGTTTACGTTAGAGTTAAATAGGCTTTGCCGA	207	1713	0	0	optimized
BV1	NC_003062.2	410520	-	Atu8120	primary	TTCGTTGATCCCCGTTGTCAATTCGATTGCTTGCGCATATCCTAAGCAACA	77	243	0	0	optimized
BV1	NC_003062.2	410658	-	Atu8120	secondary	AATTATCAACGGCTTCTGGAACCCGACCTTCTCCTTCACGTTATGGTGATG	215	243	0	0	optimized
BV1	NC_003062.2	410948	-	Atu0413	primary	GGTCAAAGCGAGATTTGAAACCAAATTGTGGTTATACACGTTGACTGTCCA	29	159	0	0	optimized
BV1	NC_003062.2	412277	-	Atu0415	primary	CGCGCTGTTTTCGCTTTCAATCCGTGGCCGAACGCGTTATTGACTTACGTG	29	963	0	0	optimized
BV1	NC_003062.2	412279	-	Atu0415	secondary	GCCGCGCTGTTTTCGCTTTCAATCCGTGGCCGAACGCGTTATTGACTTACG	31	963	0	0	optimized
BV1	NC_003062.2	416184	+	Atu0420	primary	ATAATTTAGTTTGTCACAAATCTTTCGTCAAAGTGACATAAAAGGATGTGG	94	1035	0	0	optimized
BV1	NC_003062.2	420335	+	Atu0423	primary	GAAGCCGAGCGCGCCTTTGTCGAAAGGACATCTGGCGCTATCATCATCCTG	84	816	0	0	optimized
BV1	NC_003062.2	423720	-	Atu0426	antisense	GATTCCCCCGACTCTTGCCACGGAGTCGGGCTGGCACTAGGTTAATCGCTA		582	0	1	optimized
BV1	NC_003062.2	423929	+	Atu0428	primary	AAATGCGGACTTTTGTTGACATCGGCAGGCGAACTGACAATAGTGCCGGTG	100	1200	0	0	optimized
BV1	NC_003062.2	426275	+	Atu0430	primary	CTTCGGGCCGGGTGCTTGAACTGACACGCATCGATTACCATCTGTGGGGCT	164	990	0	0	optimized
BV1	NC_003062.2	429429	-	Atu0432	primary	ACCAAAAGGAAAGCATTGACGCAAGCCGGTAACGGCAGTATGGCAAGCTTA	117	1185	0	1	optimized
BV1	NC_003062.2	430986	+	Atu0436	primary	AAATGTGGCCAGCGCTTGCAAGGTGCCTTGTTCCCAAATAGACAATCCAGA	7	2157	0	0	optimized
BV1	NC_003062.2	438023	-	Atu8124	primary	TTTAAAGTATGGCTTGCAAGCATTTTAAAGCTGTGCTTACTATCGCCGCCA	106	423	0	0	optimized
BV1	NC_003062.2	439111	-	Atu0443	primary	AAGCTATACTTAAATGGACGAAAGATGAAAGTTCCCCTTTCATCGCGGCCA	0	696	0	1	optimized
BV1	NC_003062.2	439197	+	Atu0444	internal	ATTTAAGTATAGCTTGCATCGATTTTAAAGCTGTGCTTTTAATCGCGCTCA		300	0	1	optimized
BV1	NC_003062.2	445306	+	Atu8125	secondary	CATCGAAGCCCCTCTTGCATTGCTCGAACAGTTGTGACTATGCATAGCGCA	231	570	0	0	optimized
BV1	NC_003062.2	445510	+	Atu8125	primary	CTTGAGCAAAGGCGACCCTAACCCGGTCGCCTTTTTCGTTTGCATAGGGTG	27	570	0	0	optimized
BV1	NC_003062.2	454632	-	Atu0458	primary	AGCCTCCGAGCATCATTGACGTTACGCCGGTCATGATCTACCTAAATTTAA	17	369	0	1	optimized
BV1	NC_003062.2	458486	-	Atu0465	primary	TCGAGTGCAAAACTCCGAATAGCGGGAGCCGAGCCATAGGCGTTGTTGTTA	95	459	0	0	optimized
BV1	NC_003062.2	458785	-	Atu0466	primary	TAACGCCCTTGTTAATTGACCATTCATCACTAGATAGGTATCACCATGATA	32	360	0	0	optimized
BV1	NC_003062.2	459166	+	Atu0468	primary	GAAATCCTTATTCACTTGCGTTGGGTGTCATTCAGGCGCAGTGTTAAGTTA	70	414	0	0	optimized
BV1	NC_003062.2	460775	-	Atu0471	primary	CGGAAACACACCATATTGACTCTCTCCCAAAATGAGAACATCTATAGAACA	19	240	0	0	optimized
BV1	NC_003062.2	461127	+	Atu0472	primary	CGTTTCACATTTGCTGAAACTCTTTTCGTGACCGTCTCGTATCTTCTTCTG	73	558	0	0	optimized
BV1	NC_003062.2	462793	+	Atu0474	primary	AAATATCTGCTTATGCATCCATTTCGTTCCGCGATGGGTATTATACCAATT	44	546	0	1	optimized
BV1	NC_003062.2	464326	+	Atu0476	primary	TATATGCAATTTAGCTTGACTACGATTAAATTGCACGTAATAGTTGATGCA	26	726	0	0	optimized
BV1	NC_003062.2	471342	+	Atu0482	primary	TTCGTGTCTTGAGAGTAATTTCTTTACCGGAACCGGGCCTATTTGGTCTTC	91	753	0	0	optimized
BV1	NC_003062.2	472948	-	Atu0483	primary	TATTCCTTTCCTTTCTTTACTCCTGACCGGATTTGGTCTAGATTCCGGTCA	51	651	0	0	optimized
BV1	NC_003062.2	476251	-	Atu0488	primary	GTCATTTATCAAGACATAAAAAAACTCAAGTCCTATTTCATGGCACCCGCG	92	267	0	0	optimized
BV1	NC_003062.2	479871	-	Atu0493	primary	CGCAACGCGTCGGCTTGACAGGAAAACATAATCATGGATAAATAATATCCA	31	504	0	0	optimized
BV1	NC_003062.2	482243	+	Atu0495	primary	GGTCTCAGCCGATCTTATTTATGACGTTCTTCGCAGCCATGAGCCGGATCA	270	729	0	0	optimized
BV1	NC_003062.2	483768	-	Atu0496	primary	GCCAAAGATAGCATTCGCTTCCGCCATCGGTTTGCGGTAAAATTCAAGGCG	67	438	0	0	optimized
BV1	NC_003062.2	485743	-	Atu0498	primary	AGCCGCTATCTTTCCTAATTATCAACGTATTTACCGTTGAATGTTGACAGG	134	927	0	0	optimized
BV1	NC_003062.2	485745	-	Atu0498	secondary	ACAGCCGCTATCTTTCCTAATTATCAACGTATTTACCGTTGAATGTTGACA	136	927	0	0	optimized
BV1	NC_003062.2	489772	-	Atu0499	primary	TCCAACCATAGTTAACCACTTCTTTACCACGTTTCGTGAATTCTCCGACAA	152	3747	0	1	optimized
BV1	NC_003062.2	489949	+	Atu0501	primary	TCAGCGGAAATTTGTTTGACGTTTACGCGCACGTCAAATATTGTCATGCCA	48	1797	0	0	optimized
BV1	NC_003062.2	495544	+	Atu0504	primary	GATGCCATCGCTTTTCGTGCATCCTTTGCCGGGCTGAGGCGTTGAAAAGCG	54	432	0	0	optimized
BV1	NC_003062.2	500409	+	Atu8131	antisense	GGATGCCGTCGGCATTTTGCCGATATAGGGTATGTCGGTATACTGGAAATA		2919	0	1	optimized
BV1	NC_003062.2	503245	-	Atu8131	primary	GACTTTGCCAGCGTGGTTCCCCGCGCGCCTCCGCATATTATGTATTAGTCA	103	2919	0	0	optimized
BV1	NC_003062.2	503696	-	Atu0513	primary	TTCCGGCCTGCGCGCTGGACAAGCGCGTGCGGGTTCCCCTAAAACAAATCA	71	378	0	0	optimized
BV1	NC_003062.2	503900	+	Atu0514	primary	TGCTTATGTTTCTTAACTTTCAAGCAAGGAATTAACCATAAAGATTGGTGG	130	1707	0	0	optimized
BV1	NC_003062.2	512072	+	Atu0523	primary	ATGCGGAGGAAGGCAACGCTCGCGCAAGCTTCGCACCCTATTGTCACGACG	27	1701	0	0	optimized
BV1	NC_003062.2	515780	+	Atu0526	primary	GCCATCGGCACTTCGCGTTTTTTTAACAGTTGCCAATTAGAACTTTTTATA	25	1848	0	0	optimized
BV1	NC_003062.2	521242	-	Atu0527	primary	ATCAGACCGCACTCATTCTCAACGGTGCGGAATTCGCCTATGCTCATTCAA	26	3510	0	0	optimized
BV1	NC_003062.2	521485	+	Atu0528	primary	GCAATCTTGACGAATTCCAAATGTGTAAGGGAATCTGTATGGTTGAAGACG	54	429	0	0	optimized
BV1	NC_003062.2	523440	+	Atu0530	primary	CCCACGGCGTAACCATCGACGTGGGGGATTTTCTGTGATATGCGCTTCTTG	179	1032	0	0	optimized
BV1	NC_003062.2	523592	+	Atu0530	secondary	TTCGCTGTGCAAGTAATCAATGATGAAGAATTATTGGCTTTGATAGGCTCA	27	1032	0	0	optimized
BV1	NC_003062.2	526364	-	Atu0533	internal	TGATGCCGATGGATATTGACGAGACACCCGTAAAGCTCGAGCATCCACGCA		624	0	0	optimized
BV1	NC_003062.2	527108	-	Atu0534	primary	TAGACGAGATTGAGGATGATTTTTTCGATCTGATCATTACATTAACACCCG	270	300	0	0	optimized
BV1	NC_003062.2	529242	-	Atu0537	primary	GCCCTCGCAACGGTTGCCTTTCCTTGCCGTTTCGATTTATGCCACTTACCA	74	1299	0	0	optimized
BV1	NC_003062.2	531517	-	Atu0540	primary	AAAAGCGTGCCCCCTGTTGAAAAACGCATTTTTCAGATATTGCTGAATCTA	0	267	0	0	optimized
BV1	NC_003062.2	532992	-	Atu0542	primary	GAGATTTTTTGATTAAGAGTTCATTAACCAAATCACGGCTAAATCAGCGCA	115	942	0	0	optimized
BV1	NC_003062.2	534198	-	Atu0543	primary	TCTTTCCGCGCTTATCAATTCATTAACCAAACCCGCGTTACCTAATGCTCA	117	963	0	0	optimized
BV1	NC_003062.2	535542	-	Atu0545	primary	TTAACGCTCAAATTAATGATTGCGCAATTATTCGCTGCGAAATTCTTCCCA	134	921	0	0	optimized
BV1	NC_003062.2	541893	-	Atu0555	primary	TCATCCTTCTCCGCAAGTCTGACGCAAGATTAACCCCGTAGGTTCGGGCCA	19	393	0	0	optimized
BV1	NC_003062.2	545611	-	Atu0559	primary	GCCCTCACCTCAGCCAGTTTCGCACAAGCAAGCCGCGACATTATGCCGACA	194	636	0	0	optimized
BV1	NC_003062.2	545719	+	Atu0560	primary	GAGGCATTGCGGACAGGTTCACGCAAGCCACATTTTCTAGACATGGCGCCA	29	873	0	0	optimized
BV1	NC_003062.2	547646	+	Atu0562	primary	TTTTGGGTTTTGGGCAGGCTGACGCAAGTTTCAAAGGGAATAATCAGCGCA	0	540	0	0	optimized
BV1	NC_003062.2	550386	+	Atu0565	primary	CCGCTTGCACGCTCCATGTTTGCGCAAGTCTCGGTAGATAGTGTGATTCCA	84	438	0	0	optimized
BV1	NC_003062.2	558126	+	Atu0573	primary	GATGATTTCCTACAGTTGTTCGTGAATCCCCCGATTCGTACCAATGCCTCA	35	672	0	0	optimized
BV1	NC_003062.2	558913	+	Atu0574	primary	CGCGGTATTTCAGACAGCTTCACGCAAGCCAAACGCTTTACCTTCTCCCTG	25	1278	0	0	optimized
BV1	NC_003062.2	567864	+	Atu0584	primary	TGTTTCCCACACACCAGCCTCCAGCAAGGTTGGCGATCCATAGTCTTCCCG	135	528	0	0	optimized
BV1	NC_003062.2	569574	+	Atu0587	primary	CGAGAGATTGCTTTCAAGTTAAATTCAACCTGCACCTGTATAACAAACTCA	67	675	0	0	optimized
BV1	NC_003062.2	570389	+	Atu0588	primary	TGAAGCGGCGTGTTAACCATTTGTTTGCCACGATCCTTTAACCTCTCGTAA	54	1764	0	0	optimized
BV1	NC_003062.2	572259	+	Atu0589	primary	ACGCCGCATTTTAGCTTGCATTCCTGCCAAGAGGGCACCATACGGAGCCTA	25	900	0	0	optimized
BV1	NC_003062.2	572911	+	Atu0589	internal	CGCGCACCAAAGATCTTGTCACCGTCTGCAAGACGGCCGATATTCTCGTGG		900	0	0	optimized
BV1	NC_003062.2	574294	-	Atu0590	primary	GGCTATCATTTTCGATTGAGAAAAGCGGATGGGACTGGTAAAAATCTAAAG	68	1026	0	0	optimized
BV1	NC_003062.2	574441	+	Atu0591	primary	TGCCAAAAGAGCCTCTTGACTCCATCTCGAAGACAATGAGATGAATAGGTA	63	1362	0	0	optimized
BV1	NC_003062.2	581151	+	Atu8133	primary	TAAGAGCGCCCTGATATGAATTGTTAAAGACTATGGCCTAGTCTCGACCCA	19	420	0	0	optimized
BV1	NC_003062.2	583056	-	Atu0597	primary	CGGTGCGGAAACCGCTTTATTTCTCATTTCTGAAACGCCAAACTTGTCATG	80	1362	0	0	optimized
BV1	NC_003062.2	587350	-	Atu0600	primary	TCACATAACTGAGTCTGGCATTTTTAAATCGATTAGATTATTGATGCCCCA	26	1476	0	0	optimized
BV1	NC_003062.2	590224	-	Atu0602	primary	AATGGCGCTTTCCCCCTCGCCAATTGTCAAACTACGGTTATGATGGCTCCA	25	1440	0	1	optimized
BV1	NC_003062.2	591558	+	Atu0604	antisense	AAGCGCCTGCCTTAACACCTTGTTAAGGTGCATGGAGTCATCCTGATCAAA		348	0	1	optimized
BV1	NC_003062.2	600630	+	orphan	orphan	CGATTTTGGTTTTAACTCCTTGTTAATGGGAGTTGGCGGAAAGTAAATCCA			0	0	optimized
BV1	NC_003062.2	606630	-	Atu0614	primary	CATCCACCGGGCGGTGGACCCGGCCGCGCTGTGAAGTTATTTAAAATTCTG	92	3828	0	0	optimized
BV1	NC_003062.2	606789	+	Atu0616	primary	CCTATCGAAAAGCACTTGCCTTTCGCAGCCTTTTTTCGCAAAATTCGAAGA	67	77	0	0	optimized
BV1	NC_003062.2	607199	+	Atu0619	internal	CCTGCCAAAAACCATTTGGCTAAAATCGCCTGCGCTGGTATTGTCCACCCA		1701	0	0	optimized
BV1	NC_003062.2	611136	+	Atu0622	primary	CCTGCGTGAGGCCGGTTTTCTTGCAACTTTCTCGCTCTATTGTCCGTTGGG	68	984	0	0	optimized
BV1	NC_003062.2	614495	+	Atu0626	primary	ATTTGCGATGGGTCAATTCCATGACGCTCCATCCCCGTTAATCTCTGCCTG	42	1029	0	0	optimized
BV1	NC_003062.2	618856	+	Atu0630	primary	TGTATAGTCGGCGACAGGCGGCTGAAAAACCGGCGTTTTACTTTCACCGTG	40	270	0	0	optimized
BV1	NC_003062.2	624992	+	Atu0637	primary	CGCCATTCGCAAACCATTGCGTTTTGCCGGGCGATACATACATCCGTGACA	113	783	0	0	optimized
BV1	NC_003062.2	627751	+	Atu0641	primary	AATGACCGAAGCCCCATGACTTTGCGGCGATGAGCCGCTATCGTGCGCGCA	23	552	0	0	optimized
BV1	NC_003062.2	636640	-	Atu0646	primary	GCCTTCGCTAATTAAATATTTATTCAAATTTTTGGCCGCTAAGTGGATTTA	145	1824	0	0	optimized
BV1	NC_003062.2	637389	-	Atu8084	primary	TACCAAGTTTGCTGACCCGATGGAAACGAAAGACCGGTAATACTTGCCCCA	60	510	0	0	optimized
BV1	NC_003062.2	638933	+	Atu0648	primary	TCGTGGATACCTCTTGTTGTCACGCCACAATCAGACATTATGTTCGCCGCT	25	2325	0	0	optimized
BV1	NC_003062.2	641392	+	Atu0649	primary	TGCTTGATGAAATCGTTCAATTTTTTTGAAATAAGACTATCTTGAAACTTG	59	1257	0	0	optimized
BV1	NC_003062.2	642828	+	Atu0650	primary	CCCCACGCTGGTTAATGGAATGGAAAGACAATCCCTCTAATTCTACGGGCA	32	801	0	0	optimized
BV1	NC_003062.2	643780	+	Atu0651	primary	GGGTGCTGAAATCCATTCCGATTTTTTTGCCAATGCTGTAGAACCATCGCA	0	954	0	0	optimized
BV1	NC_003062.2	645446	-	Atu0652	primary	TAACCGCGATTTTTAAGCAGTCTCGAACAGGCGGCAGATATTCTCCTGACA	70	567	0	0	optimized
BV1	NC_003062.2	645614	+	Atu0653	primary	ATCGAGACAATGCGATTTTTATCGCCGTCAAAACTGTGCTCTTTCAAGCTA	130	2439	0	0	optimized
BV1	NC_003062.2	654268	-	Atu0659	primary	ATGGGTAAAGGGGGATTGGCGTAACTTGCAGCGTCTCTATATTAGCAATTA	31	480	0	0	optimized
BV1	NC_003062.2	654662	-	Atu0660	internal	AATTGCGCATCGGCCTCGACGAATCAGTGGTCTCGGGTGATACTGGCAATG		747	0	0	optimized
BV1	NC_003062.2	656607	-	Atu0661	primary	TTTATTCCGGTTTTTATGGAACCTTTTGTGCTCTTCGGTCTTTTTACCGGG	32	1338	0	0	optimized
BV1	NC_003062.2	656859	-	Atu0661	secondary	TTCTATAATCGTCACCTCATTTTCACCATCGCCGGCGCCCATGATGAGGTG	284	1338	0	0	optimized
BV1	NC_003062.2	660171	+	Atu0665	primary	AAAAATCCATAACATTTGATTGCGCCGTTTCAAAGTGGTAAAGAAAGAATA	33	1434	0	1	optimized
BV1	NC_003062.2	668461	-	Atu0671	primary	TGCCATATTATTTGATAGAATAAAACAGGCGACTACGGCATTGTCGGCCCA	126	918	0	1	optimized
BV1	NC_003062.2	670771	-	Atu0675	primary	AGGCTTTGGTTTTACTGGCAGCGCAGGGCAAGCCATGCTATATGGGATGCA	34	228	0	0	optimized
BV1	NC_003062.2	678420	-	Atu0683	primary	TCCGGCAGCGCGTTCTTGACTCCGGGAGAGCGCCTCCTTATCTCGGCTCTG	86	297	0	0	optimized
BV1	NC_003062.2	680665	+	Atu0686	primary	CCGTCGCTTTTCTCTTCCTTTTTGCTGGGAAACCGCATAAACAACCGTCCA	198	2904	0	0	optimized
BV1	NC_003062.2	683820	+	Atu0687	secondary	AAATGGCCGGATGAATTGCGCTTTGCCTCTTCATCCGGTACACCTGCCTGA	98	630	0	0	optimized
BV1	NC_003062.2	683852	+	Atu0687	primary	ATCCGGTACACCTGCCTGAAAATGGCCGGATTTGCACGGCAATGCGGGCTG	66	630	0	0	optimized
BV1	NC_003062.2	692967	+	Atu8086	primary	ACATCTGTCTGACGGTTGACGTTTGCCGGGAAATCCCGCAGATGAAGGCCT	30	240	0	0	optimized
BV1	NC_003062.2	693271	+	Atu0695	primary	TGACGACAAAATTTGAGTCCTTTTCCCCTTGCGTTGTAATACTATTGGGTG	180	1323	0	0	optimized
BV1	NC_003062.2	699116	+	Atu0700	primary	AGACGGCTAAGCGTTAATCCGCCTTTAATCGGCCATGAATATGGTGGGGCA	203	1668	0	0	optimized
BV1	NC_003062.2	701044	+	Atu0701	primary	ATTGTCGGGAGGCTATGGCTTTTTTAATACTTGCCCTGCATTGTGAGCGCG	29	1353	0	0	optimized
BV1	NC_003062.2	705978	+	Atu0706	primary	TCGTTCATGAAAGGCTTGATTGTTCCATTATTTGGAACTAAATTTTACTAA	58	840	0	1	optimized
BV1	NC_003062.2	707865	+	Atu0708	secondary	CTGATAAAATAGCGAAATCATAATTTTATCATTGTGATAAACCGCTACCTG	40	1224	0	0	optimized
BV1	NC_003062.2	707881	+	Atu0708	primary	ATCATAATTTTATCATTGTGATAAACCGCTACCTGGGCGATCCTCCTTTCG	24	1224	0	0	optimized
BV1	NC_003062.2	710714	+	Atu0710	internal	GTGTCGTCCAGAGGTTTGCCGACCGCAAACAGGATATGTTAAGCAGCATTG		1029	0	0	optimized
BV1	NC_003062.2	715359	+	Atu0713	primary	AGCTGCGCCAGTGCCTTGACTAGCGAAGCCCCTAAAACTATGTTGCGCGCG	98	366	0	0	optimized
BV1	NC_003062.2	718336	+	Atu0718	primary	ACCGCCAATAATGGTTGCAACATATTGAGGTTCAGCGATAGCTTCGCCGGA	87	462	0	0	optimized
BV1	NC_003062.2	721977	-	Atu0721	primary	TCATAATTTTGTTCTTGTATTGTTCTCATTCCTGATGTAGGAATTTAATCA	139	1110	0	0	optimized
BV1	NC_003062.2	722175	+	Atu0722	primary	CGCAAAGAGGCCAGTGGCAATTTATTGTGCGATGCGTTAGAGCTATGCCTA	0	519	0	0	optimized
BV1	NC_003062.2	725865	-	Atu0725	primary	GGAGGTGCGGCGCAACGGAGTTTTAACGTGCCCTAAACTATATTGAAGGAA	21	612	0	0	optimized
BV1	NC_003062.2	728588	+	Atu0728	primary	TCGCCGAATAGCTGTCTGGAACTAAATTTTAGCAAACTCGTTTGCACGTCA	94	462	0	0	optimized
BV1	NC_003062.2	729265	+	Atu0730	primary	TGATGGGATTGTTAATGCTGGGTTCAGGCGAAAACGCCTAGCCTGCAACCT	101	525	0	0	optimized
BV1	NC_003062.2	731121	+	Atu0732	primary	GTGGGAATTTTCAAATTGACGTTTACGTAAAAATCATTTAGCCCGAGGGCA	35	1785	0	0	optimized
BV1	NC_003062.2	733775	+	Atu0734	internal	ATAGTTGCGGTTAAGTGCCGGGCAATACGCGCTGTGTTAAATCATGCACCG		357	0	0	optimized
BV1	NC_003062.2	736483	+	Atu0738	primary	CGACATATGAGATTAATCCAATATAAAGTCTTGTAATGCACTTTGTCCGCA	118	2022	0	0	optimized
BV1	NC_003062.2	739774	+	Atu0740	primary	TTCTCTTGCAATTTTATTGCAAATGAACTCAAGAGAGCTAAGCTGCCAACA	0	453	0	0	optimized
BV1	NC_003062.2	745689	-	Atu0746	primary	TCGACATCCCGACACTCCCCCTCGCCGTCCGTTATGATAAACTCCCGCCTG	20	924	0	0	optimized
BV1	NC_003062.2	749139	+	Atu0752	primary	ACAAAAAAAGAACATTGCAATCCTGAAAAAGCCGTTCTACCTTCGCCACCA	0	1197	0	0	optimized
BV1	NC_003062.2	752779	-	Atu0754	primary	GATGAAAGAAAGGCTTTTGCCTTGCCCAGATTTTCCACTAAGACAAATCCG	53	1098	0	0	optimized
BV1	NC_003062.2	753082	+	Atu0755	primary	GCTTGAACAGGATTTGAAATCCGTTCATCAATTGGGCCGAAAATGTCATGG	40	303	0	0	optimized
BV1	NC_003062.2	753126	+	Atu0755	internal	GTCATGGTTGCGGGCAATTTCCGCCACATTCGAAAGGCAATTCTTCATGCA		303	0	0	optimized
BV1	NC_003062.2	756250	-	Atu0758	internal	CTGAGCCAACGTAACTGGTGTTTCGCATGCGCGATCCTTATTCTATCCTCG		1116	0	0	optimized
BV1	NC_003062.2	756388	-	Atu0758	primary	CACTCCTTCCGTAAAGGAGTGATTAGCAACTTATTGCAACAGTCGGCGTTG	114	1116	0	0	optimized
BV1	NC_003062.2	756981	-	Atu0759	primary	TTCTTCCGTGAAGTCACTGGATGTTAACCCCGTTTCCGACATATTGACTAA	48	450	0	1	optimized
BV1	NC_003062.2	761621	-	Atu0765	primary	TCGTAACGGGCAGCCTTGCGTCTGCCCGTTCCAGTGCCTAAATCGGTCATG	24	1416	0	0	optimized
BV1	NC_003062.2	762533	-	orphan	orphan	GTCTGATCTAGATCAATCACAGACGCAGAATCCATGCTTATGGTACTAACT			0	0	optimized
BV1	NC_003062.2	762540	+	Atu0767	primary	GTGTCCCGACGCATATTGCGGCAGAGGGCAAACTGTGGTTTTAAGTTAGTA	96	864	0	0	optimized
BV1	NC_003062.2	769606	+	Atu0774	primary	GCTGATAGATTTGCCCAACAATCACCTGCAATATGCGATAACGTGGTATGG	129	1047	0	0	optimized
BV1	NC_003062.2	776174	-	Atu0779	primary	TCAAACGAAAACCGCATGACAGATTTCATGTCCCTGCTCTATAGTCGCGCG	27	486	0	0	optimized
BV1	NC_003062.2	777198	+	Atu0781	primary	GTTCATCATTTTCGGTTGATTGATCGGGCGCTATGCCGCATCCTACGCACT	60	606	0	0	optimized
BV1	NC_003062.2	782188	+	Atu0784	antisense	CCAGAACAGCTTGGAATTGACGAGACGGAAATGCGGCGCGACGATCACCCG		2916	0	1	optimized
BV1	NC_003062.2	783298	-	Atu0785	primary	GAGCGCCTGACCGATCTTGCAGGCCGGCTATTTTTCGATACAGTTCCGACA	193	600	0	0	optimized
BV1	NC_003062.2	784617	-	Atu0786	primary	CCGCTGTAAAATCCGCTTGCGCAATCGAGCCTGCGCTTCCAGTATGGCTAG	120	1299	0	0	optimized
BV1	NC_003062.2	786086	+	Atu0788	primary	AAACCGAACATGCCAATCGATTTTTTCCGGCGTCGCTGCTATAGACCATCG	73	573	0	1	optimized
BV1	NC_003062.2	790584	-	Atu8136	primary	TTTACGGCGGCAGGCGGGGAACCTGAAGTGCGGCAAAAACGTTGTGCACAA	66	1101	0	0	optimized
BV1	NC_003062.2	791736	+	Atu0794	internal	CGGATGCACGACGTCGCTATAGCGCCATTATTCGTGCCGATGGTACGCTCG		1146	0	0	optimized
BV1	NC_003062.2	792100	+	Atu0795	antisense	CTTTAGCTAGACAAGTTTCGCGCAAGAGACGCGCAGTACTGTCTCAAATCA		234	0	1	optimized
BV1	NC_003062.2	792525	+	Atu0796	antisense	TGCGAATCTCTCGGCTTGATCCACCGGTGCACGATCGTCATGTTTACCATG		756	0	1	optimized
BV1	NC_003062.2	793061	-	Atu0796	internal	TGTAACTTGAGGGCTGGCCATGTCTGCGATATCGCGACATATTATTGATCG		756	0	0	optimized
BV1	NC_003062.2	801314	-	Atu0802	primary	GCGGCAAATTGCGCGCAAGAATTGCCGCAAAGGCCAAATACGGCATGATTG	70	972	0	0	optimized
BV1	NC_003062.2	801398	+	Atu0803	primary	TGCGCGCAATTTGCCGCAATTATGCTGCACTGCGATGTAAACTGCACGTTG	73	2727	0	0	optimized
BV1	NC_003062.2	807204	+	Atu0806	primary	TCAAACCCCTCTTTTGTTTTCCTCGCCGCAAATCCGGTCTATGACATCATA	73	921	0	0	optimized
BV1	NC_003062.2	809453	+	Atu0808	primary	TTGGTCGCCGGGTCATTGCCGCGCCGGGCAGGCTTTGCTAATCAGGCGCGG	35	75	0	0	optimized
BV1	NC_003062.2	812101	-	Atu0811	primary	TAAATGGGCCCGGGTTGTGCCGCCATGCGCTTTGCTATAACGGAGCGATCG	117	1635	0	1	optimized
BV1	NC_003062.2	812919	-	Atu0813	primary	AGCCGCACACCTCCCCTGCCCCCCGCCGCCAAATCTGCTAGGGGAACGGAA	43	423	0	0	optimized
BV1	NC_003062.2	813854	+	orphan	orphan	AAAAATCAGGGGCTGATGGATCGGAAAGCGCGCTCAGCCGTTATCTATCCA			0	0	optimized
BV1	NC_003062.2	817275	-	Atu0818	primary	CAAAGACTGTCATTTCTGTTCGCATAGCCGGATTTCAACAATAATCGGCCA	21	762	0	0	optimized
BV1	NC_003062.2	817444	+	Atu0819	primary	CTTTGCAGCTTGGATTTGAATTGTGACAACTTCTGCGCTAAGCGGGAATTG	36	441	0	0	optimized
BV1	NC_003062.2	818143	+	Atu0820	primary	ATCGTATTCGGCCTCATTGACCAACTCTACCGGTCCAGTAGAGTTAAACCA	23	1026	0	0	optimized
BV1	NC_003062.2	822887	-	Atu0824	primary	TCGTGACGAGTGCCTCTTGCATTAATGACGAATCGTACTACCTTCTAGTTA	64	342	0	0	optimized
BV1	NC_003062.2	823976	-	Atu0825	primary	GACAAACGGACTCCTTCCCTCAAGCGCACATCTGACCTACATCTTCAGGTG	61	984	0	0	optimized
BV1	NC_003062.2	826491	-	Atu0827	primary	ATTTGCGATGGATCATATTTTCCGCCGCGGGCCGTCGCTATGATCGTCAGG	237	237	0	0	optimized
BV1	NC_003062.2	831215	-	Atu8138	primary	TGCAAGGTTTTGCATTTGACTTATCACTGCCGATGACCGATCTTATGCATC	27	276	0	0	optimized
BV1	NC_003062.2	834549	+	Atu0835	primary	GGGCTTTAAATAACCTTTGACGCGGCCGTTTACCGGCACGATGATGCGGTG	96	621	0	0	optimized
BV1	NC_003062.2	841433	+	Atu0841	secondary	TAAACCTTACCCGGTCCAGAAATTGCCATGATGGCTGCGAATACATTGTTG	80	966	0	0	optimized
BV1	NC_003062.2	841488	+	Atu0841	primary	TCGCGAATCCGTGATTGGACAGCTCCCCGCCGCAGTGCTGAACTGCTGTTA	25	966	0	0	optimized
BV1	NC_003062.2	843368	-	Atu0842	primary	GCTTGTTTTCAGCGTATTGACAAATTAATTGCCTACAATAAATACCGCGTA	64	789	0	0	optimized
BV1	NC_003062.2	846209	-	Atu0843	primary	GCATTTTTCCTCTTGAAGCTCTAGTTGCTAGAGGTGCCAGATTGGCTGTCG	24	2718	0	0	optimized
BV1	NC_003062.2	846212	-	Atu0843	secondary	ACTGCATTTTTCCTCTTGAAGCTCTAGTTGCTAGAGGTGCCAGATTGGCTG	27	2718	0	0	optimized
BV1	NC_003062.2	847349	+	Atu0845	primary	GCCAGCGCCTTCCGACTGGCTTTTAGCGGTCGGTTAACTATTTTCGCAATA	24	774	0	0	optimized
BV1	NC_003062.2	848722	+	Atu0847	secondary	AAAATCAACCGGGGAGGGAACAATCGGCCCCCGCTTTCGGTTCCTGCCACA	131	423	0	1	optimized
BV1	NC_003062.2	848827	+	Atu0847	primary	ATGTGCAAAACTATATTGCGTACAATTTAATTGTACGCTATAAGGCTTCCA	26	423	0	0	optimized
BV1	NC_003062.2	849367	+	Atu0848	primary	GTTTATCCCGGCCTTCTTGTTTACAGAAAGAAATATGCTATATTCTTTCCA	18	384	0	0	optimized
BV1	NC_003062.2	852292	-	orphan	orphan	ACCCGTCAGGCGGGTTGCCACGGACGACGTCCGCTGGTAATGCTCAGAGCG			0	0	optimized
BV1	NC_003062.2	853410	-	Atu0852	primary	GCAACCAAGTTCCGCTTGACTAATTAGGTTGATATCAACATATTTATTGCA	0	447	0	0	optimized
BV1	NC_003062.2	853440	+	Atu0853	primary	AATCACGCCGGCGTTTGACATGCAATAAATATGTTGATATCAACCTAATTA	120	729	0	1	optimized
BV1	NC_003062.2	854798	-	Atu0854	antisense	GGACGCGGCGGCGCTTGTCATGCAGACGTTCCCGGCGCAAATTACGTCTTG		495	0	1	optimized
BV1	NC_003062.2	859992	+	Atu0862	secondary	CGGCTGATGCACGACCCTTAAAAATCAACGCGGATTTTGTAAAAAGTCATG	248	396	0	1	optimized
BV1	NC_003062.2	860026	+	Atu0862	primary	TTTTGTAAAAAGTCATGTCCGAATGAATGCGTAACTGGCATGCTTTGGCCG	214	396	0	1	optimized
BV1	NC_003062.2	860193	+	Atu0862	secondary	ACCATTCATGGCCGCTTGAATGCGGCACTGGATTGTTTTACGTTGACGTTA	47	396	0	1	optimized
BV1	NC_003062.2	867005	+	Atu0871	primary	GGCGGCAATTAAAACTTGACCTGTCTGGGCGAGAGGCATTCACTCCGGCCG	112	882	0	0	optimized
BV1	NC_003062.2	872777	+	Atu0876	secondary	GAATTTTCTCTTTTGTCGGAACATTTTGATATTTCACAGGTTGCCCAAACA	72	603	0	1	optimized
BV1	NC_003062.2	872802	+	Atu0876	primary	TTGATATTTCACAGGTTGCCCAAACAGAGGTTCGCTCCTATGGTCCGCTCA	47	603	0	1	optimized
BV1	NC_003062.2	876072	+	Atu0881	primary	TCACCGCAATGTGACTTCTTTTCGCCATCCGGAAAGGGCATCCTCGCCCGG	73	408	0	0	optimized
BV1	NC_003062.2	877640	+	orphan	orphan	AAAGCAGGCCTGCCATTGACTCCTGCATCTGCCCGACGGATAACATGTCCG			0	0	optimized
BV1	NC_003062.2	880573	-	Atu0887	primary	CCGCTAAAGCGGGCTTGACAGAATATGGATTCGGGCGCATTGCATTCCCCA	153	489	0	0	optimized
BV1	NC_003062.2	881058	-	Atu0888	primary	TGCCGCTTGAGGCCATTGAATCGGTCGTGAAAAAGCCATATCTCTAGAGAC	20	414	0	1	optimized
BV1	NC_003062.2	881556	+	Atu0890	primary	TGCGTCATGCACGCCTTGTGCAAAAAATAACTGCAATATAGTATACCCCCC	20	273	0	0	optimized
BV1	NC_003062.2	883257	-	Atu0892	primary	AGCGCAGCAGACGCAAGCTTCAGACAAGTCGCCGCCGTTAACTATTCGTTA	25	288	0	0	optimized
BV1	NC_003062.2	887064	-	Atu0895	primary	TTGCGCCGTTTCGCGTTGCAATATCACTTTTTGGCCGTATTATCCGGGCCG	189	1011	0	0	optimized
BV1	NC_003062.2	889613	+	Atu0898	primary	AAATGAGGCTTGGGCACAATTTCGTCAGTTTTCGATCACATTTTGGCAATA	81	402	0	0	optimized
BV1	NC_003062.2	891141	+	Atu0900	primary	CTAGAAACCGCGCCATAATTCGGGCGCTTTGCGGGCGGATTGCCACGGGAA	9	747	0	0	optimized
BV1	NC_003062.2	894669	-	Atu0902	primary	AAATTTGCGCCGCCCCGGAACCGCCTGAGGTGTCGGACGTTAAATGCCCTA	16	1161	0	0	optimized
BV1	NC_003062.2	895620	+	Atu0904	secondary	GTCAGGGCGAATTGTTTGATTTCACTCATCTTGATCTCCATATTGAATCCG	257	411	0	1	optimized
BV1	NC_003062.2	895834	+	Atu0904	primary	CTTTGACTTCGATCAAGGCAAAGGTGGCGCCGCCGGAGAAATATGAGCCTA	43	411	0	0	optimized
BV1	NC_003062.2	896332	-	Atu0904	antisense	TTTGTCGCATTTCCAGGAAAACCGGCTTCCACTTTTCCTGGAAATGCTTGG		411	0	1	optimized
BV1	NC_003062.2	898737	-	Atu0908	primary	ATGACGCCTCGCCCCTTTCAATCGGCGGCGGCGATGATTATTTGAGGCGGG	19	408	0	0	optimized
BV1	NC_003062.2	905028	+	Atu0916	primary	AATTGACACTAGGAATTTGACTTTTGCTGTTTTGCTGTTATCCAAATTAAG	273	429	0	0	optimized
BV1	NC_003062.2	908444	-	Atu0920	primary	GCGCCGCTTTTTGCAATCGGCTGTTCGCCGGTCGCCTGTAGCTTCATCACA	85	426	0	0	optimized
BV1	NC_003062.2	908570	-	Atu0920	secondary	GCCGCCGCTTTGCCCGGGAACGCGTGGGCTCTGTCGCAATTATGCTTAACA	211	426	0	0	optimized
BV1	NC_003062.2	908806	+	Atu0921	primary	GCCATTCTTTTTATCCATTCCTTAAGCCGCCGCCTTCTATTGTCGAGGCCG	41	1533	0	0	optimized
BV1	NC_003062.2	912966	-	Atu0923	primary	CACCCCCCATAGTTAACAGGACGTCAACGCATTTGCTCTAATTTGAGCCGA	84	945	0	0	optimized
BV1	NC_003062.2	913115	+	orphan	orphan	GACGCCGGAAATCCGATGGAACTTTGCTGCATCGCCTTAGTTTTCAACGGG			0	0	optimized
BV1	NC_003062.2	913195	+	Atu0924	primary	CGGTAATTAGGGTTAACGGATCATTAACCTCTGTCTGTTTGTAATTCCATG	235	195	0	0	optimized
BV1	NC_003062.2	914794	-	Atu0926	primary	AACAGGCCACGCCATTTTCCAAACGGGGAATCAGTGATAGTCCTCGACCTG	21	588	0	0	optimized
BV1	NC_003062.2	922668	-	Atu0931	primary	CCAGAACGGCGCGTCATTCATCGTTAACATTTCCGTTTCATTTTGATCTCT	149	2274	0	1	optimized
BV1	NC_003062.2	924766	-	Atu0935	primary	TTGTGCAGCGGCCATTGAAAATGATGCTCAATTGAGCTACATACCGCACTA	18	276	0	1	optimized
BV1	NC_003062.2	928946	+	Atu0939	primary	GAAATGCGGCTTCTGTTTGCGCAAATGTGAAAATGTGCTACATATGTTGCA	21	267	0	0	optimized
BV1	NC_003062.2	929871	-	Atu0941	antisense	GAATTGACCGGCGGCAGGAACCCACCTGCCCCGCCGGTCGTTTGCCGAGTG		237	0	1	optimized
BV1	NC_003062.2	929987	+	Atu0942	primary	GATAAAAAAGCCCGCTTGACCTCAATGGCGCTTGAGGTTCTAGTTTGCCCG	46	1383	0	0	optimized
BV1	NC_003062.2	936366	-	Atu0946	primary	TGCACATAGTGAAGCTTCGAATCGCAGCAGAACCGCAATATGATTGTGCCC	29	1101	0	1	optimized
BV1	NC_003062.2	940006	-	Atu0950	primary	TCCTAATGACAGCATTTGCACCCTTCCCCGCACCATACTACACTTGCGCCG	30	1665	0	0	optimized
BV1	NC_003062.2	942257	-	orphan	orphan	GGGGTAAAAAATTCCTTGAATTCCGGAACCTTAGCGCGCTAACTCCATTCA			0	0	optimized
BV1	NC_003062.2	945032	-	Atu0955	antisense	CTCATTGGCGAATTCAGACATGGGTAATCATTCCCGTTTAGGATGGTGTTA		321	0	1	optimized
BV1	NC_003062.2	951596	-	Atu0962	primary	CTTCAGCCCAAGTCCTTTCAAAACCCAACTTCATGGGTTATGGTTATCGTG	218	405	0	0	optimized
BV1	NC_003062.2	958458	+	Atu8142	primary	GGGCCCGGCATTCATTTGCCATTCAGACGCTTTGCGCTACATATTCGCTCA	46	255	0	0	optimized
BV1	NC_003062.2	960941	+	Atu0972	primary	GTCTTTCGAAAGAGCTTGCGTGAGCCGCGAAAAAAGGCAAGAAATTCAATA	180	429	0	0	optimized
BV1	NC_003062.2	961602	+	Atu0973	primary	AGTTTGACGTAAATCAAGGTCACGGGCCTTCCGCGGTGACAGGAAGAGGCA	98	1173	0	0	optimized
BV1	NC_003062.2	966044	+	Atu0977	primary	TTCATTCCTCAGACACTTCGCCGTAAGGTGTTGCCTCCTATATCTTCATCA	57	1572	0	0	optimized
BV1	NC_003062.2	976936	-	Atu0982	primary	TTTAACTTTTGCCTCTGGACACGGCGAATCGCATTTGATTCATTAGGGATA	50	2337	0	0	optimized
BV1	NC_003062.2	977472	-	Atu0983	primary	TCTTGATTTCCATCAAGGCGGCGTCATGCATTGCGCCGCATCATGCTGTGG	39	321	0	0	optimized
BV1	NC_003062.2	980383	-	Atu0984	primary	ATAAAATATAATTTCAGCAATCGTTCAACATTTGCTGCGATGGTCCTGATG	165	2649	0	0	optimized
BV1	NC_003062.2	982034	-	Atu0986	antisense	GCGCATTTGGCCGGCTTGCCGAATCCATGCTGCGCTGCGATATACCGGACG		189	0	1	optimized
BV1	NC_003062.2	983040	-	Atu0987	primary	AGCGTGATTTACGGGTTCCCCGGGCGGGGAACATGGGGTAATTTCCACCCA	0	891	0	0	optimized
BV1	NC_003062.2	989399	+	Atu0994	primary	TAAACCAATCATACTTGACGGCCGAAAGGGCGGAGCCTATTCTTTTTATTA	227	1665	0	0	optimized
BV1	NC_003062.2	991601	+	Atu0995	primary	CTTTTCCCTCAGTATTTGTGGATTGCTCTTCGATTTCTTACATATAGGATG	136	744	0	0	optimized
BV1	NC_003062.2	996649	-	Atu0999	primary	TCACAATCGGCTCGCTTGACTCTTTTTCGTTTCAGGCGCAACACGACGTTA	174	1374	0	0	optimized
BV1	NC_003062.2	998104	-	Atu1000	primary	TACCGCGAATCGCTCTACCGCAATGCGTCATTTCATGTTAGGGGTCACTTA	257	1086	0	0	optimized
BV1	NC_003062.2	998126	+	Atu1001	primary	TGGAGATGCGCGGTCATGAAAATGACCTTAAGTGACCCCTAACATGAAATG	116	909	0	0	optimized
BV1	NC_003062.2	999251	+	Atu1002	internal	TAAAAACCACCAGCCTTGCCAAATCGAAGCTGCCCGGCCATGTTCGGCGGG		1431	0	0	optimized
BV1	NC_003062.2	1003398	-	Atu1006	primary	CTTCGCATTTCTGTCGCTTGCCTGTCGAAATAGGCCTCTTATAATGGGCCA	0	1506	0	0	optimized
BV1	NC_003062.2	1003889	-	Atu1007	antisense	GAACCGGGGCCTCAGGGTCCGTTCAGTCCGACTATGGCAAAACTCTGTCCA		252	0	1	optimized
BV1	NC_003062.2	1005273	-	Atu1009	primary	AGCCGCAAATTTCTATTTCCTTTTACGTGAACGTCAAATACTATCCGCCTG	178	339	0	0	optimized
BV1	NC_003062.2	1005573	+	Atu8144	primary	TAATCATGCCTTTTAAGCGAGCGTTGAAAGCCCCGTGGCATAGTGAAGTCA	125	264	0	0	optimized
BV1	NC_003062.2	1008067	-	Atu8145	primary	CGCGCAGCGACACCAGCCCTGTGCAAGCGTGACACATTATCAGCATAGCCT	180	348	0	0	optimized
BV1	NC_003062.2	1008155	+	Atu1013	primary	GTGTCGCTGCGCGGTTGACTGGGGCCGTACTTGGCGTTACGCCTGATCCTG	61	1218	0	0	optimized
BV1	NC_003062.2	1010870	-	Atu8146	primary	ACTTTGCAGGCAATTCGGGAACTTCTTGCAGGCCGACACGTTCTGGCTTCG	21	342	0	0	optimized
BV1	NC_003062.2	1011009	+	Atu1017	primary	CTTGGCGAAAAAGCCTTGCATTCATTTTTTTTAAGCAATAATCAGGCCGCA	3	91	0	0	optimized
BV1	NC_003062.2	1011370	+	Atu1018	primary	AGCCTTCAAGGCATCTCGTTCTCGGAAAAAGATCGCCTATCTAAATCTTCG	20	309	0	0	optimized
BV1	NC_003062.2	1012212	+	Atu1020	primary	ATCGGATGTTGGTGATTGCAAGCGGCGAAACCTTTTGTATTTTCACCACCA	113	1110	0	1	optimized
BV1	NC_003062.2	1013869	+	Atu1021	primary	TGTCATGATTGAGATTGCCGACCTGCGCAGTTTTAGCTCTAATCAGGTTCA	73	1098	0	0	optimized
BV1	NC_003062.2	1017356	-	Atu1022	primary	GCAGGGCGGAAATTAAGATTTCATTAAGCCTGAAATCCCAAGATTCCGGTG	111	2049	0	1	optimized
BV1	NC_003062.2	1017567	-	Atu1023	antisense	GGCGCCGAGCGGTTCATGCTTCGGCCGCATTCGATGGTTAAAACCGGCACA		297	0	1	optimized
BV1	NC_003062.2	1018614	+	Atu1025	primary	AGCCCTCCCGCGCGCCTTTTCTTTTTGCGGCGACAACATTAAATAGATGTT	63	483	0	0	optimized
BV1	NC_003062.2	1021011	-	Atu1027	primary	GGCCAGTCGAAATTATATCTTGGTTAATTTTAGACGTGTCTAAATCACGCA	48	1500	0	0	optimized
BV1	NC_003062.2	1021848	-	Atu1028	primary	TCTAGAAGAATTGTCTTGGAATACGGGTGAAGTTACCTTACTTAAAACGCA	102	570	0	0	optimized
BV1	NC_003062.2	1028017	+	Atu1036	primary	CGCCCGCTTACCGGGTTGACGATCGCTCCGGACCGGATCACGATCCCAGCT	221	942	0	0	optimized
BV1	NC_003062.2	1030625	+	Atu1039	primary	CGACGCCGTAAAAGAATAACGTTTCGCCGCCAGATCGGTTATGATCGGGCT	25	765	0	0	optimized
BV1	NC_003062.2	1038078	-	Atu1044	primary	TCCATCAACCGGGCCTTGCATAAATTCACCAAAAGGGCTTTAAAAACAGCT	143	2649	0	0	optimized
BV1	NC_003062.2	1043727	-	Atu1049	primary	GTCAACACCCACCCTTGCATCCTGCCAAAGACGCCTCTATAGGTCGAAATG	53	684	0	0	optimized
BV1	NC_003062.2	1047941	-	Atu1055	primary	TTTCGCCGCAGCCCGTGCCGTTTTGATAAAAGGCTGCTAGTGTTGTTAACA	39	258	0	0	optimized
BV1	NC_003062.2	1048063	-	Atu1055	secondary	AGCCATCCACACCAGTTGCACACGCGCCGCCATCATGGCAGAAGAGAACTA	161	258	0	0	optimized
BV1	NC_003062.2	1048395	-	Atu1056	internal	TTGATACGACCAACCATCTTCCTGTCTCTTTTTCTGACAATGCTTGCCATA		438	0	0	optimized
BV1	NC_003062.2	1048508	-	Atu1056	primary	CGCCTGCTTGCATGATTGCCAGCCAGCCAGAATCGCTATTATCTAGGACCG	63	438	0	0	optimized
BV1	NC_003062.2	1049060	-	Atu1057	primary	AGATAAGATAGACCTTCATTCCACCGTCTTTAGCATGCACAATCGCACCCG	100	417	0	1	optimized
BV1	NC_003062.2	1051708	-	Atu1060	primary	TGGCCGACTTCCGTAACGAAGCCGCAACGAAACTGCAGTACAAAGCCCGCC	182	1293	0	0	optimized
BV1	NC_003062.2	1052092	-	Atu1061	primary	TTCGTCTCTTTCGCCTCGAATCCGTCAAGATTAGCCTCGAAAGAAGGGGCT	270	150	0	0	optimized
BV1	NC_003062.2	1052211	+	Atu1062	antisense	GACATTTTGCGTCACATCCTGCACCGGCTTGTCTGGCAAAAAATAAACCTG		867	0	1	optimized
BV1	NC_003062.2	1055930	-	Atu1064	primary	GAGGATGTGAAGACGTTGCGATGAACCCGCAACGATCCTATCTGTGACACG	63	1887	0	0	optimized
BV1	NC_003062.2	1058359	-	Atu1066	antisense	AATGGCGTGTTGCCTCCATATCGACCAGAAATTCCGGTATGATGCCGGTCA		636	0	1	optimized
BV1	NC_003062.2	1066012	-	Atu1073	primary	CCGGCGAGAAACGCTTGACCACACAGAACCGCCGCGCCATAAGGCAAGGTA	137	1386	0	0	optimized
BV1	NC_003062.2	1068563	-	Atu1075	primary	TCGCGCCTTGCAATGCATGCAAGGCGCGCTATTTGTGCTAAATATCAAGCA	81	1509	0	0	optimized
BV1	NC_003062.2	1069519	-	Atu1077	internal	CCTCGCTTGCCGGTCTTGCCCTGCCCGCCGATTGCGTCTATTTCGGCGAAA		1407	0	0	optimized
BV1	NC_003062.2	1071301	-	Atu1079	primary	GGCGGCCTTTAGCTCTTGGAAAGCCGACGCGACCTGTGCTAAAAGAGAACA	14	270	0	0	optimized
BV1	NC_003062.2	1072615	+	Atu1081	primary	CTAGCACTTTTGTTCAAGACGGTAAGGATCGAATGCTTTAAACTTGACTCA	36	822	0	1	optimized
BV1	NC_003062.2	1078624	+	Atu1087	primary	CCGTCGTTTCCGCGCTGGCGCTGGCAGTGCTTTTAATCCACCTTGTCTGGA	82	1068	0	0	optimized
BV1	NC_003062.2	1080596	+	Atu1088	antisense	TAACCGTCGCGAACCTTGACGGTTTCGCCCATCTGACCGAGCTTGTTGATG		576	0	1	optimized
BV1	NC_003062.2	1082702	-	Atu1091	primary	TTTTCGCCCTTTGCCCTTGCATTCCGGGCAAATTTGCGTATAAGCGCGCTG	224	462	0	1	optimized
BV1	NC_003062.2	1083999	+	Atu1094	internal	GGCTTCAAGCTTGACTTCGCCGACGGGAATGTGAATGGAAGTCCGAAAGAA		996	0	0	optimized
BV1	NC_003062.2	1085965	+	Atu1096	primary	AGCGCGTTTTCAGGCTTTTCGACCGATTGAAACCATGTTAAGCGGGCCAAG	181	237	0	0	optimized
BV1	NC_003062.2	1088064	+	Atu1099	primary	GGCTTGCGAAAGCCATTCCGCTTTTCGCGCCGATATTGTAGTCGTTTATGG	196	1221	0	0	optimized
BV1	NC_003062.2	1099683	-	Atu1108	primary	GACGACATCACGTCATGAAACCGACAGCTTGTTCCACAAAAAGACACAGGG	127	1170	0	0	optimized
BV1	NC_003062.2	1099785	+	Atu1110	primary	TCCACAAAAATGCCTTTCCTTTAACGACTGTAGGCCTTTAAAGAATGCGGG	69	1494	0	0	optimized
BV1	NC_003062.2	1112398	-	Atu1119	primary	CTTTTCGCGGATTCAGTCAATTTTAAACCGTTGCTTGTAAGAATAAACCCA	141	963	0	0	optimized
BV1	NC_003062.2	1114997	-	Atu1124	primary	CTGCCGGAATTATAACTGTTAAAATGCTTTTTACCAGTTATAATATGTATA	0	552	0	1	optimized
BV1	NC_003062.2	1115046	+	Atu1125	primary	ATATACATATTATAACTGGTAAAAAGCATTTTAACAGTTATAATTCCGGCA	12	897	0	1	optimized
BV1	NC_003062.2	1119604	-	Atu1129	primary	ACAGGCGCCCCAGGACTTTCAGGCGCAGATCGACGGCCTTATATTAAAGCG	253	1929	0	0	optimized
BV1	NC_003062.2	1122366	+	Atu1133	antisense	GTTTACGCCACTGGTGGCCAATCAGGCCCATCGATGGCATGATGTCGAACA		759	0	1	optimized
BV1	NC_003062.2	1122814	-	Atu1133	primary	CAACCTTTTTGCCCGTTTGCCTCGTTCACAAATTTATGTAAGACCGGATCG	51	759	0	0	optimized
BV1	NC_003062.2	1128418	-	Atu1138	primary	CGGCGACACGCGGCTGGACCACTACCTGACTGGAAGTATAGAATTAAACCG	176	357	0	0	optimized
BV1	NC_003062.2	1130948	+	Atu1142	primary	TTGATGCTGCAGTCTTGACCATATGCATATGCGCATCCTATCTCCATGATG	36	1158	0	0	optimized
BV1	NC_003062.2	1132043	+	Atu1143	primary	CTGCGGTCGGCGTGCTTGTCCGCTTTGCATTGTCGCGGTATCTTGAAAGCG	101	729	0	0	optimized
BV1	NC_003062.2	1135008	+	Atu1145	primary	TGCTGGGCAATCTCATTGACAACCAGCAGAGCTACGAGATACTTGCGGACG	161	1524	0	0	optimized
BV1	NC_003062.2	1137886	-	Atu8089	primary	GATTTCCATCTTTCCGCAAAGCGGTCACAATCAATGCGATAATCCTCGTCG	33	348	0	0	optimized
BV1	NC_003062.2	1141952	-	Atu1150	primary	CCCGCCTTTCTCACCCCAATTTTGCCCGCATCGCGTCCCATTTCTCTACCG	28	531	0	0	optimized
BV1	NC_003062.2	1148762	+	Atu1156	primary	AGCGGGCTGCTTAACTTGCGGCCCGCTTTTTTGCTGTTTATAGGTGGATTA	136	1482	0	0	optimized
BV1	NC_003062.2	1155633	-	Atu1160	primary	TGAGGCCGGCGCTTATTGTATTCGGTCGTTTTCTTCCCATATTGTCTGCTG	50	459	0	0	optimized
BV1	NC_003062.2	1157488	+	Atu1163	primary	AATCGTAGCTTTTAAGTAGAATTTTATGCGCATTGATTAGGTTCTCACTCA	49	513	0	0	optimized
BV1	NC_003062.2	1158248	+	Atu1164	primary	AAGAGGGCAGTGACACGAATCGGCCATATTGATATGGGACGCGCAAGTCTA	175	1332	0	0	optimized
BV1	NC_003062.2	1158392	+	Atu1164	secondary	GGCAGACACGTTGTACGTGTTTGTTAATCATATTGATTTAGGCATTGTTCA	31	1332	0	0	optimized
BV1	NC_003062.2	1160083	+	Atu1165	primary	ATCTCGCTGGCCGTATTGCTCTTGTTCGGGCAGGGCGCTAAGACGCCATCG	26	1290	0	0	optimized
BV1	NC_003062.2	1164742	+	Atu1171	primary	ACAGACATTAAGCCTTGCAGCAGCTGGTGCAAACGGGTCATGCTGCGCGGG	109	447	0	0	optimized
BV1	NC_003062.2	1167130	+	Atu1174	primary	GCAAATTTGTGGGCTTGACGCCGCACCTTTCGCCAACGCAATCTTGCCGCG	134	2139	0	0	optimized
BV1	NC_003062.2	1170037	-	Atu1175	primary	CGGGATTTTCCGTCCCCGGATTGACACAATCATGTGCACAGACACTGTGCA	27	534	0	0	optimized
BV1	NC_003062.2	1173319	-	Atu1179	antisense	TTTTCCGGATCGATATTGAGCTTCTTCGCCGATCCGTCGATAATGCGCTTG		972	0	1	optimized
BV1	NC_003062.2	1174986	+	Atu1182	primary	TGTTTTGAAATGCCAACCTTTCGGAAACTCCTTTGGCCGATAATGCGGCTC	20	729	0	0	optimized
BV1	NC_003062.2	1175776	+	orphan	orphan	TGTGGCTGAGGCCCCGTTGACCGAAACCGCCCTGCCTGTGTAGATGAGGCT			0	0	optimized
BV1	NC_003062.2	1184236	+	Atu1192	primary	CGGGAAAAAAGGGCTGGACAACACGGCCTCTCGGCGGTCTATCCATGAGCG	38	468	0	0	optimized
BV1	NC_003062.2	1186459	+	Atu1195	primary	CCAAAAGAACCTCTTGACCTTGCCACGATGGGAAGCCCTATCTTTTTTTTA	20	2511	0	0	optimized
BV1	NC_003062.2	1198587	-	Atu1204	primary	ACGATAGTCAATCCATTGAAATTCATAATGGCACCCGCTATGCCATAGGAA	176	1338	0	1	optimized
BV1	NC_003062.2	1200333	+	Atu1207	primary	TTGCTCCGGACATTAAGATTCCGTTGTTTGCTTCGGCCTATCGTTTCTAGA	157	1266	0	0	optimized
BV1	NC_003062.2	1202538	+	Atu1209	primary	CTCTATATGAAAAATTACTGCCATCAAGAAAACCGTGATAATGTGGAAGCA	25	969	0	0	optimized
BV1	NC_003062.2	1204170	-	Atu1210	internal	CCAAGGACGCGCCGTTGCTCAACGCCGACTTCCCGTCCTATAATTTCGATG		1989	0	0	optimized
BV1	NC_003062.2	1206263	-	Atu8149	primary	TAACTGAAGAACTAAATGGCTCTCAAGCTTTCCGCAGCATGATGCATGGTA	29	336	0	0	optimized
BV1	NC_003062.2	1206939	+	Atu1213	primary	GATGCAACCAGCCCATTGCGTGACTCGTTAGCTTCGGGAATCAGTGGCGCT	203	708	0	0	optimized
BV1	NC_003062.2	1207136	+	Atu1213	secondary	CGGTCAATTTCGTCATCGGCAACGCGATCTTCTCGCTCTATCATGAGGGTG	6	708	0	0	optimized
BV1	NC_003062.2	1212050	-	Atu1217	primary	GCAAAATTTTGCGTGGCTAAGCCCGAGCCGGGAAGATAATTTCTTGCCTTG	60	1038	0	0	optimized
BV1	NC_003062.2	1213626	+	Atu1219	primary	TTGAACGAGTGTTGAACCGCTTTGTTCCGCAAATCGGCTACAATGAGAAGA	100	297	0	1	optimized
BV1	NC_003062.2	1215605	-	Atu1222	antisense	GCATTTCCGCGTGAAGGGAACCGTCATCGACCTGGGATCGTTTGTCCTGCA		732	0	1	optimized
BV1	NC_003062.2	1215710	+	Atu1222	internal	TCGTTGGGGGCCTGTGCGGAACAAACTCTGGCTTTTTCTGTTTTTTCAGTG		732	0	0	optimized
BV1	NC_003062.2	1216665	-	Atu1223	antisense	AAGTAAATTTGTTCAGCCGCGGTTCAGCACGACAGTCCCACTCTCAGGGCA		357	0	1	optimized
BV1	NC_003062.2	1216979	+	orphan	orphan	CTTTCAGCACCTATTTTGAAACATCTTCCGACTTCGTCCGTTTCCCACGTG			0	0	optimized
BV1	NC_003062.2	1217219	-	Atu1224	primary	TTTGAAAAAACCGCTTGGCAAATCGGAAAAGCATTTGTATTACCCCGCTCA	23	75	0	0	optimized
BV1	NC_003062.2	1218321	-	Atu1226	secondary	CGTTTCTATCGGTGATAGGCATCGGGCCGGATGAATGTTATCAACCCCGGA	26	645	0	0	optimized
BV1	NC_003062.2	1218531	-	Atu1226	primary	ATTTCAGCCTGCGGTAGATTAACTCGCCCTTTTGCTGTAGAATGAGAGGTG	236	645	0	0	optimized
BV1	NC_003062.2	1219903	-	Atu8150	antisense	GGCTCTCCGCTTCCTCTTCACCGAGACGTGCGATGCGGCTAAGATAGAGCG		588	0	1	optimized
BV1	NC_003062.2	1221200	-	Atu1231	primary	AAGACCATTTTCCGCTTGCGCCCTAACAGGCTTATATATAAACGGCTTTCA	5	77	0	0	optimized
BV1	NC_003062.2	1221385	+	Atu1232	secondary	CGCATGACATATCCTCTTCCCATCATGGCCGGAACAAGCCACCTTGTTTGG	40	537	0	0	optimized
BV1	NC_003062.2	1221387	+	Atu1232	primary	CATGACATATCCTCTTCCCATCATGGCCGGAACAAGCCACCTTGTTTGGCG	38	537	0	0	optimized
BV1	NC_003062.2	1222805	-	Atu1233	primary	AGAATTAAGCCGCAAGCGTCGCGCAAAGTCCGGCCTTTAAGACCGGGTGCA	93	678	0	0	optimized
BV1	NC_003062.2	1225991	-	Atu1236	primary	AGAAATCCATCATAAACGTTTCTTAGCATGTTTCGGCTAGTTTCCAGCTCG	125	1554	0	0	optimized
BV1	NC_003062.2	1226048	-	Atu1236	secondary	ACGACCTAAAGTCATTTTAAAAACACGATTTTTAATTGTATATTCCAGCCG	182	1554	0	0	optimized
BV1	NC_003062.2	1234979	-	Atu1244	primary	GATATTACCGCCATTGCCGGGGCCACCGTTGCAATGTATATGCTTGGCCTG	101	933	0	0	optimized
BV1	NC_003062.2	1237095	-	Atu1247	primary	GTAAAATCAGTCATATTGACGCTTTCACGCACACACCGTATAAGCGCGCCA	127	465	0	0	optimized
BV1	NC_003062.2	1238827	+	Atu1250	primary	TTGGCCGGGCAGGGGTTCAAGAGAACGGAGAGGCTTCCTAGATGGGAAGGG	134	435	0	1	optimized
BV1	NC_003062.2	1245946	-	Atu1257	primary	AACTTCTCACCGGCAAGAACTCGTTAGGTATTTGCTGCTGATATTGCCCGG	132	1248	0	0	optimized
BV1	NC_003062.2	1246203	+	Atu1258	primary	TGCGGCTTCGTGTCTTGAAGTGCGGGGCAGGGACACTCTATGTAGGGAGAA	63	633	0	0	optimized
BV1	NC_003062.2	1246818	+	Atu1258	internal	GCACGCTCGAAGAGGTTGAAAAAACCCTTGATCGCGACCATTTCATGGATG		633	0	0	optimized
BV1	NC_003062.2	1246985	+	Atu1259	primary	AAGTAATTTCGGGGCTTTCAACCGCAACAGAAAGCGATATTAGTATATATA	205	1278	0	0	optimized
BV1	NC_003062.2	1248615	+	Atu1261	primary	ATCCGATTTTGCGTTTGGAGCGGATTGCGCTTTGCTGATAAAGTCTTACAA	266	2418	0	1	optimized
BV1	NC_003062.2	1251517	+	Atu1262	primary	AAATCTCAGACCCCTTGTTTTTCAGGCGATTCCAGCGCTTTTGAGTTGCTG	71	276	0	0	optimized
BV1	NC_003062.2	1254775	-	Atu1264	antisense	AAAATAAGCAGATTCAGACTTTTTAAAGAGATTTCGGGCATTATTTGCGTA		294	0	1	optimized
BV1	NC_003062.2	1255178	-	Atu1265	primary	ACTTCACAAAAGCTCTTGCGGTTTTTTTCCGATCCGCATACATCACGGCCA	34	76	0	0	optimized
BV1	NC_003062.2	1255535	+	Atu1266	secondary	GTCGTGAAACCTGCTTGACACCCCCGCACGAACGCCGTAGTTAGCCGCTCA	55	77	0	0	optimized
BV1	NC_003062.2	1255590	+	Atu1266	primary	ACAGCCGAGGCTGGTTCGTACGGCGGGACAAGCTCCTGTCGTCAGGATAAG	0	77	0	0	optimized
BV1	NC_003062.2	1255708	+	Atu1267	primary	CTCGCGCCATCCTGTTCCTCGGAAAATACGCAGACGAATGTCTGTGGAGCG	0	77	0	0	optimized
BV1	NC_003062.2	1256121	+	Atu1268	secondary	AATGCGGCAGGTGTCTTGAAATGGTGCCTAAACTCTTGCAGAGAGGGCGCG	99	366	0	0	optimized
BV1	NC_003062.2	1256142	+	Atu1268	primary	TGGTGCCTAAACTCTTGCAGAGAGGGCGCGGCTGCGCTAACCACTTTGGCG	78	366	0	0	optimized
BV1	NC_003062.2	1256684	+	Atu1269	internal	ATCCCGCAACCGGCAAGCCGGTTGGCAGCAACGACGCCTACTTCACGGAAA		606	0	0	optimized
BV1	NC_003062.2	1275443	-	orphan	orphan	TATGCAAAAAATGAGATGACAAGCATGGGGGTTTGGGCTAGCTTTAGCTTA			0	0	optimized
BV1	NC_003062.2	1279491	+	Atu1292	primary	ATCAGCAGAACCCTGTTGACAATCGAACAAAATGAGAACAAAGTTGGAACA	213	3504	0	1	optimized
BV1	NC_003062.2	1286327	+	Atu1296	primary	TCTTCCCCGAAGTTACCTATTTTGAAACCAAATCCCTCTAGCCTTGCGCAA	80	372	0	1	optimized
BV1	NC_003062.2	1291779	-	Atu1302	secondary	GCAGGCGCATTGCGTTTTGAAATGCTGAGCCCGGGGCGTAAGATGCCGGTC	130	444	0	0	optimized
BV1	NC_003062.2	1291946	-	Atu1302	primary	TCGCGCTGCCGCAGTTTGGCGCTGATGGATTTGTTCCTATATCTACACTCG	297	444	0	0	optimized
BV1	NC_003062.2	1296969	-	Atu1304	primary	TTCATTATCGGCATTATTGTTTGTTGCGTTCGGGACCATATATTTATCCTG	248	2679	0	0	optimized
BV1	NC_003062.2	1301915	-	Atu8153	primary	ATCCACCACCTGATGTGGAACCTGCCACAGGCTTTTTTGGTTCGCCACATG	26	432	0	0	optimized
BV1	NC_003062.2	1304691	+	Atu1312	primary	CTTTGGAGTGATATTGGCAGATTATGCCAATCGGTGCTATTGCTAGGCGTA	24	297	0	0	optimized
BV1	NC_003062.2	1311461	+	Atu1322	primary	ACAGCGAAACCACACTGGCCGAATCGCGCCACCGATGTTTTACTTTGCACG	18	510	0	0	optimized
BV1	NC_003062.2	1315192	+	Atu1327	primary	TATATCTCGAAATGCTGGACAATTGCCGTGAGGGGCGGCATAAGCATGTCT	53	399	0	0	optimized
BV1	NC_003062.2	1315733	+	Atu1328	primary	GTATCCGGCCTCACCGGTTTTTGCCACATTCCGCCCTTAGGCGTTGATCCG	42	438	0	0	optimized
BV1	NC_003062.2	1319179	-	Atu1332	primary	ACGGCTTGCAGGGGCTTTTCCTTGAAGGCTGCGCAGTCTATAGGTGTCGCT	22	438	0	0	optimized
BV1	NC_003062.2	1322092	-	Atu1335	primary	CTCCTTTTTATACCATTGCGCAACATCAATGCTTCGGCTACCATCGAAGCA	0	684	0	1	optimized
BV1	NC_003062.2	1322938	+	Atu1338	primary	GTAAGGCTTTCTGGTTCGAACTCGTCTTTGAAACCCGTTATAGATGGGTCA	45	705	0	0	optimized
BV1	NC_003062.2	1327160	-	Atu8016	primary	TATTTAGCCAGCCTATTGCTATTATGACAGAGAAAACATACAACGCATGTG	26	141	0	0	optimized
BV1	NC_003062.2	1328765	+	Atu1341	primary	TAACGACCCGAAGCCCTATTTTACTCACATTCGCCGCGTTACTCGGAAACC	191	2448	0	0	optimized
BV1	NC_003062.2	1331472	+	Atu1342	primary	GCGGGGGCGCGGGTCTTTACATCCGCGCCCCCCGCATTTATTTGAGCTACA	133	1029	0	0	optimized
BV1	NC_003062.2	1334615	-	Atu1345	primary	CGGCTCGAAAGGCCTTGTCGCCTGCCGCCGTCTTCATGTACCAAGGGTGCG	116	774	0	0	optimized
BV1	NC_003062.2	1334772	+	Atu1346	primary	GCTTGCCGACAAGGGTTGCGATGCGGGGCGACGTGATGCAGTTTGCCAAAG	32	918	0	0	optimized
BV1	NC_003062.2	1335821	+	Atu1347	primary	CGACCTGACCATGCTTGACATATATCGCGACACGAGTTCTAAATTCGTCTG	122	1950	0	0	optimized
BV1	NC_003062.2	1344549	-	Atu1348	primary	GCAAATCCGCATTAATTGTTTCGAACACCTAAATGTGTCACTACGGTACTG	217	6348	0	0	optimized
BV1	NC_003062.2	1349097	-	Atu1355	primary	GAGCGCGAAATAAACCAAGCATTAACCATTCCGCCGGTAGATTGCAGCCTA	32	561	0	0	optimized
BV1	NC_003062.2	1351778	-	Atu1357	primary	CGCTGGAGCGCTTCTTTTTTGGGCAGCCGCAACTTCCTATATGCAGCCGTG	29	1479	0	0	optimized
BV1	NC_003062.2	1352419	-	Atu1358	primary	CAGGAAAGAGGACTTGCGGTCCTGCAACCCTATCCTGTAGCATTCAGTCCG	32	510	0	0	optimized
BV1	NC_003062.2	1352629	+	Atu1359	primary	CTGATCTGTAGACTTGAATCGGCCTATATCATTGGAGTATACACCGCCGCA	28	420	0	0	optimized
BV1	NC_003062.2	1354610	-	Atu1360	primary	TCCCGAAGCGAAAGGATTGCAACCTTCATTGCCTCCCAGCATTGAAGGAGA	184	1242	0	0	optimized
BV1	NC_003062.2	1357897	+	Atu1363	secondary	AAACGCAATAGTGATTGCACCGTTGCACAAGGGGCTTAAAATCGCATCTTA	82	354	0	0	optimized
BV1	NC_003062.2	1357916	+	Atu1363	primary	CCGTTGCACAAGGGGCTTAAAATCGCATCTTAACGACCTAGATATGGAGAG	63	354	0	0	optimized
BV1	NC_003062.2	1364500	-	Atu1369	primary	CTTCAGCGCGAGCGCGAAGAAGTCGAGCATATCGGCGATTATCTTGATGAA	73	429	0	0	optimized
BV1	NC_003062.2	1366340	+	Atu1371	antisense	GGCGGAAATCGTGTTTTCCCAGACCGCCTTGTTGAGATCATGATAGCCACG		720	0	1	optimized
BV1	NC_003062.2	1366905	+	Atu1373	primary	TCGTCTCCGGTTTTGTTGTAAATCCTTCAAGAATCCGGCATTCAGAAGATG	64	843	0	1	optimized
BV1	NC_003062.2	1366923	-	Atu1372	primary	AACATGCAATATCTCCTGTTGGACTCGCTGCTCATATTGTACAAGCAACCG	71	471	0	1	optimized
BV1	NC_003062.2	1367885	+	Atu1374	primary	TTTCGCATAAATGCTTGCATTTTCATGCGGGCGACTGTATGCGGCTCACCA	120	768	0	0	optimized
BV1	NC_003062.2	1370404	-	Atu1376	antisense	GTGTCGATGCTGAGCTTGCGCAGCGAGGTTGCAAGTGCTAGCGCGTTGATG		723	0	1	optimized
BV1	NC_003062.2	1374458	+	Atu1381	primary	ATTTAACGTTCACGCTTGCTTGTAGGGGAAAAGCAGGTAAAACGACGCACA	56	2325	0	0	optimized
BV1	NC_003062.2	1375305	+	Atu1381	internal	GACTTCCGGGTCGTGTCCTCCGACGCGGTGCTGGACGAGTCCAAAAACGAA		2325	0	0	optimized
BV1	NC_003062.2	1381486	+	Atu1387	primary	CCGCGAGCCGTTAAATTTTCGTCTGGCACGGCTCTTGCTTTCAATCTTGTA	0	711	0	0	optimized
BV1	NC_003062.2	1386536	-	Atu1392	primary	TGACCTTTGGATAGCTTGGCATCGGCGCCAGGATCATATAGCTAATCGGTA	60	1290	0	0	optimized
BV1	NC_003062.2	1400455	-	Atu1405	primary	GACAATAATGTTGCTTGTAAAATTTCACAACATGTTTTATAGCAATTTATG	38	756	0	0	optimized
BV1	NC_003062.2	1400512	+	Atu1406	primary	TGCTATAAAACATGTTGTGAAATTTTACAAGCAACATTATTGTCCTGATCG	66	1203	0	1	optimized
BV1	NC_003062.2	1415406	+	Atu1419	primary	GAAAAACCAAGAATATTGACGAATTATTTAATCTTAATTAGATTGAATGAA	192	735	0	0	optimized
BV1	NC_003062.2	1420531	+	Atu1424	primary	TCACCGATCTTGCCGTGACAGCGGCAGTACTTGCTGCTAATGGCGTCTCCA	77	846	0	0	optimized
BV1	NC_003062.2	1421554	+	Atu1426	primary	TCTGCCGCCCGCCGTCATTGTAATTTCTTCGTCATCGTCTAAGACAGGCGA	36	1275	0	0	optimized
BV1	NC_003062.2	1423148	+	Atu1428	primary	GGAATTTAAGGTCAACGGATAGTTAAACAATCCGGCTTAGTCTCAGAATCA	30	318	0	0	optimized
BV1	NC_003062.2	1423275	+	Atu1428	internal	TCCGGCCATCACGATCGCTTTTCTTTCCTATTTCGGGTATCATTCCATCCA		318	0	0	optimized
BV1	NC_003062.2	1430009	+	Atu1435	primary	CGTGATGCCCGGCATTGTCTAACCTTGCCGGGTGTCCCATATGTCTCAACG	41	249	0	0	optimized
BV1	NC_003062.2	1434734	+	Atu1441	primary	AGATCCGCCGCCTTCTTGATCTTCTTGTTGTCGAGGATTAACTGCCGTTCA	0	456	0	0	optimized
BV1	NC_003062.2	1436947	+	Atu1444	primary	TGCAACCCTTAGCGGTTGACAGTCCTGCTCTAGCGTTTCAAAACCCGGATG	194	1017	0	1	optimized
BV1	NC_003062.2	1440792	+	Atu1447	primary	CCCAGCTGACAATGTTGACAAGGCCACAGTTGTCGTTGCATTTTCGCCACA	107	2262	0	0	optimized
BV1	NC_003062.2	1446030	+	Atu1450	primary	TTGGCTGTTTTCGCCGTTGCGGAACGGAACATGATTTGATACCAGAGTTTG	94	243	0	0	optimized
BV1	NC_003062.2	1446443	+	Atu1451	primary	CAGAGACTGACCTGAATCGGAACATTTCCGGTTCCGTCAGGTTAATCTCCA	130	1335	0	0	optimized
BV1	NC_003062.2	1449050	+	Atu1453	antisense	CTACGCAGTTTTCCCTGGAAATGCTTAATTCAGCGGAATATCGTTGTCGCT		588	0	1	optimized
BV1	NC_003062.2	1451419	+	Atu1456	primary	GTATTGCCGTCTGGCTTGACGCCAATGGCGAATGGACCGAGAATCTGCAGG	233	1671	0	0	optimized
BV1	NC_003062.2	1453944	+	Atu1458	primary	ATTGATATTCTCATGCCTTCAAACCGCGACAAAAATGGTATAATTGCCCGG	42	813	0	0	optimized
BV1	NC_003062.2	1457372	+	Atu1461	antisense	GCCGAAAAGACGCCGTGCACGAAACCCTGCGCCTGCGCTATGATGGCGATG		810	0	1	optimized
BV1	NC_003062.2	1462468	-	orphan	orphan	TGCGTCATTTGGTCCTTGCCAATAGCGGGGCTTCGAAGATAATGAGCGTCG			0	0	optimized
BV1	NC_003062.2	1465199	+	Atu1470	primary	CACCCGGCGAAGGGGTTTCGCCGGCGGTTTCCTTGGTCTAGAAATGCGTTG	39	378	0	0	optimized
BV1	NC_003062.2	1468206	+	Atu1474	primary	GAAGAGCGCTTCTTAACGCTTTTCTAACTCTAATCACGGAACATACGGCTA	26	489	0	0	optimized
BV1	NC_003062.2	1468870	+	Atu1475	primary	CATTGCGTATCTGAATTGACATACGCTGCGTACGTCACTATCTCGCATACG	84	390	0	0	optimized
BV1	NC_003062.2	1471577	+	Atu8157	primary	CGTGCGGCAGGATGCTTGCGATGATCGCGAAAACCGTCTATGTTCACTTTA	25	453	0	0	optimized
BV1	NC_003062.2	1473424	-	Atu1481	primary	TCTATTTCATCGGGCTTGCGGAACGAAGAGGAATGGTAAAAAAATCGGCCG	23	495	0	0	optimized
BV1	NC_003062.2	1474441	-	Atu1482	primary	GATGCGCGGAGGACTCCCTTTCAGGACCATCATTTGTTATTTTCGCCCGCG	268	621	0	0	optimized
BV1	NC_003062.2	1476695	+	Atu1486	antisense	CAGGGCGGCGAGGGGTGGCCATTTTTTCGCGCAGCCATCATAACAGGCCGA		390	0	1	optimized
BV1	NC_003062.2	1476911	-	Atu1486	primary	AAAAATCAGCGCGGCGGGAATAAATTCCGCTGACCGGTGTTTTATCCAATA	42	390	0	0	optimized
BV1	NC_003062.2	1477577	-	Atu1487	primary	CTGTCGCCAATCACATGGATTAAATGCTTCCCTGCGGTGTTCTTCTGAGTG	31	567	0	0	optimized
BV1	NC_003062.2	1481571	-	Atu1492	primary	ATGCAACGCTTAATCGTTGACACGATAAATATATCCATTACTCTGGATATA	0	354	0	0	optimized
BV1	NC_003062.2	1486793	-	Atu1496	primary	ATGGGGAAGTTGTTGTTTCGCTGCTGCGAACAATGGTTTAAGAGCGGTCTA	35	1551	0	0	optimized
BV1	NC_003062.2	1490039	-	Atu1499	primary	TCTTCCAAATATTCGGCGGCCTATTCCGAAGAATCAGCTACGGTTTCCAAG	173	1173	0	0	optimized
BV1	NC_003062.2	1491128	-	Atu1500	primary	AATTTGCAGAAGTCGTTCGCATTTTCGCCACGTTATGCACAAGATTAAGCG	145	1044	0	0	optimized
BV1	NC_003062.2	1491314	+	Atu1501	primary	TCCCAGCCTATACGCAAGGAACAAATGGATGACGACGGCGTTTTCCCCCCG	43	345	0	0	optimized
BV1	NC_003062.2	1491924	-	Atu1502	primary	TGGCGGGATTGACGGCCATTTTGAAAACGCTATAAAGCCTCACCACCGAAG	0	90	0	0	optimized
BV1	NC_003062.2	1492191	-	Atu8017	primary	TATTCTTTGCATTGCCTCGAATTGCACATATTCGCCTTTAACATAACGTGA	2	165	0	0	optimized
BV1	NC_003062.2	1493044	-	Atu1503	primary	CCGAGGCGGCCGGCATTGAAATGACGTTTTGCCGCTGCTACCTGATACCAA	298	228	0	0	optimized
BV1	NC_003062.2	1493980	+	Atu1505	primary	CGGATACCTTTCATAAACCACTTGGTAACGCCATCCCGATAAAGTTTCTTG	41	1500	0	0	optimized
BV1	NC_003062.2	1502246	-	Atu1512	primary	AGCTTTTCGGAATGCTTGACTCGAAATCTGCGATTTAATAGAACAAAAAAG	162	522	0	0	optimized
BV1	NC_003062.2	1502353	+	Atu1513	primary	GATAGGAAATAGACCTCGACACCTCCGGCTGCGTCACTACATAAGGACGCG	38	2922	0	0	optimized
BV1	NC_003062.2	1507295	+	Atu1516	primary	AAGGTCATTTTGAACTGGAAATCGCCCCGGAATCGCGGGACAAGACTTGCA	27	690	0	0	optimized
BV1	NC_003062.2	1512927	-	Atu1522	primary	CCGGCGACCTTTGCCTTTGCAACGGAGCAAAAGCTATCTATGATTAGCGTT	56	1020	0	0	optimized
BV1	NC_003062.2	1517194	+	Atu1525	primary	GTAATTTTAAATTCAGTTTCCGTTCATTCGTTTATTCGTAAGTTCTCCTCA	24	327	0	0	optimized
BV1	NC_003062.2	1519068	-	Atu1526	primary	CAGTCGCCCCTAGCCTTGCCGTTTGCCTATTACAGTGCCACAACACGACCA	27	1431	0	0	optimized
BV1	NC_003062.2	1521390	+	Atu1528	antisense	AAGGATGGCGCGGGCAATGTCGGCGGGATCGGTCCTGACGCCATTGACCTC		2292	0	1	optimized
BV1	NC_003062.2	1524104	+	Atu1532	primary	ATCATGTCGTCACATTGCCTGACGGACTGAAGGTCTATAACGCGCTAAGGG	152	357	0	0	optimized
BV1	NC_003062.2	1528599	-	Atu1537	primary	CTTGATCTGGATCAAGGTGGCGCTGCCCTGCCGGTGGCAATGCTCCAACCG	79	1623	0	0	optimized
BV1	NC_003062.2	1533958	-	Atu1542	primary	CACGGCCGCCCGCGATTGACAGGATGGTCTTTCGCACATAGCCTTTTATCA	216	522	0	0	optimized
BV1	NC_003062.2	1534071	-	orphan	orphan	TCGGATTTTCGCTAACGTCCCGGTAACCAAGTCGCTTTATCAATCACTTCG			0	0	optimized
BV1	NC_003062.2	1536586	-	Atu1546	primary	TGAAGTGGGCAAAAATTGACTTTTACGTGAAGGTCAAATAATATCTTCCGA	20	387	0	0	optimized
BV1	NC_003062.2	1536643	-	Atu1546	secondary	TCGGCTTTTTCGCCTTTCTGGGAATCGCGACCTGGTGGTACGGTATTTCCG	77	387	0	0	optimized
BV1	NC_003062.2	1542090	+	Atu8158	primary	CGCGCAACCAACCGTATGGAACAAAAAACCGTCTGGCGCTTTTTATTCACA	49	168	0	1	optimized
BV1	NC_003062.2	1542788	-	Atu1553	internal	CCTACAAAAACAAGGGGTGGAATATTAGAGGTCTGATGTTAGCTTTTGTCA		426	0	0	optimized
BV1	NC_003062.2	1542974	+	Atu1554	secondary	AAATTTCGAAGAGATATCGCAAAGTCAGAAACCTGCTCCTACATAATCGAG	26	189	0	0	optimized
BV1	NC_003062.2	1542976	+	Atu1554	primary	ATTTCGAAGAGATATCGCAAAGTCAGAAACCTGCTCCTACATAATCGAGCG	24	189	0	0	optimized
BV1	NC_003062.2	1543452	-	Atu1555	secondary	TCCTTTTGCTACATGCACCCCCGTCGGCGCAAGTCGACGCCTACCACGATG	0	85	0	0	optimized
BV1	NC_003062.2	1543480	-	Atu1555	primary	CTGTCACGACGCTCTTGTGCACCCAAAATCCTTTTGCTACATGCACCCCCG	28	85	0	0	optimized
BV1	NC_003062.2	1544299	+	Atu1557	primary	ATGGCGTCACCAGCCTTGTCGATCTTGGATTGCCGGTTATGATCGGCGACG	141	1068	0	0	optimized
BV1	NC_003062.2	1547043	-	Atu1559	primary	TCACCAGGAGCCACACTTCACGCAAGCCTCGAGCTTTATGAATCCAGATTG	59	459	0	0	optimized
BV1	NC_003062.2	1551255	-	Atu1563	internal	AGATGCTTTTCCTGTTTGCGCCGCTTATGGTCGTCTGGTATTTTTTCCTCA		348	0	0	optimized
BV1	NC_003062.2	1551427	-	Atu1563	primary	GAGGGCCCTGCATCTGTTGCAATCCCGGCGTTCCCCACTATATTCCGGCGG	55	348	0	0	optimized
BV1	NC_003062.2	1553324	+	Atu1567	primary	GTGTCGTATTTCCGAAGGACAAACTGCGTTTCCCATGGTTTGTTGGCGATG	221	1197	0	1	optimized
BV1	NC_003062.2	1558254	-	Atu1571	primary	CTGAAGCATTGCCGTCTTTAAAGTCGTCATTCGAATCCCATTTCTAATGCG	49	825	0	0	optimized
BV1	NC_003062.2	1559220	+	Atu1573	primary	GGTTGAGATTCATCAAGGACATCCTTTTTGCCGGACCATATGGCAGGAAAG	133	246	0	1	optimized
BV1	NC_003062.2	1562035	-	Atu1575	primary	GCTCTTCGCGGGACTTGACCTTGCGGTGTGCTCTCAGCATTGTCGCACGCG	29	1188	0	0	optimized
BV1	NC_003062.2	1562288	+	Atu1577	primary	TATTGTCCCCACGTCTTGACCCCGCTGCCAATTGCGATTGTGATAGAAAAA	180	939	0	0	optimized
BV1	NC_003062.2	1563480	-	Atu1577	antisense	CGCGTTGCCTGCCATAGGCACCTTTCCCTTTTATATGCTCTTTGCGAGCTT		939	0	1	optimized
BV1	NC_003062.2	1566843	+	Atu1581	primary	CCGAAGCAGCAATGCTTGAATTTCTAATTGGTCAACCTGATATATTCATGG	34	156	0	0	optimized
BV1	NC_003062.2	1567248	+	Atu1583	primary	CATGCATTTTTCCGCTTGCAGACCTTCGGGAGCCTGACTATAAGGGCGCCA	15	75	0	0	optimized
BV1	NC_003062.2	1567451	+	Atu1584	primary	CGCGTCAACATTGCTGCGGAACCGATTCCCGGGCGACACGTTAGATTGTAG	31	219	0	0	optimized
BV1	NC_003062.2	1570144	-	Atu1587	antisense	ATGGCTTCAGAACCGCTGGAATACGACACGATTCGGCCCTATGGTTAATCA		249	0	1	optimized
BV1	NC_003062.2	1571928	-	Atu1588	primary	GTTCCGCCGCCGGCAGCGACGATGTTCGCCTGGGCGAAGATCCCGGAAAAA	287	1311	0	0	optimized
BV1	NC_003062.2	1573020	-	Atu1589	primary	GCCCGAGAAAAGCCTTGTAGGTTTTCGCGTGCTTTGCGCTACAATGAATAA	97	1221	0	0	optimized
BV1	NC_003062.2	1573155	-	Atu1589	secondary	GAGCATGGCCTGCCTTGCATTTTCCCAGAATCTGGCGTTATGCAAGTTCCT	232	1221	0	0	optimized
BV1	NC_003062.2	1574237	-	Atu1590	primary	GCTGCGGGCAGGGGGATTGCGGTGTGGCCGCTTATCGTTATGTTTCCGTGG	51	960	0	0	optimized
BV1	NC_003062.2	1576049	-	Atu1592	primary	ATGGATTATCGAAATTGAAAAAATACCCGTGGATGTGATATTTTGAGCATC	125	696	0	0	optimized
BV1	NC_003062.2	1579704	-	Atu1596	primary	CTGGCGGCGTTGACGCTTGAAAGCGGCGCGAAGGTTCCTACCTTCGATGCG	115	1281	0	0	optimized
BV1	NC_003062.2	1583432	+	Atu1602	primary	CGACAGTTTGCAACTTTGACTTCAATCAAATTGCGCCATAAGTTCTTGCTA	106	726	0	0	optimized
BV1	NC_003062.2	1584430	-	orphan	orphan	TACCCAAGATGTTAAGCGGATGGAGGCGGTTTGCCGCTTAGGATGCGGCCA			0	0	optimized
BV1	NC_003062.2	1585231	-	Atu8159	internal	ACCAAATTTGTGTTTGCACATTCTGCATGAAAACGAATACAAGTTCCACCA		528	0	1	optimized
BV1	NC_003062.2	1595068	-	Atu1611	primary	TCGCAAGACCGGGCTTTTCATTTGTGCGTCGCAGCACCTATATGTGGCGTG	56	1389	0	0	optimized
BV1	NC_003062.2	1595850	-	Atu8160	primary	CTGATCCTCGACGCATCTTTTGGCCGTATTCCTGATGCAGAAGCACTGGCA	128	567	0	0	optimized
BV1	NC_003062.2	1596463	-	Atu1613	primary	GCCTTGAAAAAGGCTTTCGTTTGGCTTTCGACCCGTGTAAACAGCACGGCG	44	681	0	0	optimized
BV1	NC_003062.2	1596574	+	Atu1614	primary	ACGTTGTGACGCGGTTGCAAAGACAGGCCCGTTTGCCTAGGCTTGGCGTCA	51	702	0	0	optimized
BV1	NC_003062.2	1599837	+	Atu1616	primary	GCCGCATTGCAGCGCTTTCATTGCCGGCGCGATGATTCTATATATCGGCCG	58	1392	0	0	optimized
BV1	NC_003062.2	1604158	-	Atu1618	internal	CAATGAAATTTGGGCTGGCGGAATCAGAGGTAAAAAGGTATCCGGTGAATC		1737	0	0	optimized
BV1	NC_003062.2	1606839	+	Atu1622	primary	CGTGGCTGCGAGACTTGCCATCGCAAGGCCGGCAGCGCAATCCTCCTGTTG	155	2133	0	1	optimized
BV1	NC_003062.2	1615135	+	Atu1630	primary	GCCAGCATCTGCTGTGGTGAACGCTTTATCTCCTCGCGCGTTTGTATTCCG	36	1557	0	0	optimized
BV1	NC_003062.2	1617600	-	Atu1631	primary	GCAAAAGTGCTATTAATGATTCTGAAAAATGAGCCTGATATGTTTTCCTCA	109	750	0	0	optimized
BV1	NC_003062.2	1617835	-	Atu1632	internal	GCATCGGCAAGTCGATTGCACTTGCCATGCTCAAACCGGAATATGCGGCGG		2514	0	0	optimized
BV1	NC_003062.2	1623182	+	Atu1634	primary	TTTCAGGAGTTTGCTTGCTTTTCACCACAGGAATCATCACCTTTGATGATG	21	255	0	0	optimized
BV1	NC_003062.2	1623590	+	Atu1635	primary	TTTCATTTCCGCGCTGGACAAGCCCAAACTTCCCCTTTATAGCCCCCCTCA	22	76	0	0	optimized
BV1	NC_003062.2	1624574	+	Atu1637	primary	ACGGCAGCAGTTTATATTGCAAGCCTCTGATTTAGCTGTATGGATTACCTG	27	333	0	0	optimized
BV1	NC_003062.2	1625113	+	Atu8018	internal	CGCAGCACCTTCTCCCCAAAGCTGTCTCAATCATCCCTATGATCGGGGCCA		252	0	0	optimized
BV1	NC_003062.2	1625426	+	orphan	orphan	CTACCGAACGTTCGTTGACAGCGATCGAGACTTGCCGTTAACGTCCGCCTG			0	0	optimized
BV1	NC_003062.2	1626677	-	Atu1640	primary	TCTCTAAAGTGTGATTTTCAATCCGGTTCGTCTCCACCTAGACTGGAGATT	26	249	0	1	optimized
BV1	NC_003062.2	1626974	-	Atu1642	internal	CAACGGAACTGTGATCGGAACAAGATCGGCGCATTTTCGTTATCGCTCATG		192	0	0	optimized
BV1	NC_003062.2	1627112	+	Atu1643	primary	GCAACACCCAACGCTTGAAAAATCCACCCGAAAGCTCTATATGGTCAAGCG	67	438	0	1	optimized
BV1	NC_003062.2	1629906	-	Atu1645	primary	ACATCCGGCCTCGATCCCATCGGGGCGGCGGAATTTGATATGCTGATCGCG	240	1371	0	0	optimized
BV1	NC_003062.2	1631908	-	Atu1647	primary	CGCCAATTCCGGTGAAGGAACCATCGCGGATGGTGCACGTTACGACATCCG	226	1161	0	1	optimized
BV1	NC_003062.2	1634213	+	Atu1650	antisense	CGCTGATGGTGGAGCTTTCCTTTTGGCGATCTGAGAGCCAAGCTTTCGAAA		1125	0	1	optimized
BV1	NC_003062.2	1634457	+	Atu1650	antisense	ACCACGCCATTAAACGCGACAAGAGCACCGAAATGTCGCAAAATAGGGATG		1125	0	1	optimized
BV1	NC_003062.2	1640659	-	Atu1654	primary	CACCCGTGGGACACTTGTGCTTGCAAGCTTTTTTGCCCATAGCTTCTCCGG	295	687	0	0	optimized
BV1	NC_003062.2	1643323	-	Atu1657	primary	CATGCAATTGCCGCGTTGCGGAGCGGCCACGGGCGCGGTATTGAAATGGCA	0	1680	0	0	optimized
BV1	NC_003062.2	1643459	-	Atu1657	secondary	GGTGAATCGGACGTCGCAAAATTGTCATGTAACTGTCACATAAGCGCGATG	136	1680	0	0	optimized
BV1	NC_003062.2	1646196	+	Atu1660	primary	ACATCTTCCCCGCTTTTCCCCACCCCGCGCCGCACTGTTAGAGTGAACGCA	50	540	0	0	optimized
BV1	NC_003062.2	1646748	+	Atu1661	primary	ATCCATCCCCAGTTACGAATCCGTCAGATTATTACGCTACAGATTGACGCA	145	1404	0	0	optimized
BV1	NC_003062.2	1649435	+	Atu1663	primary	GTGCCCCGGCCGCTTGACGAATCGGTGTTTTCCAACGGATATTTGTCACCG	144	990	0	0	optimized
BV1	NC_003062.2	1652508	-	Atu1665	primary	GCCATACGGCGTGCTTGACCCTTTCAGAACATTGTGACATACCGCCGCCCA	5	83	0	0	optimized
BV1	NC_003062.2	1653079	+	Atu1666	internal	ATCTTGCTTTGTCTGTTTTTGTTTCGCTTAAACCGATTATATTCATGGTCA		357	0	0	optimized
BV1	NC_003062.2	1657125	+	Atu8112	primary	CAGCCATGGCGATTAACGGCACGGTAAATCTATCGTCGTAAGCCAATACTG	43	858	0	0	optimized
BV1	NC_003062.2	1658013	+	Atu8162	primary	GGCGCATGGAACCCACAATTTATTAACGAAACATACTCAGAGTTGGTGTTA	119	264	0	0	optimized
BV1	NC_003062.2	1663445	-	Atu1676	internal	TCCGCACGATGACGCTGTTCGATGACGGCCGTGCGGTCTTTAATGTCGGTG		1035	0	1	optimized
BV1	NC_003062.2	1668844	+	Atu1683	primary	GAACGGGCCGTTCAGTGCGGTTTCACAGCTATTTTGTTTAAATGCACAGCA	214	225	0	0	optimized
BV1	NC_003062.2	1669042	+	Atu1683	secondary	TGAACGAGCCATTCAAGGAAGTTTCACCGGGGCGATGCTAATCGATTTTTA	16	225	0	0	optimized
BV1	NC_003062.2	1670527	-	Atu1686	antisense	GCGGCAGCCATTTCCTTGTCCGGGAAGGTCAGCTGCTCTACGGTGCGGCGA		1893	0	1	optimized
BV1	NC_003062.2	1679408	-	Atu1693	primary	CCCGACGAAAATCGTTTTCGCTTTTCACGCCGATGCGCTAGGAAGTGAGGG	42	1809	0	0	optimized
BV1	NC_003062.2	1680053	-	Atu1694	primary	AGCTGATGTAGTGGCTTGCCTATCCTGAGGCAAGTCCGTAATTCTGACGCA	26	369	0	0	optimized
BV1	NC_003062.2	1680069	+	Atu1695	secondary	ATCACTCATTTTTCATTTCCGCACGCTCGTCATATGCGTCAGAATTACGGA	91	1050	0	1	optimized
BV1	NC_003062.2	1680106	+	Atu1695	primary	GTCAGAATTACGGACTTGCCTCAGGATAGGCAAGCCACTACATCAGCTATA	54	1050	0	1	optimized
BV1	NC_003062.2	1681289	+	Atu1696	primary	ACCCATATAAACGGTTGAATTGCCAGCTCTACCGTGCCACGTCTCTATGCA	88	969	0	0	optimized
BV1	NC_003062.2	1686526	-	Atu1700	primary	GGCTTAACGTTTTAACGGCGTGGTAACACTAACGCGCTTTAATCATAAACA	105	1614	0	0	optimized
BV1	NC_003062.2	1687404	-	Atu1701	primary	TCACACCGCTTAAGCTTGACCTGACGGACTACACGGTCAAGGATCGGGTTG	41	642	0	0	optimized
BV1	NC_003062.2	1692031	-	Atu1707	internal	TGTCACGCGCGGCGCTGGAGGTTTTGGCGATTATCGCGTATCATCAGCCGG		651	0	0	optimized
BV1	NC_003062.2	1693441	-	Atu1708	primary	GGCTGCGATATAGTCTTGCATTGCAATGGCGTGATGGGTGAAATGCTTGAA	197	846	0	0	optimized
BV1	NC_003062.2	1697752	-	Atu1710	primary	AAGACCATCAGGAATTACGTTTTATTAACGATAAAAACCGAGAATTGAGCA	159	3027	0	0	optimized
BV1	NC_003062.2	1700795	+	Atu1713	primary	TTTTGGGCTCGGCCATTGACCTTTTCATTCACCCTTCATACCTATCGCAGA	129	333	0	1	optimized
BV1	NC_003062.2	1703358	-	Atu1715	primary	AGATAACGGAATGCCGTTATGTTGCCGGAAATTATGCCTATATCTGTCTCA	166	795	0	0	optimized
BV1	NC_003062.2	1703609	-	Atu1716	primary	CCCGAAAGTTTTGTGACGATTTGGCAACACTTTTCTGCAAGCGTGTGGTCG	113	318	0	0	optimized
BV1	NC_003062.2	1705061	-	Atu1717	primary	CCAGTGTGCGGCAGATTGTCATTTGCCGCGAAGCACTTCACTCTTTTGATG	28	1278	0	0	optimized
BV1	NC_003062.2	1705201	+	orphan	orphan	TTTATGGGTGTGCCCTTAAATAGTCATTTTAGGTTATTTTTCTAATCACTA			0	0	optimized
BV1	NC_003062.2	1708434	-	Atu1719	primary	GAGCGGCTTTTTTGTTGAAGATGAAGGTGTTATCGGGGCATAGTCTCCCTT	104	2844	0	0	optimized
BV1	NC_003062.2	1709766	-	Atu1720	primary	TTGTCGAATCAGTGATTTAGTTCCTGACTATGCTGCCCTAGACTAGGGGTG	216	1002	0	0	optimized
BV1	NC_003062.2	1710750	-	Atu1721	primary	CTGACGACGTATTTCCTGGCAATCGCGAGAAATTTGCATCACCCTCCAGTG	138	672	0	0	optimized
BV1	NC_003062.2	1711179	-	Atu1723	primary	TCAGAACGAAGCCTCTTGCGCCCAAAATGGATTCGTTCTAAATGCCCGCCA	25	74	0	0	optimized
BV1	NC_003062.2	1711577	-	orphan	orphan	ACGGGGGGAGAGTACATGGGAACTTTTTTCAGGCTGTATCATTGAAGCAGA			0	0	optimized
BV1	NC_003062.2	1711877	+	Atu1724	internal	GGTGATTTCTCGGCCTATGTCGATTGGCCGTTGTCCGTCATAGTAAAAACA		201	0	0	optimized
BV1	NC_003062.2	1712067	+	Atu1725	primary	ACATGCGCTCCCCCTTGCCTTGCCGGTTTCACTCCGGCTAGACCCCGACCG	213	306	0	0	optimized
BV1	NC_003062.2	1712261	+	Atu1725	secondary	CGATCTTCTTGCCCGCCGGGAACCGCAGCGCCTCCATATCGTTTTTATAGA	19	306	0	0	optimized
BV1	NC_003062.2	1713208	+	Atu1727	antisense	AATTTCCTGAATTTTACGTTTCTGTTATGGAACCGCGATAGGCTCTGTCCG		252	0	1	optimized
BV1	NC_003062.2	1713219	+	Atu1727	antisense	TTTTACGTTTCTGTTATGGAACCGCGATAGGCTCTGTCCGTTCTCTTTTCG		252	0	1	optimized
BV1	NC_003062.2	1716985	+	orphan	orphan	TTTCAATCTATGTCTTGACGAATCTATGTCACGAGAGGAAAGTGACACTTA			0	0	optimized
BV1	NC_003062.2	1717170	+	Atu1733	primary	ACATAAAGCGGGGACTGGCAGCAAGAATGTGTTAACACTATATATAGTAGG	154	3819	0	0	optimized
BV1	NC_003062.2	1725880	+	Atu1739	secondary	GCTTCCGCAATAAACACACAACGGTAATGTGATCCGGTTATATTGCACTTA	64	1239	0	0	optimized
BV1	NC_003062.2	1725908	+	Atu1739	primary	GTGATCCGGTTATATTGCACTTATATGTATCGGTGTGACAAAGTGAATGCA	36	1239	0	0	optimized
BV1	NC_003062.2	1730016	-	Atu1742	primary	AAATTTTATGGTGAACCAAACGTAAACCATTTGCGCCTAGAGTTTTATACA	36	1155	0	0	optimized
BV1	NC_003062.2	1731363	+	Atu1745	primary	CGCGAAACTAGGGCCTTGAAATAGCCATGGCATTGGTTTTGAAGTGATCCG	31	981	0	1	optimized
BV1	NC_003062.2	1731996	-	Atu1745	antisense	GCACGCACCACCGCGTTGACGTTGCCATATTCGGAAACCACATGATAGGTG		981	0	1	optimized
BV1	NC_003062.2	1734641	-	Atu1746	primary	CCTGCCCTTCACCTTTGACTGGAATGGCAAAAGCCTTTATCAGCCTGCCTG	76	2004	0	0	optimized
BV1	NC_003062.2	1736136	+	Atu1749	primary	TTTGTCGCAGTGATGCTTTTCTGCCCTTCGTTCTCATTATATGCTAACGAG	167	627	0	0	optimized
BV1	NC_003062.2	1737553	+	Atu1751	primary	ACATAATCGGCCACCTTCCATCGGCCGCACCAATTTGCTACCAATATAGCA	51	939	0	0	optimized
BV1	NC_003062.2	1739118	-	Atu1752	primary	CGCGTCCCATCCGGGATTGCATTCACGCGGGCCTCAGCGCACCATACCGCA	61	435	0	0	optimized
BV1	NC_003062.2	1739374	+	Atu1753	antisense	ATTGCAATCAGCACATTGCCGAACAGCCACATCAGCGTGAAGATCAGCACG		738	0	1	optimized
BV1	NC_003062.2	1741016	+	Atu8163	primary	TAGAGATTAAAGAATACAGTCTGTTAACTCGCGCAATGTAGAAACCTACCG	28	618	0	0	optimized
BV1	NC_003062.2	1742366	+	Atu1757	primary	GCCTCACCTAAATTTCCGTCGGCTCAAAATATAACTGCGAATGTCTCCTCA	18	609	0	0	optimized
BV1	NC_003062.2	1745478	-	Atu1760	antisense	CCGCTTTTTGCATTTGCGTTCGCCGCCGGATTTTAATAAATGCTTGCCTCA		291	0	1	optimized
BV1	NC_003062.2	1747359	+	Atu1763	primary	GTCGATGAAAATTAACAGGGTTTTGAAGTTCCCAAGAGAAACTAGGTGCCA	33	777	0	0	optimized
BV1	NC_003062.2	1750191	+	Atu1766	primary	GGATATCATTTCGTTTGATTGAATGTCAACAAGCGCGCACCATCCGTGACA	194	219	0	1	optimized
BV1	NC_003062.2	1750799	+	Atu1767	primary	TTTCAAAAGCTATTTTTTGACAGCTCCGATTCCGAGGCGTATTTTTCGTTA	76	1041	0	0	optimized
BV1	NC_003062.2	1753786	+	Atu1769	primary	TTTCTTCACGCCCGCTTCCGATCTGGCACAATACGTGCATTCTTGTGGCAG	48	339	0	0	optimized
BV1	NC_003062.2	1756499	+	Atu8165	secondary	ATCATCCTCTTCGCCTCGCTTCTGGCGTTTTATTGCTTCACCCATACGGTG	262	330	0	0	optimized
BV1	NC_003062.2	1756744	+	Atu8165	primary	TGGGACCGCTAGGTCTTGATATTTCGCATTCCGACACCAACTAGTATTGGG	17	330	0	0	optimized
BV1	NC_003062.2	1757971	-	Atu1773	primary	AGTTAAAGAAGTGCTGGATATCGCCGCGAACGGCATGTAACAGGGTGGCCG	124	657	0	0	optimized
BV1	NC_003062.2	1758065	-	Atu1773	secondary	AACCGGTTTATCGTCATGATTCTGGCAGATATGTAGCATACGGATATCGCA	218	657	0	1	optimized
BV1	NC_003062.2	1759873	-	Atu1774	antisense	CAGCGCGCAACCCATTGCGCGCCGATGTAATAGAGCGGAATAATGTAGTGG		1848	0	1	optimized
BV1	NC_003062.2	1762150	-	Atu1777	primary	TAACGAAACGGACATGTCTCGGTAGTCTCCGCGGGCGTAATCTTTCCCTCA	53	345	0	0	optimized
BV1	NC_003062.2	1769465	-	Atu1783	primary	TGAAATGCCACAAGCTTGACGAACCAATATGGTTCACAAATAATCATAGTG	21	246	0	0	optimized
BV1	NC_003062.2	1773313	-	Atu1787	internal	CAGAGACCGTGTTCCTTTCCTTCGATACAAAGATCGGTCAGGATGTTCTGA		1362	0	0	optimized
BV1	NC_003062.2	1780086	-	Atu1792	primary	GCAGCGTCTTTTTCAGTTGTGCGAAGCAGCAAAACAGTTATCAATACATCA	133	1545	0	0	optimized
BV1	NC_003062.2	1780182	+	Atu1793	antisense	GCTGCTTAAATGCAATTTACACAAGCAATAAACGGCTTTATCTTTTTCTTA		726	0	1	optimized
BV1	NC_003062.2	1784271	+	Atu1797	primary	ACCGCTTTTTTTGGGTTGACCGAACGGATCGCTCTACCTATGTTCCGCGCA	31	76	0	0	optimized
BV1	NC_003062.2	1785397	-	Atu8021	primary	CGTCAAAATGCCTGATGTTGCGTGAGATAATTCTCCGTTACGATATACGGA	29	108	0	0	optimized
BV1	NC_003062.2	1788331	-	Atu1802	primary	GTTTCACGCAAGCCCTAGTTTTTGATTTACGCACCTGCTTTTATGTCGCCG	66	441	0	0	optimized
BV1	NC_003062.2	1788350	+	Atu1803	primary	TAAACGCACGATGGCAAGCCCCGGACAAGGACGGCGACATAAAAGCAGGTG	108	579	0	1	optimized
BV1	NC_003062.2	1789895	-	Atu1805	primary	GTGATCGATAAGGGGGTTCCAATTTTCCAAGATGAATGGAAGATGAACAAA	68	249	0	0	optimized
BV1	NC_003062.2	1789993	+	Atu8166	primary	CACATTTTAGGTGATCGGGAACCATTTCGTGAGGCAAGCATTTCGCGCATG	48	270	0	0	optimized
BV1	NC_003062.2	1791802	-	Atu1809	primary	AGATGAATTTCCCTGTTGCGGACTTCAGGTGAACCGTGTATTCCCCAGCCA	10	77	0	0	optimized
BV1	NC_003062.2	1791968	+	Atu1810	primary	CGCGGGATAATCGTCTTGACTCTCACCTGAAGTCAGTCCATTTCAAATTCA	94	306	0	0	optimized
BV1	NC_003062.2	1799256	-	Atu1819	primary	ACAGGCGTCATCTCTTGATGACACTGCCGGGTGCACTTAAATTGAATTCCA	45	390	0	0	optimized
BV1	NC_003062.2	1799825	-	Atu1820	primary	TGTGCCATGCCGCTCTTGAAACGGTTCGGCGTCACCTCCACATGCCGGGCA	119	384	0	0	optimized
BV1	NC_003062.2	1804694	-	Atu1824	primary	CCGCTTGCCGGGATGTGTGAAAAGCGCCATCCCGCACTTACATGGGTGTAA	116	1470	0	0	optimized
BV1	NC_003062.2	1808296	+	Atu1828	primary	TCATGGCCGAAACGGGTGCACATTTCAAAAAACAATGATAAAGCCCCGGCG	50	1254	0	0	optimized
BV1	NC_003062.2	1814518	+	Atu1832	primary	ACGCATCTCCGGCAAAACTTCGTTAACCTTAACGAATTATGATTTCCGTTA	28	1299	0	0	optimized
BV1	NC_003062.2	1818348	-	orphan	orphan	TGCGAGAAGAATTGCTTGACGGAAACTAAATGTTTAGCTTAGATAACATTG			0	0	optimized
BV1	NC_003062.2	1818885	-	Atu1835	antisense	ATTGCTGGTTTTAGTCTTCTCTATTTTTATGTGGTGGATTATCATTTTTTG		195	0	1	optimized
BV1	NC_003062.2	1820154	+	Atu1838	primary	GCACGTATTTTTCCTTTGGAAAACCGGTTGTTGCCGATAAACATCAAGCCG	25	1080	0	0	optimized
BV1	NC_003062.2	1821362	+	Atu1839	primary	GCGCACCGCAAGCCGTTTCAAACCCCGATACTTGATGTTAAAGGCAGCTTA	28	678	0	0	optimized
BV1	NC_003062.2	1824104	+	Atu1842	primary	ATGCTGTCGCGGTCTTGATCGCGACGGCATCAAAGCACAGATATGGGCGCA	0	564	0	0	optimized
BV1	NC_003062.2	1827677	-	Atu1847	primary	TGACAATTTATGCATTGTATCTGTTCTCAAGTCAATTGTATTTATTGTCTG	41	306	0	1	optimized
BV1	NC_003062.2	1827730	+	Atu1848	primary	ACAATAAATACAATTGACTTGAGAACAGATACAATGCATAAATTGTCACCA	0	1419	0	1	optimized
BV1	NC_003062.2	1829238	+	Atu1849	primary	AATCAGTAACTCATTATTTACCGCACCAACAAATCTGCCATCCTTTCCCTA	23	591	0	0	optimized
BV1	NC_003062.2	1832168	+	Atu1851	primary	TCGAGATTAAAGAATTGCACTTGGCCTATGAATCGTGGTTCCCTCAGTTCA	49	234	0	0	optimized
BV1	NC_003062.2	1833804	+	Atu1853	primary	ACCCGAAAGGATCGCTTGATACAGTGGGCGATGCACGTATAGTAAAAATCG	37	249	0	1	optimized
BV1	NC_003062.2	1834190	+	Atu1854	primary	TTTTACGCTTTCCGGGTGGAAATCGCGCCGCGACATGTTATTTAGAGGCTA	44	336	0	0	optimized
BV1	NC_003062.2	1840518	-	Atu1860	primary	GCGGCGGGCGTTGTTTGACAAATTTGTAAAACGTGTTTAGAAGCCGCCCCA	211	618	0	0	optimized
BV1	NC_003062.2	1840622	+	Atu1861	primary	TTTCTTGCGAGTGCCCTTGAAAAGCCTGCAGTCCCTCCCATCTTTCCATCG	137	984	0	0	optimized
BV1	NC_003062.2	1843353	-	Atu1862	primary	TTATCGGCACGGATGAGACGCAAGGGCCGATTTTTTGGTAAAGAGCATGTC	27	1545	0	0	optimized
BV1	NC_003062.2	1845675	-	Atu1865	primary	CGAGATTGCGACCACTTGTCGCGCCGAATTTCCTGTGTAAGATGCGTCTTG	283	237	0	0	optimized
BV1	NC_003062.2	1845678	+	Atu1866	antisense	ATTCATGTTATTGCTCATTCCACGCCTCCATTTAGTGCAGTTATAGACAAG		195	0	1	optimized
BV1	NC_003062.2	1846746	-	Atu1867	primary	TATTTCCACCCTGCTGAAAAAAAGCCGAAAATGGTCGACAATCTGCGGGCG	140	822	0	0	optimized
BV1	NC_003062.2	1849617	+	Atu1871	primary	TTTGTTCACAGTATCTTGATTAGCCGTTGTACTAGGCGCAGAATTCGGTTC	217	627	0	0	optimized
BV1	NC_003062.2	1855204	-	Atu1874	primary	TCCCTCTCTGGCGCATGGAAAAGTCGGACGATTCGGCCTAAACTGACGTCA	187	1092	0	0	optimized
BV1	NC_003062.2	1859781	-	Atu1877	primary	CCTTGATCTGTTCATTTCCGGTACAGAAGGCTTTGGTCATCATGGGAACCG	100	2241	0	0	optimized
BV1	NC_003062.2	1859915	+	Atu1879	primary	CCCCTAATATTGCAGTTGCATTTTTTGACCAACCGGATGAATAATCTGATC	112	774	0	1	optimized
BV1	NC_003062.2	1862665	+	Atu1882	primary	CGGTGCCCTTGGCAAGCTTGGATTAACCCTGTCGTGTTCCCATGTCAGATA	47	267	0	0	optimized
BV1	NC_003062.2	1865024	-	Atu1884	primary	CGCGCAACATGGGAATTTGATAAAATCTCTCGAATATCTACGCTTTAAATA	32	966	0	0	optimized
BV1	NC_003062.2	1865792	-	Atu1885	primary	TAGTGAAACAATTTTCTGTTTTTCTGCGAAAATTAGTGTATTGAAAGGAAA	23	489	0	0	optimized
BV1	NC_003062.2	1867163	+	Atu1888	primary	AATCCTTTCACGGCAGCATCTTCTTAAGATTTTGGGCGTAGCCTGCAAGGG	24	1536	0	0	optimized
BV1	NC_003062.2	1871141	+	Atu1892	primary	TACTCTCGTCGCACTTGCTCTTGCGGCATGACGGCCTGATATAGATCATCA	0	192	0	0	optimized
BV1	NC_003062.2	1872202	+	Atu1895	primary	CAGAGCATTGCCCCTTGATTCCTTCCCATTTGATAATTTATGTTGTGGTTG	267	642	0	0	optimized
BV1	NC_003062.2	1877929	-	Atu1900	primary	CGGTTAACGCCCTATTGACAAGCTTCTCAAAACTGGCTTATGCATGTTTCA	62	981	0	0	optimized
BV1	NC_003062.2	1885354	+	Atu1907	antisense	CATGACGAACTCTTTTGGAAATCGAGTGAGATGAACGCCATATAGGCCGCA		927	0	1	optimized
BV1	NC_003062.2	1888000	-	Atu1911	internal	TCCCGCAACCAATAAGGTTTCATTTACCTCATTTCTTTAAAATTTGTCCTG		270	0	0	optimized
BV1	NC_003062.2	1890155	-	Atu1912	primary	ATAATATTCGTATTTAATAATAATAAATTTCTTGCCTTTAACATCGGCTGG	32	1815	0	0	optimized
BV1	NC_003062.2	1890338	+	Atu1913	primary	CCACCGTCATTTAAAGACAGCGTTAACCGTGCCGCCCCTATCCTTCCTGTC	28	315	0	0	optimized
BV1	NC_003062.2	1897454	-	Atu1918	secondary	TCGCGCATTTGTGATGGCGTGTCCTTTAAAGATGGCGCTGAATAGAAAGCG	142	1836	0	0	optimized
BV1	NC_003062.2	1897565	-	Atu1918	primary	CCTCCACAAAAGCCGGGTGCATCGGCGATAAATCGATTATGATAGCCAATA	253	1836	0	1	optimized
BV1	NC_003062.2	1903492	-	Atu1925	primary	CTTGGCGGAGCCGGTTGCTTTTTTGCGCTGATTCCGTTAAACACCGCGCCA	166	369	0	0	optimized
BV1	NC_003062.2	1910406	-	Atu1936	primary	ATCGCGCCAGGTCTCTTGTACTTGGCGCGGAATCCTGTATGAAGCAGCGCA	174	369	0	0	optimized
BV1	NC_003062.2	1915900	-	Atu1947	primary	TGCATTTTTAGTGCTTGAAAAATTCGGTGAAAGCGCGTAAACGCGCACTCA	182	309	0	0	optimized
BV1	NC_003062.2	1919938	-	Atu1950	primary	CGCCGCTCCAAGTACGGTGCGAAGCGTCCGAAGTAATTCGGGTTTAACAAA	63	471	0	0	optimized
BV1	NC_003062.2	1920582	-	Atu1951	primary	ATGTGGATTCACCCTTGACGAAAGCTGGCTAAAACAGTAGTACGCCCGCCA	258	372	0	0	optimized
BV1	NC_003062.2	1920768	+	Atu1952	primary	TTTGACCTCCGCGCTTTGGCTTTTCATAAAATCCGTCTATTGATTCCCTCA	84	294	0	0	optimized
BV1	NC_003062.2	1932869	-	orphan	orphan	TACGGCTTAATCAATTCTCGCGCTTCCTTATCGGGAGCGTGACTAAAAGAA			0	0	optimized
BV1	NC_003062.2	1935263	-	Atu1964	primary	AAAACAAAAAACACACTTGCCATTCTTTTCCCGGCGTCTTAAAGGAGCGCA	45	76	0	0	optimized
BV1	NC_003062.2	1936260	-	Atu1965	primary	TGGAAGAGGGGTGGCTTTCGCTCTTCGGCCCGGGCTGCTACTTCATTGCTG	21	894	0	0	optimized
BV1	NC_003062.2	1936537	-	Atu1965	secondary	ACCGTCCGCAGTTCTACTTCCGTACGACTGACGTTACCGGTATCGTTTCGC	298	894	0	0	optimized
BV1	NC_003062.2	1937690	-	Atu1966	primary	CACCCTCTCCAGGGGTTTAAATGTCGCAAAACATATACCATATACGCGGCT	133	1176	0	0	optimized
BV1	NC_003062.2	1938828	+	Atu8023	primary	TGCCAATTGAGGTCAGCCACAGGCAAGCCTAGGGAGCTAGGCAATAAGTCA	30	114	0	0	optimized
BV1	NC_003062.2	1939452	-	Atu1969	primary	TGACGGGTGGCCGCCTCATTTCGGCTTTGCCGCCGTGTCCCTATGGTTCGG	22	369	0	1	optimized
BV1	NC_003062.2	1940527	-	Atu1971	primary	TTACCGCACTGCTCGTTGACAAGTCGAAAATCCGGTCGGATAGTCGGCCGG	25	450	0	0	optimized
BV1	NC_003062.2	1940719	+	Atu1972	primary	CCTCTGTCAGCCACCCTTGACAACACGGGTTCTATCGTCTCGAGTGCGATA	105	327	0	0	optimized
BV1	NC_003062.2	1941196	-	Atu1972	antisense	CCTCCGCGGACAAAGGTTCAAATCAGTAGAATTTAAGGTAAATTTATCCTA		327	0	1	optimized
BV1	NC_003062.2	1941259	+	Atu1973	primary	CCTTAAATTCTACTGATTTGAACCTTTGTCCGCGGAGGCCGTTGAAAAGCA	0	216	0	0	optimized
BV1	NC_003062.2	1943484	+	Atu1977	primary	AAAACACCGGACCCCTGAAACTTATCCGACCCCTGCCTCGTATCTGCGCTG	39	1374	0	0	optimized
BV1	NC_003062.2	1947915	+	Atu1982	primary	ACCCCAAGCATCTCTTGTCTTCCTCCGAAAGACGACCCTATAAAGAAAGGA	18	543	0	0	optimized
BV1	NC_003062.2	1950384	-	Atu1984	primary	GAAATTCAGAAATGCTATGATCTCGGCGCGAATGTTTATATAACCAAGCCG	77	1041	0	0	optimized
BV1	NC_003062.2	1952267	-	Atu1986	primary	AAAAAGAAAACAGTCGCCTCCGGTGTCGTCCTACTCTAGTTTGCACAATTA	67	1455	0	0	optimized
BV1	NC_003062.2	1952360	+	Atu1987	primary	TTCTTTTTGTTTATGGAGGGAACCAGCAGGAGACTTAAGGGTTGTGCAAGG	50	375	0	0	optimized
BV1	NC_003062.2	1954333	-	Atu1989	primary	GTTTGGTTGGTGCCGAGGGAACTGTCGGTGAGGGAGCCACGTTCTCCTTCA	34	456	0	0	optimized
BV1	NC_003062.2	1956956	-	Atu1992	primary	CGCCGCAGCGAAATCTGTAGAGCTTGGTCGCTCGATCCTAGCAGAAAGCTG	0	85	0	0	optimized
BV1	NC_003062.2	1957027	-	Atu1992	secondary	TCGTGAAACGGCGTGTTGACAGAAACGAACGAGGCCGTCATATACGCGCCA	71	85	0	0	optimized
BV1	NC_003062.2	1957166	+	Atu1993	primary	GGATTATCGCGGGGGCTGGTGTGCGTCGCGTCGCAGAGATATAAGGCGCCA	0	888	0	0	optimized
BV1	NC_003062.2	1962223	-	Atu1999	primary	CCGGCGGCTGACTTCTTGCGGCCAGCCTCGCGATACCATAGCTTTGCTTTA	48	612	0	0	optimized
BV1	NC_003062.2	1962842	+	Atu2001	primary	TTTCACCGCCTCCCCTTTTCTTTGCGCGTGACTCCCTCCATATTTCGCGCA	0	2967	0	0	optimized
BV1	NC_003062.2	1967420	+	Atu2004	primary	TTCCTCCCCTCCCATGCGGAACCAAATCCGCCTCCCCCCGTTTTCTCCCCG	36	456	0	0	optimized
BV1	NC_003062.2	1969382	-	Atu2006	primary	AAAGCCGGAGCGGGGTGCCGCACGGGGCGGAATTGGCCTATGATCCGGCGG	61	603	0	0	optimized
BV1	NC_003062.2	1969679	+	Atu8168	primary	GCATTTTCAGGGCCTTATGGTGGAAAGTCGCCAACGGGTGTAAGCTCGGCT	27	354	0	0	optimized
BV1	NC_003062.2	1970373	+	Atu2010	primary	AGGCCCATAAAATAAGCGAAGTGTTTACGCGGCGAAGCTAACATGGTGACA	35	1740	0	0	optimized
BV1	NC_003062.2	1978754	-	Atu2015	primary	AATCGCAAACGGAAGATTGTTAAGCCCTCTCAGAGGGTGTATCTGGCTTTG	150	1245	0	0	optimized
BV1	NC_003062.2	1978838	+	Atu2016	primary	ATCTTCCGTTTGCGATTGACGCCGCACGCTTTTCCGGCTGGATTGCGCGCC	41	450	0	0	optimized
BV1	NC_003062.2	1983056	-	Atu2021	primary	ATACACATCGTGCTCTTTGCGGATGGCGGGCGGCTTTCTAGATAAGCAACA	39	906	0	0	optimized
BV1	NC_003062.2	1983180	+	Atu2022	primary	CTCGGAGGATCGCTCTAACGCCTCTTTGCACTTCCATCGCATATTCCGCCG	27	1047	0	0	optimized
BV1	NC_003062.2	1985624	-	Atu2023	primary	GTCAGCGTAATTCATAACCAAAGTCAATTTTTTCGCCTATGCTTTGGCTTG	39	1266	0	0	optimized
BV1	NC_003062.2	1986297	+	Atu2024	antisense	TCCGAAAAGCGGATATGGCGCTGGTCGGGCCGCGGGTGTACAGTCAACCCG		756	0	1	optimized
BV1	NC_003062.2	1989389	-	Atu2028	internal	TTTTTAAACTTATCCATTGAGCTAAGTGTTTTCCCATGATAGTTAGCTTTA		375	0	0	optimized
BV1	NC_003062.2	1989489	+	Atu2029	primary	AATATTTCGCAACGGGGAATAAACCGGCGCGCGACGGTGTCTCTTGATGCG	35	381	0	1	optimized
BV1	NC_003062.2	1993289	-	Atu2034	primary	TATTCAACCATGTGGTTGACATTCCGCGGCGACCGGCTATATTCAACAACA	0	369	0	0	optimized
BV1	NC_003062.2	1995975	-	Atu2036	primary	CCCGCAATATGCGTTGACGGCTGGGGCTTTTCTGGCTAACACTCCGGCCCA	175	1794	0	0	optimized
BV1	NC_003062.2	1996133	+	Atu2038	primary	AACGCGACCAATACACCTGTTGTTAAGCATAATCTTTTAGTCTCGAAAGCG	50	2007	0	0	optimized
BV1	NC_003062.2	2007099	-	Atu8170	primary	TAATTTAGACTATTCTTGACGACGGGAGATTGCTGTCCCATTCTCCTGCAA	49	309	0	0	optimized
BV1	NC_003062.2	2007132	-	Atu8170	secondary	AATTCCATGAAAAGGTTTCGTCATTGTGGTCCGTAATTTAGACTATTCTTG	82	309	0	1	optimized
BV1	NC_003062.2	2007231	+	Atu2049	primary	TTGTCATCACCCCCCTTTTCTAAGGCCGGCGAAACGCCTATATGAGCCTTG	0	333	0	0	optimized
BV1	NC_003062.2	2007351	+	Atu2049	internal	GCGCCTCCACCAAAAACCGGCGGGATCTCAAGATGAGGCCGGCTTTTGATG		333	0	0	optimized
BV1	NC_003062.2	2009023	+	orphan	orphan	TCATAACGCCGTGAAAGCATTCATTAAACATTGGCGGCCTAGTCTGCGCTG			0	0	optimized
BV1	NC_003062.2	2019066	-	Atu2055	primary	AAACGGATTTGTGCGTTGCCTCGTTTCAGACGAGCGGGAATACTGCTCATG	59	1152	0	0	optimized
BV1	NC_003062.2	2019112	-	Atu2055	secondary	CTTGGTGCGTCCGACGAGAATTCATCACAAATTACAATTACGTAAGAAACG	105	1152	0	0	optimized
BV1	NC_003062.2	2019210	+	Atu2056	primary	AAGAAGGCCATTTTTATCGCAAATATTCCGAAGCGCGGTAATCTGCCGGCA	22	411	0	0	optimized
BV1	NC_003062.2	2019745	+	Atu2057	primary	AGCAGAACACGGTTCTGGCCTTTATATCCCGAATCACTACATTGGGCCGCA	0	2475	0	0	optimized
BV1	NC_003062.2	2023265	-	orphan	orphan	GACGAGGGCTGAACCATGGAACCAGGTTCTTCCTGCCGCATTATTCCACCA			0	0	optimized
BV1	NC_003062.2	2023940	-	Atu2059	primary	ACCAATGGGACAATAATTGATCTTTTGGGGAAATTTGTCAATGTGTCTCTG	14	594	0	1	optimized
BV1	NC_003062.2	2023985	+	Atu2060	primary	CCTTGCAGAGACACATTGACAAATTTCCCCAAAAGATCAATTATTGTCCCA	52	927	0	1	optimized
BV1	NC_003062.2	2028235	-	Atu2064	secondary	GCAGGGACTCGTAAACACTTTGGTTACCATAATTCGTCATGCTTCGAGCCA	102	1287	0	0	optimized
BV1	NC_003062.2	2028424	-	Atu2064	primary	GCCGCATTTGCAGCAAATTTCCGGCAAAGTCAGAATTTACCTGACAATGCG	291	1287	0	0	optimized
BV1	NC_003062.2	2032581	-	Atu2070	primary	TGTCATATATGGCTTGAAACCGGATTGATCGGCATGGCATGGTCCTATCCG	60	1842	0	0	optimized
BV1	NC_003062.2	2034744	-	Atu2073	primary	ATACGGCCAGTTGATTTGCCGTTGCCGCTGCCCTTCGCTATCAGTCGGGCA	43	609	0	0	optimized
BV1	NC_003062.2	2035001	-	Atu2073	secondary	CCGGTATTTTGGCGGTTTTCGCGTCTGCGCAAACAGGTTATAACAGGGATA	300	609	0	0	optimized
BV1	NC_003062.2	2035118	+	Atu2075	primary	ACCAGTAATTGTTAGGGAAAGTTTAAAATCTTGCTGCGCATGATGCCCGCA	108	468	0	1	optimized
BV1	NC_003062.2	2036413	-	Atu2076	primary	CGGACCGTCGCACGGGTTGCCTGAGCGGGTTTTCCACCTATGTCTTATGCA	21	492	0	0	optimized
BV1	NC_003062.2	2039154	+	Atu2080	primary	GCGCAACGCGCCCGCTTGACAGGGTCGCGGGGCAAAAGCATTCTGCGCGCA	153	534	0	0	optimized
BV1	NC_003062.2	2045732	-	Atu2084	primary	ATGGGCCGATGCCATAAAAATGCGTTAATGCGTCATCATTGCGTTGCCCTG	75	867	0	0	optimized
BV1	NC_003062.2	2046950	-	Atu2085	primary	GAAACGAACAGTGATTTGTCGTGACACCTTCATGTGCGTATGTATGAGCCT	102	957	0	0	optimized
BV1	NC_003062.2	2048915	-	Atu2086	primary	TGAGTGGCCTCGTGGCGTAAGCCGGAGGTTTCAGAGTTGAGTTTTCAAGAA	45	1752	0	0	optimized
BV1	NC_003062.2	2049443	-	Atu2087	internal	CTTGCACGAGGCCTCTCGACACGAATCGAAGATGCGGAGAGACTGAAGGTG		1332	0	0	optimized
BV1	NC_003062.2	2051426	-	Atu2088	primary	CCGCAGGAATTTCACCGAAAATTTACCAAAAGATTCAAACATTGGCGGTTA	182	954	0	0	optimized
BV1	NC_003062.2	2052222	-	Atu2089	primary	GTTAACGAAAGTAAACGATTCATTAACCTTAATGGCGTTTAACTGATCTCA	85	927	0	0	optimized
BV1	NC_003062.2	2052224	+	Atu2089	antisense	GTCCAAACCGACCGAATGAAACGGACGGTGATTCTGGCACATGATCCTTGA		927	0	1	optimized
BV1	NC_003062.2	2052324	-	Atu2089	secondary	TTGAAAACCTGCATGTTGCAATCCGTACAACTCTCTGATTCCAAGGAGGTA	187	927	0	0	optimized
BV1	NC_003062.2	2052634	+	Atu2090	primary	TTTCTTTTTTAGCATTCCATAGGAACAAAAATTGCGTTAACGCAGTCCCTG	47	1305	0	0	optimized
BV1	NC_003062.2	2056099	-	Atu2092	secondary	CGCAGGTCGCAGCCATTGCGAATCCGGGTGATTTTGTGGTTCTCTTGGGGG	68	966	0	0	optimized
BV1	NC_003062.2	2056240	-	Atu2092	primary	CCGATACGATTCTTCTTGCCCCGGTCTATGCTGCGGGCGAAGATCCAATCG	209	966	0	0	optimized
BV1	NC_003062.2	2069197	-	Atu2103	primary	GCCGGCTTCATCCCATTGACGCCCATAGTGTCCCATGATATCCCAAATGCA	171	441	0	0	optimized
BV1	NC_003062.2	2073938	-	Atu2109	primary	TCCGTCGCTTTTCGGTGGCTTTCGCTGCGGAACATGGTTATGCAGCCCATG	50	337	0	0	optimized
BV1	NC_003062.2	2077211	-	Atu2112	primary	CTTTTTTGTTGTGCCACAGTTAATCCGCATTGAGGAAGTCTAAGAACGGCA	149	540	0	0	optimized
BV1	NC_003062.2	2078826	-	Atu2114	primary	GGCCGTCCCGCATATTGCATTCGCGGGAATATCCCTTCATGCTTGCCAGCA	3	738	0	0	optimized
BV1	NC_003062.2	2080390	+	Atu2116	primary	CACGTCGGTCAGCCGTTCACAGCGGCCTGATTTTACGATAGGCTAAAATAA	32	636	0	0	optimized
BV1	NC_003062.2	2081128	+	Atu2117	primary	GCGCCACGTCCCCGCTTGCCGCTTTCCTTACAATAGGTTAATGAAGGCGCG	66	1077	0	0	optimized
BV1	NC_003062.2	2084750	+	Atu2121	internal	AAAACGCGCTCCCCCTTGCCATATCAGTTTGTTTACCATGTTATGCGTAAA		852	0	0	optimized
BV1	NC_003062.2	2087197	+	orphan	orphan	CGCATCACAGAAACCGCTTTTCAAGTGCCACAAAACGGTCATATTATCGAA			0	0	optimized
BV1	NC_003062.2	2087201	+	orphan	orphan	TCACAGAAACCGCTTTTCAAGTGCCACAAAACGGTCATATTATCGAACCTG			0	0	optimized
BV1	NC_003062.2	2089347	-	Atu2124	primary	ATGACACTTTGCGCTTGCATCGAACGCGACATCGACATAAAGATATCTTTA	31	1014	0	0	optimized
BV1	NC_003062.2	2095234	+	Atu2129	primary	AGCTGACATGACGCATGGACATGCCTCCGGCATGGTGTAAATCCTGACGCT	143	765	0	0	optimized
BV1	NC_003062.2	2097111	-	Atu2131	primary	GAAGATGTCCCGTCATTGACGCAGGGGTTTTGACCGCTTACATCGGATGCG	35	339	0	0	optimized
BV1	NC_003062.2	2097722	+	Atu2132	antisense	GTCGGCAAGCTTCACGGGAACCTCAACGCGCGCCAGCGCATTGGTCTCATG		834	0	1	optimized
BV1	NC_003062.2	2099738	-	Atu2134	internal	GGAATTCCGCAGCCGCCTGAACGGTATTTACATGGCGACGTTTTTCATGGG		1209	0	0	optimized
BV1	NC_003062.2	2102434	-	Atu2136	primary	GGCAAACCGTTCTTAGCTTTTTGTTAACCCTGTTCGTTAAGATTGTGGAAA	62	717	0	0	optimized
BV1	NC_003062.2	2109225	-	Atu2143	internal	CTATTTCGAAAAACGCGGACTTTCCCGTTATGCGGGGGTATGGTCGCTCTG		1515	0	0	optimized
BV1	NC_003062.2	2110355	-	Atu2144	primary	ATTTCAAATTCCATTTGACACTCGCGATAATGTGAAGAATTCTTTTCGTCA	36	774	0	0	optimized
BV1	NC_003062.2	2110460	+	Atu2145	primary	TCTTCATTTTTCCATTGACTCGGCGGCTGGCACAGATGTTTATTTTAGCCA	32	879	0	0	optimized
BV1	NC_003062.2	2111428	+	Atu2147	primary	TAGCCGGCAACTTACTTGACGCGGATGCCGCACGCTGATTGGATACCTGTA	233	1107	0	1	optimized
BV1	NC_003062.2	2123912	-	Atu2155	primary	ACCTTGAAGATATATTGACATAAACATATCTTTATGTGACTTGACTGCTTG	33	3774	0	0	optimized
BV1	NC_003062.2	2126097	-	Atu2157	primary	GCAAAGCCGACGACTTGTTTTCGTCCATTTGCGATGCCATCTCCCCGTCCA	27	561	0	0	optimized
BV1	NC_003062.2	2126882	-	Atu2158	primary	TCACGCTTGGTTGTCTTGACAGAAGGGGAGGCGACCATAGAGTTGTGGTCG	158	453	0	0	optimized
BV1	NC_003062.2	2127010	+	Atu2159	primary	TGACGAAACACCAATGGGAACCAAACGCGGGCAGGGACGTTCGCTGCATCA	156	630	0	0	optimized
BV1	NC_003062.2	2127122	+	Atu2159	secondary	AGGACAAAAACGCCTCTTGGAACCGCCGAACCCCAACCCATATTAAAAGTA	44	630	0	0	optimized
BV1	NC_003062.2	2127952	+	Atu2160	internal	GCACTGAAACATTCACAGGCCGTTCACCCGTGCCATGCCATCATGCGGGCA		504	0	0	optimized
BV1	NC_003062.2	2128719	+	Atu2162	primary	CAAAGCAGTGTCGCCGTATTAGCTACACAATCTAAGGCAATACCCTTCAAA	26	744	0	0	optimized
BV1	NC_003062.2	2130031	-	Atu2163	primary	TGAACATTCGGTTCTGCTGATATTCAGATGGGCGGGTCTAGGGTCTCGTCA	51	336	0	0	optimized
BV1	NC_003062.2	2130091	-	Atu2163	secondary	CTCACCCTGAGATATGGATCCCGAGCGACATGCTGCGCGTTAAGCACCCTG	111	336	0	0	optimized
BV1	NC_003062.2	2134431	-	Atu2166	primary	TTTTGTTTCCCGCACTGGCGAACTCTGCGACAAGCCTTATGTGTGAAAACA	49	963	0	0	optimized
BV1	NC_003062.2	2136913	-	orphan	orphan	AGAAAGACGTGTGGGGTTGCCTTTTGCGGCAAGCGTCCTAAATAGGGGATA			0	0	optimized
BV1	NC_003062.2	2139177	+	orphan	orphan	TTATGTTTTTGTAATTTGAGCGACGCGTTGCGACGATGTAAAAACGAAACA			0	0	optimized
BV1	NC_003062.2	2140070	-	Atu2169	primary	TTCGCACCCCGCCTCTTGAAAGGCAGGGGGTAAGGGGCCATTTCTGTCGCA	266	453	0	1	optimized
BV1	NC_003062.2	2143078	-	Atu2171	antisense	CCACATATCGCAGACATTGATTTCTATGACGTCAGGGTTATAGTTGGCATA		1515	0	1	optimized
BV1	NC_003062.2	2144735	+	Atu2172	antisense	GCCGCAAGCTTCTCTGCTCCCAGCTGACCGACGATCACCATATCAGTGGTG		1398	0	1	optimized
BV1	NC_003062.2	2144910	-	Atu2172	primary	CGCACTGCTGCCGGTTGCGTGCAGGATGGGAATATTTTATTCATCCTCGTG	50	1398	0	0	optimized
BV1	NC_003062.2	2145068	+	Atu2173	primary	CACAAGATAAATTTAGTCCAATTTTACCATTCGCTTTTATCTATTAGAACA	123	2091	0	0	optimized
BV1	NC_003062.2	2149056	-	Atu2175	primary	CGTTGGCCTCCTCTGCTTTCTTCCGGAACAAGATGTATTATAGTGCCGTTA	41	918	0	0	optimized
BV1	NC_003062.2	2149078	+	Atu2175	antisense	GCGAACGTCGCCTCAACAAGCTGCTTTATAACGGCACTATAATACATCTTG		918	0	1	optimized
BV1	NC_003062.2	2158574	-	Atu2181	primary	TTAATTTCCAATATTGACAGCCGTCAATAGAACATATAGTGAACATATCCA	0	1233	0	0	optimized
BV1	NC_003062.2	2158702	+	Atu2182	primary	CGGCTCAAATTTGCTGGCATTTCGCTATCGTCTTCTGATATAGTCGGCTCA	94	477	0	0	optimized
BV1	NC_003062.2	2160042	-	Atu2183	antisense	CGACGGTACCAGGGCTTGATGTCGTCAACTTCACCCTGAAAGATGATCCGG		1056	0	1	optimized
BV1	NC_003062.2	2161074	+	Atu2185	primary	ACGCAAGGCTGCCCTTGAATAAAGACACTAGACAACCTTAAATACCGGGCA	87	975	0	1	optimized
BV1	NC_003062.2	2163254	+	Atu8103	secondary	CTGCACAAAAAAGAGTTGTTTCGTGCACAAAAAAACACCAAATAGCTCTCA	229	79	0	0	optimized
BV1	NC_003062.2	2163454	+	Atu8103	primary	TCGCATGATGCAACCTTGTTTTGCATTCTTGCCACTCCCATATTTTAGTTA	29	79	0	0	optimized
BV1	NC_003062.2	2163633	+	Atu2187	primary	TCACAGAGACGTGACTTGTATATCGACAATTTCCGATATACATATCGGTCA	24	291	0	0	optimized
BV1	NC_003062.2	2166663	+	Atu2191	primary	GCCCATTATTCTCTGCCGTATTTGCATGGTTTTCATATATCATCGCAGTTA	83	945	0	1	optimized
BV1	NC_003062.2	2168355	-	Atu2193	primary	CAGATCAAGCAGGATTTGCGCTTGAATGCTTTTGGTAGGATAGTGATGTCG	98	267	0	1	optimized
BV1	NC_003062.2	2170878	-	Atu2196	primary	GCCGGCTTTTGACCTTGAAACTATGTCCGTCTTTCGACATAGAAATTGCCG	57	1203	0	0	optimized
BV1	NC_003062.2	2170999	+	Atu2197	primary	TTTAAACCTTCCTTAACCCGGAAGTAACGCTTGATACGCTACATTGGCGAG	34	927	0	0	optimized
BV1	NC_003062.2	2172081	+	Atu2198	primary	GCCAGAATTCGGTCTCCAAGCCGTCCATTTCGGGGCCTCTTTTATCCTTTA	26	312	0	0	optimized
BV1	NC_003062.2	2173700	+	Atu2200	primary	CGTGAAAACTTTTGCTTGCCAATTTTCGATAAACGCAGCAATCTACCGCGG	222	216	0	0	optimized
BV1	NC_003062.2	2174893	-	Atu2201	primary	CATCTTTCCGTCGCCATTGTGCCGCAACCGGTCGCGGGCTATAGGAGGCGG	27	645	0	0	optimized
BV1	NC_003062.2	2175076	+	Atu2203	primary	TTTCCGGCGGAAAATGTGGAACGCCCCGTCGGCTGCGACGTTGTAGCACCA	22	600	0	0	optimized
BV1	NC_003062.2	2175875	+	Atu2205	primary	TGATCGGCGGCATTCTCCCGAGCGGACGCATTTTCGGCTATGTTTACAGAA	63	498	0	0	optimized
BV1	NC_003062.2	2180346	-	Atu8172	primary	CGAAAAGACCTGGTAAGCTCCAGACAGGGTGAATGCGTAATTCTGGTGGTG	96	501	0	0	optimized
BV1	NC_003062.2	2180989	-	Atu8173	primary	ATTTTTCGATTTCGCTTGCAAGCCGGCGGTGGAGTGCCTACCTGAAGGCTA	49	264	0	0	optimized
BV1	NC_003062.2	2181129	+	Atu2213	primary	CTTAAAGAATCACCTTGACCGCCGCCATCGCAATCGCCATTTTCCTTGGCG	91	843	0	0	optimized
BV1	NC_003062.2	2183141	+	Atu2215	primary	AGGCGCCGGCAAGATGGGGGAACTTTTCAAGGTCATCGCCGTTTCAAGTCC	188	795	0	0	optimized
BV1	NC_003062.2	2185325	+	Atu2217	primary	AAATCGCCACCGGGTTTGACAGAGCGGGAAAACCGCCCTTACATTGCGCCA	42	744	0	0	optimized
BV1	NC_003062.2	2186209	+	Atu2218	primary	AAGCGCGGAGTCCTCTTGCAATCGGAAGCAACAGCGCTATTAAGGCGCGCA	123	933	0	0	optimized
BV1	NC_003062.2	2191155	+	Atu2223	primary	AATTTGCAGCCCTTTAACGCGACCGTAAGCAATTTTTGCCACCGTGCGACA	27	2265	0	0	optimized
BV1	NC_003062.2	2193277	+	Atu2223	internal	CGAAATCGCCACCGCATCGCGCGAACAGTCCGGCCGCCTCAGCGAAATCAA		2265	0	0	optimized
BV1	NC_003062.2	2194376	+	Atu2224	antisense	TCCAGCGAGATGTTGGTGACATTGTCAGCCGCATAACGCATGATTTCCTTG		1518	0	1	optimized
BV1	NC_003062.2	2195150	-	Atu2224	primary	ACCGCGCCGCCCCTCTACCGAACCGCGCCATCTAGGCCCACCTTCCTCCCA	43	1518	0	0	optimized
BV1	NC_003062.2	2196260	-	Atu2225	primary	GTCGCGAAGTTTTTTGTTGAAACATGCACGCTTCCAGCGCACCATCGCATA	20	960	0	0	optimized
BV1	NC_003062.2	2198625	+	Atu2227	primary	AAAACGGGGCCACTCTTGTCTTTAGCTTCGGTTTGTATTATAGCGCCCGCA	107	609	0	0	optimized
BV1	NC_003062.2	2199503	+	Atu2228	primary	GATGGGAAGCGTTTCAGTGTCGATTAACACTTCCATGAAACGATACCCTTG	140	2388	0	0	optimized
BV1	NC_003062.2	2204475	-	Atu2232	primary	GATTTCCGGGCAGGCTTGCCGATAGCGCGGTTGCGGTGCAGTATAAGTGGG	79	312	0	0	optimized
BV1	NC_003062.2	2206012	+	Atu2234	primary	ACCTTCAATTTGACCTTTACGTAAAAGGAAAAATCCTCTTAGATGCGCACA	28	474	0	0	optimized
BV1	NC_003062.2	2208943	+	Atu2238	antisense	GCCGAGCAGGATGGCGTTGACCACGAACAGCCAGAAGAACATCTTGTACCA		1284	0	1	optimized
BV1	NC_003062.2	2210689	-	Atu2239	primary	TTGTGTGCTTTGCTCTTGCCAAGTCGGTCAATATTTTGCGATCACACAGAG	124	579	0	0	optimized
BV1	NC_003062.2	2210846	+	Atu2240	primary	TGGCAGGCGGGCAACATTGTGTGCATTCATGCACCATGTTAGGAGACTTCA	29	933	0	0	optimized
BV1	NC_003062.2	2214624	-	Atu2242	internal	CGAAAGCGCCTGAGCTTGCAGCGCCGCAGGGTGCAATCCATTATGACAACG		1851	0	0	optimized
BV1	NC_003062.2	2215957	-	Atu2242	primary	TCGGTATCTTTCCGACTGGTCATTGCTTAATTTTTGCGCTACAAGGCCATA	238	1851	0	0	optimized
BV1	NC_003062.2	2219878	-	Atu2246	primary	TGCACAAATTCGACTCGCCAAGTTCACATGCGGACACTATCTCTATCGATG	22	276	0	0	optimized
BV1	NC_003062.2	2220988	-	Atu2247	antisense	GCATGCTGTTTGAAGTAATCATGACGATAGCTCCTCCAGTACGTCTGCGGG		912	0	1	optimized
BV1	NC_003062.2	2220991	+	Atu2248	primary	AGCGCAAATTAGGACTTATGGAAAAATCAAGGCAGTGGTAGTCTCCTCCCG	26	267	0	0	optimized
BV1	NC_003062.2	2224154	+	Atu2253	secondary	ATCGTCTCCGCTGCCATATTCGAGTCTCGCTTTGCCGATAAGGAAATACTA	141	1011	0	1	optimized
BV1	NC_003062.2	2224217	+	Atu2253	primary	GTCATTCGAATGGCGCTTGTCAGCGGCCAAGAGAGCAATAAGCTATATGCA	78	1011	0	1	optimized
BV1	NC_003062.2	2233001	-	Atu2259	primary	AAGGGCTTTTTTCTCTCTCTTTTCCTCCCCCTATACGATAGCAAGTGAAAG	26	1314	0	0	optimized
BV1	NC_003062.2	2235678	-	Atu2262	primary	ATTTCGATGCCGGTCGCAAGATTGACGAGATCGCCGGTAATAGCCAGATGA	246	492	0	1	optimized
BV1	NC_003062.2	2238629	-	Atu2264	primary	CCTCACAAGATCACTTGTCAGACCGCCGGCCGCTGTTTATACACGTCGCCA	261	1710	0	0	optimized
BV1	NC_003062.2	2242527	-	Atu2268	primary	TTTTAAAGCCACTATGTAACAATACCCTGCCGATTTGCGAATAACCCGATA	46	510	0	0	optimized
BV1	NC_003062.2	2242549	-	Atu2268	secondary	ACGACAAGTTCGGGCGAGATTTTTTTAAAGCCACTATGTAACAATACCCTG	68	510	0	0	optimized
BV1	NC_003062.2	2242652	+	Atu8176	primary	CAAACGCGTGAAGATGTAACGACCGGCTGGTCGCATCCGAATGGACAATCG	55	258	0	0	optimized
BV1	NC_003062.2	2243698	-	Atu2270	primary	GTTGGCGGGCAAACCTTGCCTTTTTCTCTCATTGCCTTACGTAACAAGTCG	46	582	0	0	optimized
BV1	NC_003062.2	2243813	+	Atu2271	primary	CCGGCAGATGACGCATGGACAGCCTCTTGGCCTTCGAGATATCGTCCCGTG	74	591	0	0	optimized
BV1	NC_003062.2	2244545	+	Atu2272	primary	TAAAATTTGGACCGCTTTGAAAAGCCTGAATTGTGGCCTACCTCCTTATCG	33	747	0	0	optimized
BV1	NC_003062.2	2248612	-	Atu2276	primary	CAGCAAAGGTGACTTGCATAAATCATCAAACCTTCCGTATGAGTTGAAAGG	117	1107	0	0	optimized
BV1	NC_003062.2	2249206	-	Atu2277	antisense	TTTCCGCCCAGCTGTTGCCGCCGCCCGAAAACATGGCGTAGGAAACATCCT		1176	0	1	optimized
BV1	NC_003062.2	2250954	+	Atu2279	antisense	GGAAGCCCTTTGCTCTTGTTCAAAATAGGCGAATCACTATTTCTTGCGGTG		1047	0	1	optimized
BV1	NC_003062.2	2255060	+	Atu2283	primary	TTTGATTTTTCGCAAAGATGGCCTGTCCGCTCCTGCGCTAAGACGACGGGG	41	453	0	0	optimized
BV1	NC_003062.2	2258374	-	Atu2286	primary	GCCGCAGTGTGGTCAAAGTCCCGACATTGGCGCTTGCTAGGATATTCGCTG	64	522	0	0	optimized
BV1	NC_003062.2	2258566	+	Atu2287	primary	GTCATATATAATATGTTGACAGTGATCGTCATGTTTTTTAGTCCTCGCCTA	101	2241	0	0	optimized
BV1	NC_003062.2	2260312	-	Atu2287	antisense	GCTCGATGAAGTCCTTGTATTTGTTGTGGAACAGCGTCAGGCTCCCCGTCA		2241	0	1	optimized
BV1	NC_003062.2	2261980	+	Atu2289	primary	TCACCGAAATCCGCTTGCCAAGGCGGATCGTGCACGCTAACAATTTTCCCA	165	2190	0	0	optimized
BV1	NC_003062.2	2265911	-	Atu2291	primary	TTAAATATAGCTATAGTAAAAAATTTTCATATTCGTGCTATCTTATTTCTA	124	948	0	0	optimized
BV1	NC_003062.2	2270791	-	Atu2295	primary	TGTGCGAAGTTCCGGTTTACGCGGGCGCAAGGGCTTTATATTCTCCCGGCG	23	1665	0	0	optimized
BV1	NC_003062.2	2270899	+	Atu2296	primary	ACGAGCCACATCGCCCTTGTCAGCGGCGCGCACTCGTCGTAAGCCGCATGG	59	888	0	0	optimized
BV1	NC_003062.2	2273292	+	orphan	orphan	TTGTGCGGGAATGAGTAGACGAAAGGGTGCGGGAGTGTCACAAGGCGATCA			0	0	optimized
BV1	NC_003062.2	2278071	+	Atu2303	primary	AACGCCAGCCACTTCAAAGCTTCGCCTTATTCCACCCGCAAAAGGCCACGG	23	984	0	0	optimized
BV1	NC_003062.2	2291569	-	Atu2313	primary	CCTCATAGTTTGTGCTTAGCTGGCTAACGCGACTCAGCTATTATCCTGTTG	233	345	0	0	optimized
BV1	NC_003062.2	2295886	-	Atu2317	primary	TATCTAGAAATCAGAGTTGAGTTTTCATTAGAAACCGGCAATCTGTAGTTA	11	597	0	0	optimized
BV1	NC_003062.2	2298279	-	Atu2320	internal	CCCCCACAATTTCCTTGTAAAGAAACCAACCGTCCGGTATGTTTAGCCTTA		585	0	0	optimized
BV1	NC_003062.2	2298427	+	Atu2321	primary	CTAAAGTTTTAGTGGTTTTGTTGCCGGAAAGTGTCAGTAAAACTCCGTCCA	30	1296	0	0	optimized
BV1	NC_003062.2	2302029	-	Atu2326	primary	TGCCGGAAGGCTGAATTGGCGAGTGCAGGCCGTTCTGCTAGGATCGCGCCG	17	294	0	0	optimized
BV1	NC_003062.2	2303598	-	Atu2328	primary	ATGTCGGCAAGATTGTCTCGACATTCCGGATGCGGATGTTACCGTTCGGCA	112	924	0	0	optimized
BV1	NC_003062.2	2310215	-	Atu2332	primary	GACCTGCGGATACATAGCAAAGATCGATTTTCTCACATAACGTTTTTTGCG	32	3696	0	0	optimized
BV1	NC_003062.2	2310418	+	Atu2333	primary	TTACAAAACTATCGCTTGACTTTGACGCACAAAACGCCCACATCCCCGTCA	196	1509	0	0	optimized
BV1	NC_003062.2	2314556	-	Atu2336	primary	TGCAACCTCACATTAGAGATTTGTTAACCATAAAATTATACCTCTCGTTAA	24	618	0	0	optimized
BV1	NC_003062.2	2320981	-	Atu2343	primary	CATTGGTGGTGGCTGTTTCTCCGGTGTTGCAGATCGGCTATGGAATTGGGG	99	459	0	0	optimized
BV1	NC_003062.2	2321660	+	Atu2345	antisense	GCGTAAATCAATCGCTTGCAGATCCTCGGGACAAGCCCGAGGATGACGTCG		1047	0	1	optimized
BV1	NC_003062.2	2323565	+	Atu2346	antisense	CCGGTGCTGATGACCTGGAAATCGGTCGGGAAAGGACCGATATTCTTGCCG		1197	0	1	optimized
BV1	NC_003062.2	2325594	-	Atu2347	primary	CATGCGGGGATGGCTTGGCGTCATCCCCGTTTTTCCATAAAAATAAAAACG	30	1539	0	0	optimized
BV1	NC_003062.2	2326861	-	Atu2348	primary	AACCGATATATTCTATTTGACAGTTATATGGATTCAGAACAATTTGCGGAA	142	1065	0	1	optimized
BV1	NC_003062.2	2329667	-	Atu2354	secondary	TATTATACAATATTAGTATCATCTACATTTATTTGGGATACAGTTTCGCAG	55	507	0	0	optimized
BV1	NC_003062.2	2329775	-	Atu2354	primary	AGGTGATTTTATCCCCTTGTAATTCACGGGTAAATAGTCATACTTTTATTG	163	507	0	0	optimized
BV1	NC_003062.2	2330108	+	Atu2355	primary	TTTGATTTTTAGACATTGATGCAAAAACAAAGCTGGGGTATGAACCAACCG	27	77	0	0	optimized
BV1	NC_003062.2	2331805	-	Atu2356	primary	CGTGTATTATGAATAACTAAAAAATAGGGTTTTGGCGGGATATTCATGTTA	33	1434	0	1	optimized
BV1	NC_003062.2	2335209	-	Atu2360	internal	CCATAACGATGTTGCTGGACAAGCTTGCCAAAGGGGTGGCTAGTGGCAGCG		1950	0	0	optimized
BV1	NC_003062.2	2342004	+	Atu2368	primary	ATTTCACCTGTTGGTTGCTCGTTCAAATATAATTTGTTAACCTACCGAACG	23	210	0	0	optimized
BV1	NC_003062.2	2342125	+	Atu2369	primary	TTTCACGGGTTTTATATCTATATTAAGAAGTTCAAATATACGCTGCCTATG	51	1149	0	0	optimized
BV1	NC_003062.2	2345624	-	Atu2371	primary	CTACCGCATTAAGCGGGCCTCACCAATTACGACGTGGTATAGCGTCAGTTA	110	1068	0	1	optimized
BV1	NC_003062.2	2347905	-	Atu2374	internal	TTTGCCGCTGAAATTCGTTGCAACTGCGAAGGACCGCGCTACACTGTCCCA		342	0	0	optimized
BV1	NC_003062.2	2352758	+	Atu2380	primary	TCCCGCCTTTCCCTGTTGCACTCGCCGCCCCGGAAAGCGATAAGGACCGCA	19	402	0	0	optimized
BV1	NC_003062.2	2354300	-	Atu2383	primary	TCATCACCTTTATACTTTACTCCAAAACTCATCTTTATTATGGTGCCGGCA	57	426	0	0	optimized
BV1	NC_003062.2	2355188	+	Atu2385	primary	TCGTCACGAAAATCTCTTGCTGACGCCATCGCGAATTTGCAATGTTTACCA	137	1230	0	0	optimized
BV1	NC_003062.2	2355190	-	Atu2384	primary	CTAAGATAACAGCCATTGCCTAAAGATGGCGATGGTGGATAAATTGACCGG	144	642	0	0	optimized
BV1	NC_003062.2	2362637	+	Atu2392	primary	AGCGGCTATGCGGATTGATTTGTACGACAACAACAATTACAGTCCCGCCCA	198	1194	0	0	optimized
BV1	NC_003062.2	2367585	+	Atu2394	primary	GTTTGATCGAAATCAATTCGCTTTTCAGGTGAACTGCTAGTCTCCCTCGCA	123	690	0	0	optimized
BV1	NC_003062.2	2371024	+	Atu2398	antisense	GGCGCGGATGACATGGTCGCGCAGGATGAGAATACGCTCTTCCTCGATCTG		576	0	1	optimized
BV1	NC_003062.2	2371154	-	Atu2398	internal	ATGGTGATGCTGGACCTGAAGGAAGCCGTCCTGTTTGCCCATGGCGATCTG		576	0	0	optimized
BV1	NC_003062.2	2379006	+	Atu2409	antisense	TTTCCATCATAGGCCGATGGAACAAAATAGACGCCGTCGCGTTTCTCACCG		1257	0	1	optimized
BV1	NC_003062.2	2385517	-	Atu2414	primary	CGTCAATTGACGTATACGGTTTCGCATCCGCGAGATCGATAGTCCCTCCCA	62	1290	0	0	optimized
BV1	NC_003062.2	2386400	+	Atu2416	primary	AAAATCGGCCGATATCGCCAATCTGGCACGCGGCATGCATCTAAGGGGTCA	84	1035	0	0	optimized
BV1	NC_003062.2	2393367	-	Atu2420	antisense	GCGTATCGCGTAACGTATTGACGAAGCGATCGCCGCTTATATGGTGAAGTG		525	0	1	optimized
BV1	NC_003062.2	2396219	-	Atu8177	primary	CTGAAAGATTTTACTTGCGCCGGAAATTTTGCGGCGCAAGACTGCAAACCG	124	354	0	0	optimized
BV1	NC_003062.2	2400269	-	Atu2427	primary	TCGCCCGTTTTTGACTTCACATTTTTAGGGAACACGATATGCATTTTGGTA	81	903	0	0	optimized
BV1	NC_003062.2	2400431	+	Atu2428	primary	TTTTGGCAGGAAGTGCTGAAAAAATGGCGGTCGATGCCTATTTTAACATTG	52	843	0	0	optimized
BV1	NC_003062.2	2402866	+	Atu2430	primary	TCACGACCTGCTTAGGCAATTTTTAAAGGTACGGGGCTAAAGTTCCCGTCA	30	276	0	0	optimized
BV1	NC_003062.2	2404091	-	Atu2432	primary	CGACCCCGATTTCGATTGTCCGGGGTTGGGGAAAGGCGTATTTTGAGGGGG	9	270	0	0	optimized
BV1	NC_003062.2	2404827	-	Atu2433	antisense	TGGACCTGGCATTTACCGACCCTTAAATGATCGTGTTTATCATTAACGATG		597	0	1	optimized
BV1	NC_003062.2	2404846	+	Atu2434	primary	AAACCGCCGTCGTTAACCTTTCGTTTACGGGCATCGTTAATGATAAACACG	290	705	0	0	optimized
BV1	NC_003062.2	2405052	+	Atu2434	secondary	AAATTCGATACACCTTGCCAAAGGCAATTAGAATTTGTTAACCATTTGGTG	84	705	0	0	optimized
BV1	NC_003062.2	2408789	+	Atu2438	antisense	GCCGAAGGCAAGGCGGGCGAACTTAAGCCGCACGGATGCGTTAAGCGCTGA		648	0	1	optimized
BV1	NC_003062.2	2409065	+	Atu2439	primary	ACCATATTTGGTAAACCGATTGTTAATAGGATGGTTTCAAAATGCCAAATG	146	591	0	0	optimized
BV1	NC_003062.2	2410031	+	Atu2440	primary	GCCGGGTGAAACCCCTCCCCACGGTTGCAATAATAGCGTAACGTGCTTTCG	51	1236	0	0	optimized
BV1	NC_003062.2	2415064	+	Atu2445	primary	GAACGCAGCGTTCGCTTGAAACGCGGCGGGCGCGTACATATCTGTCACATG	108	903	0	0	optimized
BV1	NC_003062.2	2420389	+	Atu2448	primary	AATTTGCTTTTTCCGTGACAAGGCGCGGATTTCCCGCATTATCTCGCCCCG	58	909	0	0	optimized
BV1	NC_003062.2	2422067	-	Atu2449	primary	TAGCAATCGGCTTAAAGCGGCTGAAAACAGTGGTGTGCCATTGTGGGATCA	85	534	0	0	optimized
BV1	NC_003062.2	2422432	-	Atu2450	primary	GTTTGTCCCCGTGTGTCCCCGCTGCCGCCGGGTGCGGTAGACTCCTCTCCA	125	324	0	0	optimized
BV1	NC_003062.2	2422641	+	Atu2451	primary	AACCTTGTCTTAAAACCCGACGTTAATGGTTAGCAATTTAAGAATAGCGGA	17	585	0	0	optimized
BV1	NC_003062.2	2427591	-	Atu2456	primary	GGCGCCTTTAGGGTTGAAAGCGCGGCGCTCAATCCTTATTCCCTTGGGCCG	51	396	0	0	optimized
BV1	NC_003062.2	2436339	+	Atu2467	internal	CAAGCCCTGCCCGCTTGTGAATGGCAAGCGCCTGCGGCATGATCTTTTCCA		1080	0	1	optimized
BV1	NC_003062.2	2437650	+	Atu2469	primary	GGCTTGCTTAGTGTCAGTTAAATGACAGCTTTTTATGATGCTCTGTAATCC	159	945	0	0	optimized
BV1	NC_003062.2	2445329	+	Atu2477	primary	GACATGATGATTGCGCAGGATTTTTGCCGCCGCAGTGCTTAACATGGAACA	74	489	0	0	optimized
BV1	NC_003062.2	2446243	-	Atu2478	antisense	TGGTTAAAATCTGATTCGACAAGTGATTCGTTCGGGTGTACAAAATTGATG		249	0	1	optimized
BV1	NC_003062.2	2446508	+	Atu2479	primary	CCGCAAAAGAAACTATTGCATTCCAAAATCGATTGAGCGATATAGCAGCCG	58	75	0	0	optimized
BV1	NC_003062.2	2447297	+	Atu2480	antisense	ATTTGCGGATAGCGCTGGTAAAATTCGCAAAGATGTGGGATAACCACCAGG		900	0	1	optimized
BV1	NC_003062.2	2453382	+	Atu2484	primary	CTGAAAGAACAATGCTATTTTATGCTTTATATTTTGTGGTAATTTTCGAGA	44	195	0	0	optimized
BV1	NC_003062.2	2456009	-	Atu2486	primary	GGGGCGTTACCTGTCATTGCGGGATCGGCTGAGTGCTCTATAGTCTTATCA	0	1461	0	0	optimized
BV1	NC_003062.2	2456158	+	Atu2487	primary	ATTGCGGGATTAACTGTGGAAACCGGCCTTGCGATATGTCATGAGAGCGCA	63	876	0	0	optimized
BV1	NC_003062.2	2458942	-	Atu2489	primary	AGGCGGCTGCCTGATACGATTTTTTAAGGTTCGTTAAGTATAACCCGTCTG	178	816	0	0	optimized
BV1	NC_003062.2	2460438	+	Atu2492	primary	ATCCGAAAGCATCGCTCTTACTGGGGTTAATTTTCTGTCACTCTGATGTCA	124	1845	0	1	optimized
BV1	NC_003062.2	2462308	+	Atu2493	primary	TGCCCGCCACCGCCTTTGCGATGAGCGCGGCGAAAGGCGATATCTATTACG	288	1575	0	0	optimized
BV1	NC_003062.2	2465789	+	Atu2495	antisense	AATAAAATTAATCGGTTGCAAATCCTCGGGACAAGCCCAAGGATGATGGTG		525	0	1	optimized
BV1	NC_003062.2	2470102	-	Atu2500	primary	GATAAAATTATTTTATTTGGTCTGGCACAGAACCTGCTACTCTTTTTGTCA	39	1092	0	0	optimized
BV1	NC_003062.2	2471361	+	Atu2503	primary	ATTGCAATTAGCTCTTTACAACTAACATGTCAGTATGCCATCAATCCGTTG	23	885	0	0	optimized
BV1	NC_003062.2	2479301	-	Atu2510	antisense	CGAACAGCGGCGAAATTGCATCGTTGGAAAGTTCAGGGTATTCTGTCACCG		1059	0	1	optimized
BV1	NC_003062.2	2483227	-	Atu2513	primary	ACCTTTTGCAGGATCTTCGCGCGGCGCGTAATCTCACCTATATCCTTGTGA	285	1512	0	0	optimized
BV1	NC_003062.2	2489789	-	Atu8179	primary	AAACGCGGTGGTTGCTTGGTCATCGCGTTTAATGCAACTACACGCTCCTTT	19	294	0	0	optimized
BV1	NC_003062.2	2512764	-	Atu2540	primary	TTCTCGAAAACAACAGTCCATGTTAAAACATGAACAATGTTGCGTTTTGCC	1	119	0	0	optimized
BV1	NC_003062.2	2513316	+	Atu2542	antisense	GGACAGATCCTGTCAATATTCCTACACCCACGGCAGATAGGGACCGAACTG		2257	0	1	optimized
BV1	NC_003062.2	2513540	+	Atu2542	antisense	GTTGAGCGATGGCCCTTCCACACGGGACCACCGGATCACTATGACCGACTT		2257	0	1	optimized
BV1	NC_003062.2	2514302	-	Atu2542	internal	CATTCTTACTGGATTGAATGTGCGGCGAAGAGGTTCCAGGAAATAGCTCCA		2257	0	0	optimized
BV1	NC_003062.2	2514550	+	Atu2542	antisense	TCTCTCACTCCCTTTATCGTTACTCATGTCAACATTCGCACTTCCGATATC		2257	0	1	optimized
BV1	NC_003062.2	2515624	+	Atu2543	primary	GATGTCCTTTCCTGCAGGTACTTAGATGTTTCAGTTCCCTGCGTTCGCTTC	119	390	0	1	optimized
BV1	NC_003062.2	2516352	-	Atu2544	antisense	TTTGAAGAAAAAACGTTTGCATCATTCGCAAGAATTGATGCCTGTTCTGAA		387	0	1	optimized
BV1	NC_003062.2	2518202	+	Atu2547	antisense	GTATTACCGCGGCTGCTGGCACGAAGTTAGCCGGGGCTTCTTCTCCGACTA		1480	0	1	optimized
BV1	NC_003062.2	2518543	+	Atu2547	antisense	AGAGCTATTCCGCAGAGATGGGTAGATTCCCACGCGTTACTCACCCGTCTG		1480	0	1	optimized
BV1	NC_003062.2	2518797	-	Atu2547	primary	TTTGAAGTGGTCTGTTTTTTGACAATTGAATATGAGAAGAAAGAGAAACGT	173	1480	0	0	optimized
BV1	NC_003062.2	2518969	-	orphan	orphan	GACGATGGGTGTGTTGACTTGTTTGGTGAGGTTCTCTTATAAGTCCGCTCA			0	0	optimized
BV1	NC_003062.2	2519150	+	Atu2548	primary	CTTTACCTGGCGACTGGCCCTGCTCCGGGAAACATGCAATAGGAACGGATA	61	951	0	0	optimized
BV1	NC_003062.2	2520849	+	Atu2550	secondary	GATTACGCAATCCGCTTGCTAAGTGACGATTCCCAATTTACGTCACCTTCT	175	1203	0	0	optimized
BV1	NC_003062.2	2520894	+	Atu2550	primary	CCTTCTCGCAATTGCTTGCGAAGCGCATAAGCCTGCGCTTCTATGCGCGTG	130	1203	0	0	optimized
BV1	NC_003062.2	2525422	+	Atu2552	primary	AAACAAAAATGGGCTGTGCCAACCGTTAATACGCTGCTAGAAATGTAGCCG	97	1455	0	0	optimized
BV1	NC_003062.2	2530201	+	Atu2557	primary	CTATAACAATCAGCATTGATTTTAGTGCTGGTCTGGATTATCAGTGTGGAA	219	189	0	0	optimized
BV1	NC_003062.2	2541934	-	Atu2569	primary	CGTTGATGAGCGGCCTTGACAAAAGGCGGGCAGTGTCTTTTGCTGTGGCCA	204	1824	0	0	optimized
BV1	NC_003062.2	2542021	+	Atu2571	primary	GCCGCTCATCAACGCTTGGCAAAGGTGCGGGAATGACGCATGCTGCCGTTA	99	252	0	0	optimized
BV1	NC_003062.2	2549933	+	Atu2577	primary	GGCCCGCTATTTTGCTCGAAACCGCTTGAATATACTGATAAATAGCGAGTC	107	2718	0	0	optimized
BV1	NC_003062.2	2552743	+	Atu2578	primary	CTGACGGAAGTTACGAGACTCTCGCCGAGGAAAACGGTACATTCAAGGACA	58	456	0	0	optimized
BV1	NC_003062.2	2561205	+	Atu2586	primary	AATGTTTCAGAGGCATAGACAGACAACAAACCCTGCGATAACGTGAGTTTA	59	1893	0	0	optimized
BV1	NC_003062.2	2577961	-	Atu2598	internal	TTCTGGTTTCGGACTTCGAATTCGCCGTCAATGCGTCTATTATCGAGCTTG		864	0	0	optimized
BV1	NC_003062.2	2584676	-	Atu2604	primary	ATTGCCGTAATTGCTCTAGACGATTGGCATTTTTTTGGTATTGTTTTGGCA	210	1182	0	1	optimized
BV1	NC_003062.2	2584877	+	Atu2606	primary	GGTCCTATTTTGGTATTGCCGATCGCGTCTTCTGTGGTATAGCCAGAAGCA	30	753	0	0	optimized
BV1	NC_003062.2	2590178	-	Atu2610	primary	CTGCTGCTCGGCCTGTGGACGGCCATGGCCTTCGCCTTTATCTTTGCCCGG	101	1272	0	0	optimized
BV1	NC_003062.2	2593490	-	Atu2613	primary	TTTTGATGTGAATCAATTTTGCACTTTTCATAAGCGTCTATAAACGGTTTA	289	1044	0	0	optimized
BV1	NC_003062.2	2593586	+	Atu2614	secondary	CAAAAAACCGAGAGATTTGGAACCTTTTCCGCGTGGCGCCGTTGTCTGGCA	160	252	0	0	optimized
BV1	NC_003062.2	2593663	+	Atu2614	primary	GCCGAAAGACGAGGCTTCCCTAAACGACATCGAATTGTTAGTTATCTGTGG	83	252	0	0	optimized
BV1	NC_003062.2	2594116	+	Atu2615	primary	ACATCAGCGCGAGGGTCCTCAAAGCCGTTTATTTATGATTAAATTGCAATG	57	1926	0	0	optimized
BV1	NC_003062.2	2600355	+	Atu2617	primary	GACGGCTCCGCATTTAGGTTTGCGAAACCATCTCATGATACGAATCTTCCA	115	480	0	0	optimized
BV1	NC_003062.2	2601097	+	Atu2618	primary	CCCACAACTTAAATAAGAACATTTTAATATTATAGATATCTAATATTAAAA	189	1773	0	0	optimized
BV1	NC_003062.2	2609351	-	Atu2625	primary	TAAACGCATTCCCCCTTGCCCAAACGGCGCTTTCCGCTATTACGCGTGTTG	157	561	0	0	optimized
BV1	NC_003062.2	2612262	+	Atu2628	primary	AAAGTCCACCTCTTAACCAAATACTGACCATAAGAGCATAGTTTCGGGGGA	5	948	0	0	optimized
BV1	NC_003062.2	2613278	+	Atu2629	primary	TAACCGTAAACATTAACCAGACGTCCAAACCGCCGTTCTATAAACGAACAA	17	1098	0	0	optimized
BV1	NC_003062.2	2614891	-	Atu2630	internal	GGCGGTTTGTCGCGTTTTCGGTTCGACGGAAAAAGACGATGGTGGCCCTTG		534	0	0	optimized
BV1	NC_003062.2	2617434	-	Atu2633	internal	TCTATCTCTTCAACATCGTCAAATGGCTCGGTGTCGCCTATCTGATCTATA		615	0	0	optimized
BV1	NC_003062.2	2622632	-	Atu2636	primary	TCGGCAAGACGCTGGTTGAAGTCCTCAAGGGCTGAGACCACATGAGACCGG	160	2997	0	0	optimized
BV1	NC_003062.2	2625818	-	Atu2639	primary	TCAGAAAAGAATCTGTTGCCAATTTTGGCCAATGGGGCTAATCGAAGTGCG	61	963	0	0	optimized
BV1	NC_003062.2	2627771	-	Atu2641	primary	CGCTTGCGCAAGGTAAGGCTTTGGTAATAATTCAGCCTTCTTGTTTGATCA	37	543	0	0	optimized
BV1	NC_003062.2	2631455	-	Atu2645	primary	TCATGAAATGTGCTTGTGATGACGCCCCCATGTGATTAAACGTCGCGGTTG	86	393	0	0	optimized
BV1	NC_003062.2	2631644	+	Atu2646	primary	CCTCAAAATATTTACCTTTACGTAATTCAGAAAAGGTGTAATTTACGAGCG	22	378	0	0	optimized
BV1	NC_003062.2	2637405	+	Atu2655	primary	ATTCGACCTCACCTCTTTCCTTTGCCGCCGTCACTGACTAGGTTTAGAGTA	24	1446	0	0	optimized
BV1	NC_003062.2	2643192	+	Atu2660	primary	GATCTGGCGGAACACTTGCCGGTTCACGCGTCAATGTCTAAATGTCTTGCA	68	552	0	0	optimized
BV1	NC_003062.2	2645114	-	Atu2662	primary	GAGTCGAAAGGTGCTTGTGCGAAAGGTTAAGGATGCGTTAATTTTTCCTGG	88	507	0	0	optimized
BV1	NC_003062.2	2649299	-	Atu2664	primary	CTCCGCTTAGCATATTGAATTGACGCTAGAGGCATGCCCATATGGATTTTA	26	2061	0	0	optimized
BV1	NC_003062.2	2652679	+	Atu2668	primary	CGAAGCAATTGTCACATGCATTTAGAAAATTCGCGCTTTATCATAAAGCGG	95	855	0	0	optimized
BV1	NC_003062.2	2659323	-	Atu8182	secondary	TTTTATGCGTGTTGTTGACGGTTTGGTAACCGCTTTCCGACCACAATGAGA	93	504	0	0	optimized
BV1	NC_003062.2	2659450	-	Atu8182	primary	AGCCCGGCGGGTGACAAATTCTTGCCTGAATTTATGTGTTTTACACACAAG	220	504	0	0	optimized
BV1	NC_003062.2	2659929	-	Atu2675	primary	CTGCGGGCCGGGGGAATTGAACGACAGGCGTTTAATCCCATATAATAACCG	21	381	0	0	optimized
BV1	NC_003062.2	2661360	-	Atu2678	primary	AAAAAAAATAAGCACTTGCGCCCATCTGCATTGCATGATTCGCTATGCTTG	29	594	0	0	optimized
BV1	NC_003062.2	2662115	-	Atu2679	primary	TCAGCTTTATGATGCTTTTCGTCACAATTCTCGTTCCTATATAGGGTGATG	65	651	0	1	optimized
BV1	NC_003062.2	2665550	+	Atu2682	primary	GGCAGTAAAAGGCCTTGTATCGGACACGTTCTGCCATCATATTCGTGAGTA	78	783	0	0	optimized
BV1	NC_003062.2	2666954	-	Atu2683	primary	CCAATGGCGCAAGGCTTGCAATTTTGCTGCCTCAGGCTCACATTGCTCTGA	28	393	0	0	optimized
BV1	NC_003062.2	2667196	+	orphan	orphan	TGCCGTATTTCGGTCAAACCATGGCCTGAATTGGGTGGAATAGTCTCATTG			0	0	optimized
BV1	NC_003062.2	2668100	-	Atu2684	primary	ACCCCTTCGTGACTTTCTATTGAAGGGCAATAGACGTTATTTTCCGGTTTG	137	666	0	0	optimized
BV1	NC_003062.2	2670862	+	Atu2685	antisense	AACGCCCTTCAGGCCATTGGCTTCAGCCTTGGGAAGGCTAAAATAGACATA		2694	0	1	optimized
BV1	NC_003062.2	2671092	-	Atu2685	primary	CTTCGTTGAATGGTCTGGCACGTTTCTCCGAAATTATCTATATGGGTGTCA	170	2694	0	1	optimized
BV1	NC_003062.2	2675538	-	Atu2691	primary	CATCTTTTTATATGCAGGTTTTCTTAATGGCGTTCCGCTAACGTCGGGGTA	68	1146	0	0	optimized
BV1	NC_003062.2	2676511	+	Atu2692	antisense	TAACCCAGCAGCGACTGGCCAAAGAACAGGCCGCCCAGTAGAATGACACCG		651	0	1	optimized
BV1	NC_003062.2	2678868	-	Atu2694	internal	AGATCATCATCTGATGGATCTGATTGCCGATGAGCCGCGTTTCATGCCGCA		1275	0	0	optimized
BV1	NC_003062.2	2681705	-	Atu2696	primary	CGCTATTGGCAGCGCTTGAACGGGGTCATTGCGCTTCCTATACCTTTGTCA	0	1071	0	0	optimized
BV1	NC_003062.2	2682006	+	Atu2697	primary	TTTTGGCTTTGCGTCTTGTTTTTGCCAGCGAAAGCACCGACGTTTCGGAAA	26	1572	0	0	optimized
BV1	NC_003062.2	2686597	+	Atu2703	primary	ATTGTCACGAAAGGGATGACAAATGGCGCTTGCTAGTATATGTGCGCGCTT	137	540	0	0	optimized
BV1	NC_003062.2	2691533	-	Atu2707	antisense	TCAGTGACAATGCTCTTGGCCATATCACCGAGATTGAATACAAAGGTATCG		954	0	1	optimized
BV1	NC_003062.2	2692611	+	Atu2708	antisense	TTCGCCTTATCAGGCGTGTCATCCAGATAAAAGAAGGTTACGATGCCGGCG		1278	0	1	optimized
BV1	NC_003062.2	2693175	+	Atu8028	primary	AGCCGCCAGGTGATCTTCGATATGAGGGCCTTTTCGGATACCATGTGCTTT	209	135	0	1	optimized
BV1	NC_003062.2	2693396	+	Atu2709	primary	CCCAAGCATTCATATTGCCGTAAAACCATCGATCTGCTATGAAAGTTGCCA	188	1410	0	0	optimized
BV1	NC_003062.2	2694705	-	Atu2709	antisense	TTTTCCGCCTGTTCCTTGACGAGTCCGGAGCCGGGCACGATCATGGCCGAG		1410	0	1	optimized
BV1	NC_003062.2	2700339	-	Atu2714	primary	TTGATCTCGCCCATCTTGCCAATCACCGACGACGGGACTAAACCATCATCT	147	1014	0	0	optimized
BV1	NC_003062.2	2700801	-	Atu2715	primary	GTCCTTCGTCGGCCTTTGACAGGCAAGCGGAATTACCGTTCTATGACCCCG	23	393	0	0	optimized
BV1	NC_003062.2	2703460	+	Atu2718	primary	GAAATCAGCCTATATTGATTTTCGCCGGCTTCGGGATTATGAAACGCCTCA	151	927	0	1	optimized
BV1	NC_003062.2	2704582	+	Atu2719	primary	GCGTAAACTGCGGGATTGCGAATTGCCGGAAAATGACGCAACGTCCGCCCG	31	1020	0	0	optimized
BV1	NC_003062.2	2709548	-	Atu2723	primary	GCAAGGAATAGGCGTCTCGAATTTTGCCATGATTGCGGTAAAGTAGAAGCT	81	1251	0	0	optimized
BV1	NC_003062.2	2715217	-	Atu2726	primary	CGCCGGAATTGCCCTTTCCAAGACTTGGTTTTGCTGCTTTATTCCGCAGTG	37	3462	0	0	optimized
BV1	NC_003062.2	2727416	-	Atu2730	primary	CGGCTCTGCCGGTTCACCGAAGGTTCAGGATAAGTCATAAATATAGCGTGG	83	8496	0	0	optimized
BV1	NC_003062.2	2727755	-	orphan	orphan	CTTGAAATTCGGCGCTTGCATCGCATCGCCACAGGTGGCATGGAACTATTG			0	0	optimized
BV1	NC_003062.2	2729349	+	Atu2734	primary	TGTACACTCCCTTCCTGCTCGGCCCTTGAAACGGGCATTGCTCATCTGGGG	176	1104	0	1	optimized
BV1	NC_003062.2	2729465	-	Atu2733	primary	TCCGCGGAAGGGCCGTTTGAACCAACTCCCTCCCGACGCGTTAATAGTCCG	122	189	0	1	optimized
BV1	NC_003062.2	2730999	-	Atu2735	internal	CCTCCGGCATCTCTCTTGCACTCGATGCGAAAGCGCGAAATTATAAGGTCA		975	0	0	optimized
BV1	NC_003062.2	2737896	-	Atu2740	antisense	TTCGCCATCGCCATCCAACAAATGCGGCAAAGCTGTCCTATAGCTTCAATA		717	0	1	optimized
BV1	NC_003062.2	2744321	-	Atu2745	primary	AAATGCCTTTGTCTAATTGCCGTCAGTCATTGACCTGCTATGAATTCACCA	61	1956	0	0	optimized
BV1	NC_003062.2	2752982	-	Atu2753	internal	GCGCTACATGAAAGGTTGACGAAACGCTTTGTTGATCGCAGGACATCTGTG		3099	0	0	optimized
BV1	NC_003062.2	2754485	-	Atu2753	primary	TGCGGATGAGGCCTATTGCCTTTGTCGGCGCGCATTGCCATGTGTGGTGGG	82	3099	0	0	optimized
BV1	NC_003062.2	2757188	+	Atu2757	primary	AAATTACGCCCCTGTACCAAAACTGGCACGCCCTTTGAATGTATGTCCGCA	63	351	0	0	optimized
BV1	NC_003062.2	2759124	+	Atu2759	primary	AAAGCCGCATGGTTAACACGACATTAACCAGCGAGCGGTTAGTTTTCCCTG	65	2676	0	0	optimized
BV1	NC_003062.2	2761902	+	Atu2760	secondary	CATCGAGCGATAAATCCGCAACCAAGCGGGGCTGCGAAGCGTTACTACACG	62	675	0	0	optimized
BV1	NC_003062.2	2761948	+	Atu2760	primary	ACACGCTTTCACGTCATGAAGCCGCCGCCTTTTATGCGGACAATCGCTGCG	16	675	0	0	optimized
BV1	NC_003062.2	2764329	-	Atu2762	primary	TGGTAACGCGCGATGTTCTGCTGGAAGAGGTCTGGGGTTACAATTCCGGCG	256	456	0	0	optimized
BV1	NC_003062.2	2765055	-	Atu2763	secondary	ATTTTCATGGGAGCCGGCCGAACCATGAGCGTCGACACGCGTTTACGTTGT	159	684	0	0	optimized
BV1	NC_003062.2	2765058	-	Atu2763	primary	CTGATTTTCATGGGAGCCGGCCGAACCATGAGCGTCGACACGCGTTTACGT	162	684	0	0	optimized
BV1	NC_003062.2	2766465	-	Atu2765	primary	GGTCGAAGCAAATTATTGATTTGCACCTATTTTTGTGGTACACCAACGATA	240	570	0	0	optimized
BV1	NC_003062.2	2766991	+	Atu2766	internal	GAGGCGCTTTCGCACTGGACCGGGGATGCGCCCCACATTAGCATCACCACG		4758	0	0	optimized
BV1	NC_003062.2	2773691	-	Atu2768	primary	ATGCACAAAACATTTGTCAGACAGCGTATTTTGCGCATACACTTTGCGCCG	55	576	0	0	optimized
BV1	NC_003062.2	2773860	+	Atu2769	primary	AGCAACTTTCGGCATTTGACTTGTATTAAAAGCTTTGCCAGTCTCCGCCCG	19	1182	0	0	optimized
BV1	NC_003062.2	2775124	+	Atu2770	primary	GTTTGCCAAAAAGCAATTCCGGTTCGCCAGACAATAGGGTAGAAGCGGCCT	107	726	0	0	optimized
BV1	NC_003062.2	2776462	+	Atu2771	primary	TCACGCCCGTCGCCACTCGACTGAGGCTGATGTTTTTGATTTTATGTCCCG	15	510	0	0	optimized
BV1	NC_003062.2	2777275	-	Atu2772	internal	AAGACTGTGACCCTGCTTGCGGAGGCGAGCGACTGGATTCACTATGATCTG		513	0	0	optimized
BV1	NC_003062.2	2777578	-	Atu2772	primary	TCGGCGTTTCTGCGCTTGTTTCCGGGCAGGCGGGGCAGTAAACCTTGCCTG	37	513	0	0	optimized
BV1	NC_003062.2	2780609	-	Atu2775	internal	GAGGCCGGAATGCCCGATAAAAACCGCATTGCGCCCGCATATCCCTTCGCG		1398	0	0	optimized
BV1	NC_003062.2	2780918	-	Atu2775	internal	AGGCAGGCAATCGCTCGCGAAAAGGATGATCTTACGGGTATGATGACGGCA		1398	0	0	optimized
BV1	NC_003062.2	2781593	-	Atu2775	primary	CCTTTTTCAGGCCCCTTGGAAGATCGCGACAAAATCCGTAATATCGGCGCT	28	1398	0	0	optimized
BV1	NC_003062.2	2781663	-	Atu2775	secondary	TTCCAAAAATCGTCTCAATTTCAACATGAAACTCCGCGACACCGCTGGCTG	98	1398	0	0	optimized
BV1	NC_003062.2	2782838	-	Atu2777	internal	TGAAGGGTCCATATCTTGAAAAGTTAATGCTTTGATGCCACCTTCATGGGG		489	0	0	optimized
BV1	NC_003062.2	2789408	-	Atu2785	primary	TCAAGCCGTCGTCATCTTGACATAAACAGGCGTCTCGCGTAATCGGCACCC	174	315	0	0	optimized
BV1	NC_003062.2	2789550	+	Atu2786	primary	GTGAAGCAGACGGGTCTCGAAATTTGCCCCGCAAGTGTTTATATGGGCCTT	17	441	0	0	optimized
BV1	NC_003062.2	2791232	+	Atu2789	primary	ATCCACTGAATCCTCTTGCAAGCCGGTAGAAGAAGGCCCACATTCGTCTCG	18	231	0	0	optimized
BV1	NC_003062.2	2794939	-	Atu2792	primary	CTGCGAAAGTTTCTAGGCTCCGATCACGGGAAAGTGCTATAGGTCTCTTCA	241	1134	0	0	optimized
BV1	NC_003062.2	2797290	-	Atu2794	primary	GCCGGCCTCGCGCCGCTTGGAAGTTCCACGTCGACAGGGTAAGGAAACTCG	154	789	0	1	optimized
BV1	NC_003062.2	2806567	+	Atu2804	antisense	GCGAAAGCCCGGCATTGACAAGCACCGGTGGCACATGGCCGATGGTAACCG		3351	0	1	optimized
BV1	NC_003062.2	2810174	-	Atu2806	primary	CACGGGCACGCGGCATTGACCCTTACACCCGTTCAGCCTAAGGGTAAGGGA	291	459	0	0	optimized
BV1	NC_003062.2	2810268	+	Atu2807	primary	GCCCGTGACCAGCGCATTGCCGGGTGCGGCAAATTGAGTATAGTCGCCGCT	53	618	0	0	optimized
BV1	NC_003062.2	2820687	+	Atu2817	antisense	TCGCCGGCTTTCTTGTTGTCGGTCGCCAGGAACGACTGATAATATTGCTCA		942	0	1	optimized
BV1	NC_003062.2	2824535	+	Atu2822	primary	ATGAGCGCCACAGCCCCATTTCGGCCCAGCTTCGCGTCAAATTTGAAGATC	177	1533	0	0	optimized
BV1	NC_003062.2	2832313	+	Atu2827	primary	CCTGAAATATTGTTGGGTTTATAAAACCCCTTCGATTATATAATCTGGTAA	42	213	0	1	optimized
BV1	NC_003062.2	2834412	-	Atu2829	primary	AGTGCAGAAAGCGCATGGTCGCTGGCAGTTTGATCTGATAAAACATCGGAG	78	795	0	0	optimized
BV1	NC_003062.2	2834518	+	Atu2830	antisense	ATCATAATCCCTGCCTTTATTAAAATAAGCCTTGAGATTAGGATTATTTTG		618	0	1	optimized
BV1	NC_003062.2	2837066	-	Atu2831	primary	GTCATAAAAAACGACTTGAAGAGACGCTGAACTATGTTAGTGATGCCCTCG	200	1884	0	0	optimized
BV1	NC_003062.2	2839721	-	Atu2833	primary	ATTCGTGCTTTCCTCTTGCAGCGGCCGTGTTCAATCGCTATTTTCAGTCCA	109	1266	0	0	optimized
BV1	NC_003065.3	2350	+	Atu6001	primary	ATAGAAGCCTCATACTTTACGGACGCGCGCTCTGCAGTTAAAGTCGCTAGA	39	684	0	0	optimized
BV1	NC_003065.3	4175	+	Atu6002	antisense	AGCTGTAGAAATCCTTTTCATCCGCAAGAAAGAGTATTTTAATAAATCCCG		1572	0	1	optimized
BV1	NC_003065.3	5360	+	orphan	orphan	TAATGATGCCAATGACTTAATCTGTACGACGGATCGTGTAATATTATAGAG			0	0	optimized
BV1	NC_003065.3	6535	+	Atu6003	internal	TATCGCAATACGTCGAAGGAAAAACCCTATTGCGGTGCTATCGCAAATTTG		732	0	0	optimized
BV1	NC_003065.3	8306	-	Atu6004	antisense	ATTATCATAACTTAAAAGATATTTCACAATAAACCGGTAAACGGCGATGCG		696	0	1	optimized
BV1	NC_003065.3	10890	-	Atu6007	internal	GATGGAGGAGTGGGTATCGACGGCCATGATAAAATTTGGGAGGATAGATGG		1035	0	0	optimized
BV1	NC_003065.3	11212	-	Atu6007	internal	TTCTTTTCGTTTCTCATGGCGGTGTACTCTCAGTAGTTGCTACACTGCTCG		1035	0	0	optimized
BV1	NC_003065.3	12720	+	Atu6008	antisense	CTTGAATTCGTTTCCCTAAATTGAACATTCCTCTGTGCTCAATGACCTGTA		1257	0	1	optimized
BV1	NC_003065.3	18155	+	Atu6011	internal	GTCCTGTGTCCTCATGGACGGGATCGCAAAAGCAGTGTACTGCCTGGACTA		2268	0	0	optimized
BV1	NC_003065.3	18607	-	Atu6011	antisense	TGTAACAGGATCCGTAGATTAATTTCTATTGCGGTAGTTATATCTCTTCCA		2268	0	1	optimized
BV1	NC_003065.3	19274	-	Atu6012	antisense	GTATCTTGAATACAAATTGACTTTTTGGATTAGAGAAGTGTACTACCAGAG		723	0	1	optimized
BV1	NC_003065.3	19601	+	Atu6012	internal	CAGCCAAGCAAGCTCATGAAAGGCTGATGGGGGAGGTGTATAATTATGAGG		723	0	0	optimized
BV1	NC_003065.3	19915	+	Atu6012	internal	GCCATGTTGTTTGCTAGCCAGAACCAGATCACATCCGATATGCTATTGCAG		723	0	0	optimized
BV1	NC_003065.3	20835	-	Atu6013	antisense	CTGAAGGCTTGCAGTTGCTCCCTCACTTGCCGGAATGTATAACTGTCAGAA		561	0	1	optimized
BV1	NC_003065.3	22534	+	Atu8062	antisense	CACCTCATTTGTGGGCTCGCATGCACCGAAAAACTGCTGCATAATTGACCG		306	0	1	optimized
BV1	NC_003065.3	23797	-	Atu6015	internal	TCTGCATCCCGCCGTTGCAAGTGCTATTCTTTTCCAACTATATCACTCATG		1242	0	0	optimized
BV1	NC_003065.3	23992	+	Atu6015	antisense	CAGTCCGAAAGACGCTTTCATTTCCTTGATGTTGACGTTACATTTTTTTTG		1242	0	1	optimized
BV1	NC_003065.3	24319	+	Atu6015	antisense	AACTCCTTCACTGGCCTTGATTGCTGAGATCGATCCTGGATGATCTGCTGG		1242	0	1	optimized
BV1	NC_003065.3	25392	+	Atu6016	antisense	CGCCGCCGACGCCGTTGATGTGGACGCCGGGCCCGATCATATTGTCGCTCA		1116	0	1	optimized
BV1	NC_003065.3	26968	+	Atu6017	antisense	TCGAGAACAAAGCGGTGGCCATAGGCGGGCAGTGCCAGTACGATCACATCG		1083	0	1	optimized
BV1	NC_003065.3	34981	+	Atu6023	internal	TGCCCGCCGTGGCGTTGACGGCCTGGACGGATCGGAAGTACGCTACTCACA		1956	0	0	optimized
BV1	NC_003065.3	40282	-	Atu6028	primary	CTTCTAACTGACGCGATTGAATCATTGCTTTCTCCATAACAAATACACATG	228	774	0	1	optimized
BV1	NC_003065.3	45376	+	Atu6035	antisense	CACGACGACCGATATGCCGGCGATGGCAAGTGTCGTGATAAACTGGTCGGA		1197	0	1	optimized
BV1	NC_003065.3	54801	-	orphan	orphan	CCCTTACGGGACCCTTGACTACGATTCCTGGAAATGCGATTCTCTTAGCTG			0	0	optimized
BV1	NC_003065.3	61319	-	Atu6048	primary	CGCCGAAAAAATAACCTGCAACACGTCTTTCTAAGTAGTAGGTATTTTCAA	62	2511	0	0	optimized
BV1	NC_003065.3	62861	+	Atu6050	primary	CTGAGGGCAACAATCTGGACAAATCGGACAATCCGCATTATCTTGGCTGTA	20	717	0	0	optimized
BV1	NC_003065.3	65622	-	Atu6053	antisense	TTTCGAGGCCTGGAATTGTCATTTGCGCCGTTCCCAGCAATAATCTGGGAA		405	0	1	optimized
BV1	NC_003065.3	77115	+	Atu6064	antisense	GGGTGACGAATTCCGGTGACAGATCCACCGAATCAATGTTCCGTAACACTG		843	0	1	optimized
BV1	NC_003065.3	77302	+	Atu6064	antisense	CTGCTGATTCTCCAATGTGTATTCGATATCAGGCTTGCTAGATTGGCCGTA		843	0	1	optimized
BV1	NC_003065.3	78845	-	Atu6066	internal	TGGGATTCGCATGGCGTGCGCGCGACGCGGAGTGATGATACAATCCTGGAG		1206	0	0	optimized
BV1	NC_003065.3	84247	+	Atu6070	antisense	TTAGATGAAGTCATTTGAAGGATCCTTTCATAGGGTGTATTGGCTTATGCG		1308	0	1	optimized
BV1	NC_003065.3	87164	+	Atu6073	antisense	CCTTGTCGAAGGCATAGAAGCCGATACTTGGATCGTGATATTCTGCCATCG		1596	0	1	optimized
BV1	NC_003065.3	87289	-	Atu6073	internal	ACTCGCGGTTACGAGCTTGAAGGCAGTCTGAACCAGTTGTTTTTCCGTCTG		1596	0	0	optimized
BV1	NC_003065.3	91586	+	Atu6076	antisense	CGGGGAGATATGCCGAGACTGAAATGCGCCAGACTTGTATAGTAGTTCGCA		1002	0	1	optimized
BV1	NC_003065.3	97745	+	Atu6082	primary	TTGCTCCGTTCAAATTGCTTTTCGCTATGGCGATCATTAAACTGGATTTTA	77	1038	0	0	optimized
BV1	NC_003065.3	99100	+	Atu6083	internal	CCCGCGAGCCCGACCTTGCGGGTGGAACGCCAGGTTTCTATCTTGAGTTCG		2511	0	0	optimized
BV1	NC_003065.3	106614	-	Atu6088	antisense	GGGCTGACATATTTTCTCCTGCTATCGATCTCGTGTGCTATTCACGAGGTG		948	0	1	optimized
BV1	NC_003065.3	107944	-	Atu6090	internal	GTCGTACAAGGGCCTGCGGGAACGGCAAGACAATGCCGACGTTTACCAGCT		1062	0	0	optimized
BV1	NC_003065.3	108998	-	Atu6090	primary	ATATAGGGATAGTCACAGTATTATTAAGGCTTTTCTGATGAACTGGCCGGA	0	1062	0	0	optimized
BV1	NC_003065.3	118980	-	Atu6098	primary	GCTGATTATTTGGCATTGATAATCAGGGTGTAACCTGATAATTTGTGCGCA	48	462	0	0	optimized
BV1	NC_003065.3	125132	-	Atu6101	antisense	TGACCTTCTCGCCTTGCCTCTGGAGTTGCACCTGGGTTAGGATCTCCTTCA		5082	0	1	optimized
BV1	NC_003065.3	139778	-	Atu6120	primary	CTGCCTTTCTGCCCCTTTCTTCGCCACATCTTCATTGCCAAAGCTGAGGGA	28	279	0	0	optimized
BV1	NC_003065.3	140147	-	Atu6121	primary	ATTCAGATAACTCGTTGGACGCGGCTTGCCGAGATAGCGACAATGAGGGCA	0	258	0	0	optimized
BV1	NC_003065.3	148376	-	Atu6129	antisense	TTGACCCTGTTCGAGGTCGACGCCTTTCCATCCATCCGGTAGGACAGGTTG		1098	0	1	optimized
BV1	NC_003065.3	149937	+	Atu6131	primary	TCTGTCGATCGGCGCTGGCATCTCTTTGGAATGGCTCTTATAAAGGGCATG	234	309	0	0	optimized
BV1	NC_003065.3	152423	-	Atu6132	primary	CCAGTTCCATGTTTAAATGAAGATTAAACATCGTATGCAACTATTCGCGCT	46	1740	0	0	optimized
BV1	NC_003065.3	154977	+	Atu6135	antisense	CCGTGAATGCGCCGGATTGCGATGAGACATGGTTGACGATAAGATCGGCCA		1458	0	1	optimized
BV1	NC_003065.3	155946	+	Atu6136	antisense	CAACGCCAAGCACTTCGCGTGCAGCACTCGTCAGTGCTACGACTGGTGTTG		1653	0	1	optimized
BV1	NC_003065.3	160741	-	Atu6140	antisense	CGGAACATTGTTCGCTCGCGCGGGGACAGCGTGGGTGATAATAACATCCGG		900	0	1	optimized
BV1	NC_003065.3	167501	+	Atu6149	primary	TGACCCAGGGGAACTTGAGTGCCGGAAACTGACCGGTTATTGATAGGAATG	44	336	0	0	optimized
BV1	NC_003065.3	168170	-	Atu6150	antisense	GAGCGCCGTTTCACATGGACCTCGCCGTTTGAAAAGAGCATGCTGTAGCGG		1260	0	1	optimized
BV1	NC_003065.3	172027	+	Atu6153	antisense	ACAGGCTGCATCAATTGACTGACCTCGCGAAAACGGGGTAGTTTAAATGCG		270	0	1	optimized
BV1	NC_003065.3	172236	-	Atu6153	primary	CGCCAAGCGATTCCGATTGCCACAGGCGGAATGATATAAGAAAATAGCTTA	290	270	0	0	optimized
BV1	NC_003065.3	174892	+	Atu6157	internal	TATGAAAAAGGTACTCGTCATAGCGCAAGCGCTCGTTTTAAAATAAAGGCG		315	0	0	optimized
BV1	NC_003065.3	175727	+	Atu6159	antisense	AACGAATCCCTGCCTCGACGAGGGTGCGATCTCAAATGTATCGTGAAAGCG		285	0	1	optimized
BV1	NC_003065.3	176449	+	Atu8063	primary	TGCGATCAGAGCGGATGTTCATCGGACTTCTTTTGGGGTATTGGCATTTTG	63	312	0	0	optimized
BV1	NC_003065.3	178948	+	orphan	orphan	AAATTGGTTTCAAATGTAACCGAATAAGCCTGCTGTACGTAATGGCAATCG			0	0	optimized
BV1	NC_003065.3	180001	-	Atu6164	primary	ATTGAAAAATCTGGTTTGGAACAGATGGGATATCCCATTAAATTTATATGA	8	732	0	0	optimized
BV1	NC_003065.3	180792	+	Atu6166	primary	TGTTGCTTCAAACCCATTTACAAACCCTACTGTGCGGCCTAAGGGCCAACG	39	2502	0	0	optimized
BV1	NC_003065.3	180902	+	Atu6166	internal	TCTCGGCAAGATTTCAAGACAGGCGCCAAGCCTTGGTCTATCCTGGCCTTG		2502	0	0	optimized
BV1	NC_003065.3	181472	-	Atu6166	antisense	GAGGTCTGAATCATGTTTACGGCATCGTTCACACGGGGCAAAATCGACAAG		2502	0	1	optimized
BV1	NC_003065.3	182050	-	Atu6166	antisense	TCAGACGATAGCCCTGGTAACCGAGGGAACAAATCGCTATCAGTTGATCCG		2502	0	1	optimized
BV1	NC_003065.3	189100	-	Atu6172	antisense	TTACACCAAGCATAAGCGTGAGTGCAGTCGCTTCGGTTAGGATGACTATTG		888	0	1	optimized
BV1	NC_003065.3	190702	-	Atu6175	antisense	CCCTCTGCTCTCTGTTGATATTGCGCTTCCGCACGTATACGGTCTGCAACA		882	0	1	optimized
BV1	NC_003065.3	191367	+	Atu6176	internal	GCCACGAACACCAAGCCATTTCATCCGGCTCCGATTGACGTTACACTTGAT		1134	0	0	optimized
BV1	NC_003065.3	191742	+	Atu6176	internal	TTGCAAACGGCAATCGACACCAGTCTGGCAGGCTATGTAAAATGCGTGTTA		1134	0	0	optimized
BV1	NC_003065.3	191752	+	Atu6176	internal	CAATCGACACCAGTCTGGCAGGCTATGTAAAATGCGTGTTACCCTGGGATG		1134	0	0	optimized
BV1	NC_003065.3	194400	+	Atu6179	antisense	AGCAGATTGCTATGCGGCTTGGCAAAGCTGCCTTTCCTCGGTACTATCCGA		609	0	1	optimized
BV1	NC_003065.3	195962	+	Atu6181	primary	ATCCCTTATGTGTTCTTGATTTCGTTTTGTATATGGCTAGATTCCCATCTG	64	444	0	0	optimized
BV1	NC_003065.3	198829	-	Atu6183	antisense	GCGTCGGTCAGTTCAGGGGAATCGCGGTTTGTTTGTGATAACTTCTGCGCA		2022	0	1	optimized
BV1	NC_003065.3	201475	-	Atu6184	antisense	TGAGAGGCGGATGCCCTTTAATAAGGACGATTTCATTGTTATCGTCAAGCA		2007	0	1	optimized
BV1	NC_003065.3	201514	+	Atu6184	internal	ACAAGTGCGCTTGCTTGACGATAACAATGAAATCGTCCTTATTAAAGGGCA		2007	0	0	optimized
BV1	NC_003065.3	203228	+	Atu6185	internal	GTTTCGAATTCGTTACTTGCAAAGACATCCTCGCCAGTCTTTCTATACGAG		2523	0	0	optimized
BV1	NC_003065.3	205615	+	Atu6188	primary	GAAACGCGATATTCGTTTAATGACGGAGGCTCGGATGGTAGATTCACCGAA	69	252	0	0	optimized
BV1	NC_003065.3	205620	-	Atu6188	antisense	GCTGCAGCGGCAGTCACTCTTCGGACACAATCAAGACTCCTAATAGAATTG		252	0	1	optimized
BV1	NC_003065.3	206594	-	Atu6190	antisense	CCTGCGAACTTGTCTTGTCCGGTTTGCCGCACAAGAATATACTCGTCGGTA		1671	0	1	optimized
BV1	NC_003063.2	1464	-	Atu3001	internal	GCCTAAATGCGGATCTTGAGAAAGATAAGATTTTGAGTAATCTCGATGCCG		714	0	0	optimized
BV1	NC_003063.2	7865	-	Atu3011	internal	TTGCTAAGTTTTCCCTTGCTCCGCCACGATGAAGCATGATAGTTAGCAATA		357	0	0	optimized
BV1	NC_003063.2	8421	+	Atu3012	antisense	CTTCGTAAAGAAGGCCTGGAAACCGACGAAACAAAGGATATGCTTTTTCAG		690	0	1	optimized
BV1	NC_003063.2	9668	-	Atu3014	primary	TTAACGAAAGCCTAATGGCGGCAGGCTGAATGTTTCCGGTATGATCTGATA	64	264	0	0	optimized
BV1	NC_003063.2	9742	+	Atu3015	primary	AGCCTGCCGCCATTAGGCTTTCGTTAACCATACGGGACCACCCTTCCCTTA	256	552	0	0	optimized
BV1	NC_003063.2	12330	-	Atu3019	primary	GATTTAAGTTATGTGCTGGTGCGTCCAGCATGGCGTGATATCGTTCTTCGG	91	537	0	0	optimized
BV1	NC_003063.2	12366	-	Atu3019	secondary	GATCTAAACCAACCCTGGCTTTACCGGAGACAGTTTGATTTAAGTTATGTG	127	537	0	0	optimized
BV1	NC_003063.2	25834	+	Atu3031	primary	AAAGTTGCATAAATGATTGACTCTTTTGCCTACGTGGGCAAGCTTCAGTAA	30	219	0	1	optimized
BV1	NC_003063.2	51814	-	Atu3053	primary	CCACGGCCTTACCGCTAGACAAGATAGTGGATATAGTCCACCATCTTGTCT	57	1647	0	0	optimized
BV1	NC_003063.2	52025	+	Atu3054	primary	TTCCGCTCAGGGATTTGGAATAAGCGGGCGAGTCGGATAAGCCTTGCTCTG	141	1170	0	0	optimized
BV1	NC_003063.2	58441	-	Atu3057	primary	GCAATTTTTACTATGTTGCGGCGCACAAGAACTTCATTCACCATTTCAATA	43	1458	0	0	optimized
BV1	NC_003063.2	58800	+	Atu3059	primary	GGTATGGAAGTGCCGTTGCTTTTTCCCAGAACTCGTCATTTGATGTCGGTC	22	1584	0	0	optimized
BV1	NC_003063.2	62652	-	Atu3060	primary	CGGCATCACGAAACCGTGAAACCTTTCAACGCATCGTTCGTTTAGCGCCCA	0	1965	0	0	optimized
BV1	NC_003063.2	64324	+	Atu3061	internal	TTGCCTGTCTGATGCTGGACATCGACCATTTCAAGCGCTTCAATGATCGCT		1770	0	0	optimized
BV1	NC_003063.2	64836	+	Atu3062	primary	TCTCGAAAAATGACATTGACAGCCCAGCGTTTTTACATTTCCTTGTAAACC	77	1029	0	0	optimized
BV1	NC_003063.2	65900	+	Atu3063	primary	ACTGGGATGAGGGCGCTCCACCGCTGTCGGAGGAGCTGCTACCCGTCGAAA	74	954	0	0	optimized
BV1	NC_003063.2	73696	+	Atu3071	primary	TTGAATGGCGAGCGGTAGCAGGCCCGCTAATGTTGCGATACTCTGCCCCTC	32	486	0	0	optimized
BV1	NC_003063.2	80584	-	Atu3074	primary	ATCACTATAAAAATGTTGACAGATCATGTTCGGCTTTTATTATATCGATCG	27	774	0	1	optimized
BV1	NC_003063.2	82840	-	Atu3076	primary	AATAATCCAATCCCGATGACAGCGGCGGGCAATCGCGCTAACCGGGAAAAG	130	1323	0	0	optimized
BV1	NC_003063.2	84178	-	Atu3077	primary	CGAGATATCATGGTTTGTTCGTGCAATGTAGGGCGGCTAAACGTCTTTTCG	55	1158	0	1	optimized
BV1	NC_003063.2	90740	-	Atu3084	primary	TTTCGCGCCTTTCCCCGTTAAAGTCGAAAATTGCGTGTAAAACGTCATTTA	53	543	0	0	optimized
BV1	NC_003063.2	95986	-	Atu3089	primary	TTTTATATCAACGGCTAAGCCGATTGGCACGCCTCCTGCATGACAAAGATG	16	1086	0	0	optimized
BV1	NC_003063.2	97338	+	Atu3091	primary	AGGGTACAGTTGAGGGTTGCGACTTCAATTTACGATGGTAAAAAAAGCGCA	30	903	0	0	optimized
BV1	NC_003063.2	99852	-	Atu3093	primary	GTGTTCGATATGTGATGACAAGCCCGAAAGCGGGGCATATCTTCCCCATTG	70	894	0	0	optimized
BV1	NC_003063.2	102150	+	Atu3095	primary	CGGGGCCCGGAATTTTCGGAACGTTTTTCGCACGGTCGCATTTTATGCCTG	72	474	0	0	optimized
BV1	NC_003063.2	105498	-	Atu3098	antisense	GCGGAAAGCGCCACCTTGCCGATGGTCACCAGCGTCGCCATGATCAGGCTG		885	0	1	optimized
BV1	NC_003063.2	106911	-	Atu3099	antisense	AGAGTATCACGGCAGGGGTCTCCACTTCCACCTTTGTGGTAAAAAGGTTCA		1122	0	1	optimized
BV1	NC_003063.2	106967	+	Atu3099	internal	TTTTTACCACAAAGGTGGAAGTGGAGACCCCTGCCGTGATACTCTCCGGTA		1122	0	0	optimized
BV1	NC_003063.2	125018	-	Atu3114	primary	CATTTCAGCACCCGCTTGACAATGTTGGTGATCGGTGTTCCCATGTAACCA	70	1290	0	1	optimized
BV1	NC_003063.2	125033	+	Atu3115	primary	TGAACGTAAACGACACTTGCCGTTTTATAACTAATTGGTTACATGGGAACA	33	699	0	1	optimized
BV1	NC_003063.2	130539	+	Atu3120	antisense	ACGATATTCCGCAGATTACGCGCTTCTTCCATACCGGTAAAATGCTCTCCG		498	0	1	optimized
BV1	NC_003063.2	130745	+	Atu3120	antisense	ACCAGCCTGCGTGTTTGCGGAACTTCACCCCCTTTTCGGCGTTTCCTGCCA		498	0	1	optimized
BV1	NC_003063.2	131067	+	Atu3121	primary	TTCCGGGCCCGGTCATTGCAAAATCGAAAATTGTGCCTATATTTATCTCCA	123	210	0	0	optimized
BV1	NC_003063.2	132595	+	orphan	orphan	TTATGGATGCCGGACTTGTTTTGGCCACATTGCCCTACTAGATAGTTCTTA			0	0	optimized
BV1	NC_003063.2	132828	+	Atu3126	primary	CACCTTCGGAATTGCCTTGCCTATTCCACCCAAAGGGCGCACTCTTCCTCA	229	288	0	0	optimized
BV1	NC_003063.2	133447	+	orphan	orphan	GATGAAAATAGCGGCTTGGCAAAAGCCGTATATCAGGCAACACTGAAGTTG			0	0	optimized
BV1	NC_003063.2	140215	+	Atu3131	antisense	TTGCCATTTTCAGCCCTTGACCCCGCCAGACGAGATCCCTTCAATGAAATA		1101	0	1	optimized
BV1	NC_003063.2	144338	+	Atu3135	antisense	CGAGATAAAGAACCGTGGCGAAGGAGGCGATGCCGAGGCAGAATGCGATCG		1281	0	1	optimized
BV1	NC_003063.2	145524	+	Atu3137	antisense	TCAGGTCCGCCAGTTTTTCAATCGGCTTTTTGGTGGTGTAGAAGGAACGTG		978	0	1	optimized
BV1	NC_003063.2	154915	-	Atu3147	internal	AAGACGGATTATGTCGATGCCTATTTCATGCATCGTGATAATCTGGACGTT		2004	0	0	optimized
BV1	NC_003063.2	172689	-	Atu3163	internal	CGCTGGCTGAGCCGCTTGCCTGTGTTGTCAATGGCATGCAGAGTGCGGGTA		1011	0	0	optimized
BV1	NC_003063.2	175565	-	Atu3165	primary	ATATATTTTTGGATATTGACAACGGACGCGAATTTACGAGATAAAAATTTA	108	1254	0	0	optimized
BV1	NC_003063.2	177964	+	Atu3168	primary	CGCGGCCGTTTCCACCTTGCATAAGGCACTGGATGGGAAGACAATTCCCGA	260	873	0	0	optimized
BV1	NC_003063.2	187173	-	Atu3176	primary	TATTCTTCGTTGCCTGTTGACAATCGATTTGCCCTTTGAAATGGTAAGATG	25	717	0	0	optimized
BV1	NC_003063.2	187838	-	Atu3177	primary	CAATTGCCTGTTCCTTTAGCGATTTCCATTTCGGTGCTACACACCTCTTCA	0	474	0	0	optimized
BV1	NC_003063.2	190945	+	Atu3181	secondary	TTTTTTCCAAAGCCCGTTGACATGTCGCACATATGTAATGTTATTACGTTA	99	1203	0	0	optimized
BV1	NC_003063.2	190949	+	Atu3181	primary	TTCCAAAGCCCGTTGACATGTCGCACATATGTAATGTTATTACGTTACATA	95	1203	0	0	optimized
BV1	NC_003063.2	194280	-	Atu3184	primary	TCATTATATGTGGCGTGCATGAATGCTGTTGATATGTTATTACATTACATA	111	1044	0	0	optimized
BV1	NC_003063.2	194506	+	Atu3185	primary	CGTTCCACGTTCTCTTGCATTTTCGTTAGAGTTCGCTTTTAATCGGCAATG	81	1320	0	0	optimized
BV1	NC_003063.2	198970	-	Atu3189	internal	GCTGCCACATATAGGTTCCTGCGTGGAAAAGGCTGGAGTACTCTTTCCATG		744	0	0	optimized
BV1	NC_003063.2	200495	-	Atu3190	primary	GGCCTGAGCCAACCTTTGACGAGCGGCGCTTTCTGAGCTATACGGACGGCC	149	444	0	0	optimized
BV1	NC_003063.2	201332	-	Atu3191	primary	CATTTGATCCATCTCAATCGGCCCACCCCGTCCATCGCCATAGTGGCTGCG	90	687	0	0	optimized
BV1	NC_003063.2	203283	-	Atu3193	primary	TTTTCCAGACACCTCTTGCCTGCGATAAGTTGCGGGTATATACCCGAGACA	1	402	0	0	optimized
BV1	NC_003063.2	205468	-	Atu3196	primary	GGCAGGGCATCGTTCACATTCGCGCCTTGAGCGTATGCTATCGATTCTGCG	86	1134	0	0	optimized
BV1	NC_003063.2	205782	-	orphan	orphan	ATGAAAAAATTCTCTTGATTATGACTGCGAATATTCTTATCTCCCGTGCTG			0	0	optimized
BV1	NC_003063.2	210577	-	Atu3200	primary	ACCAGCGAAAATTGCTTTACGTACCTCAAAACGGACGCTAGCTTCTTCCTG	89	1524	0	0	optimized
BV1	NC_003063.2	215280	-	Atu3203	internal	TAGCGGAGGCCGGCGTTGCGGAAGCAAGGCTTAATCTGCAATATGCCGATG		1215	0	0	optimized
BV1	NC_003063.2	217715	-	Atu3204	primary	TTGCGCGATAAATGCTTGCTTAAAGTCCAATATCCCTAATAAATCTTGATA	0	1578	0	0	optimized
BV1	NC_003063.2	218659	-	Atu3205	primary	GCCTTCCAATAACCATTTGCTTAAACGTCGTCGCGGGCCTAAGAATCCGCG	52	795	0	0	optimized
BV1	NC_003063.2	219796	-	Atu3206	primary	AAATCGAAAGCGAGTGGCCATCCGTCTCCCAGAAACGTATAGTTAACAATG	24	1044	0	0	optimized
BV1	NC_003063.2	226516	+	Atu3212	internal	ACGTAAAATCATTGCTGTAAACCCCGCGAATTAACGTGGACACTGCCGAGG		1698	0	0	optimized
BV1	NC_003063.2	232861	+	Atu3218	antisense	ATTCCATGGCCAATCTTGACGAAATCATGGCAACGCGCGAAACTTAACATC		276	0	1	optimized
BV1	NC_003063.2	237458	-	Atu3223	antisense	CGGTCGGCGATATCATAGACCTGATTGAGGAAATGGGTGATGATGATGATA		1524	0	1	optimized
BV1	NC_003063.2	241350	+	Atu3227	primary	CTCTGCACGCTACGCGTGACATCCAGGCGTTTTCATGCCATAAAACCAAAA	37	939	0	0	optimized
BV1	NC_003063.2	249748	+	Atu8185	primary	AGGCAGAGGCCGTTTTTGACTATGCCGCCGGAGAGGTATAAATTGGCGGCA	6	264	0	0	optimized
BV1	NC_003063.2	254429	+	Atu3237	antisense	CGGGATGAGCACGATGGCCGCAATCAGGCTCAGCGATATATAAAGATAAAG		849	0	1	optimized
BV1	NC_003063.2	256815	-	Atu3239	primary	ATCGGCATTGTGCCTTGACAATGAGCGAACCCTGATATGAATTAATCCGCA	43	1302	0	0	optimized
BV1	NC_003063.2	261620	+	Atu3244	primary	ACGGACTAATTCTTAATCGCATCTAAACTTTGTTGAATTATTTAGCAGACA	72	2319	0	0	optimized
BV1	NC_003063.2	267805	-	Atu3249	secondary	CAGGGGCTGCGTTAACCATTTGTTAACCATATTCGAGGTACCTAATTGTCA	27	720	0	0	optimized
BV1	NC_003063.2	267958	-	Atu3249	primary	CTGAAAGGAGGCGTCAGCTTGCAGCAAGGATGCTCTGCTATCATGCGTCTT	180	720	0	0	optimized
BV1	NC_003063.2	272316	-	Atu3255	antisense	GAAGGTCGATTTCGCCAGCGTCTTGAAGGTCATCGTGCGATAACGGACGAG		1344	0	1	optimized
BV1	NC_003063.2	275710	+	Atu3259	primary	GTTCAAAAACCGGCTTTCGCTCAGGCCCCACACGGGCTAAGGCAGAAGGCA	108	1512	0	1	optimized
BV1	NC_003063.2	289875	-	Atu3269	primary	ATCGCGCCGCAAGGTCATTGACAAGGCATCTTATCGAGATATTCTGTTATA	61	1527	0	0	optimized
BV1	NC_003063.2	291291	+	Atu3271	internal	CGGTCCAGGAATTCGTCGACAATTCCGACCGTTTCGACAAGAGTGCCTGCG		1125	0	0	optimized
BV1	NC_003063.2	291563	+	Atu3272	primary	GTGACAAAACTGCACTAGCGCGATGCAGCAATCAAAGAGATTATGACGATA	291	1197	0	0	optimized
BV1	NC_003063.2	291695	+	Atu3272	secondary	GAGCAATGAAGAACTTGAAGCATCGCCTTAAATTAGGCATATGCCTGATTG	159	1197	0	0	optimized
BV1	NC_003063.2	293224	+	Atu3273	primary	GATGCAGCCGTGGCATTGTCGCCGCCATTACAAAAGTTTAAGGTGATTTCG	93	1278	0	0	optimized
BV1	NC_003063.2	295733	-	Atu3274	antisense	ACCAGGCCCACCGATAGCGTCAGCCCGAGCAGCGAGATATTGTCGATGCTG		3141	0	1	optimized
BV1	NC_003063.2	301666	-	Atu3276	internal	TCGTCGACCCTGACCGTCGCCGACACTGTTTTTGCGGGTTACAACAGCTGG		4026	0	0	optimized
BV1	NC_003063.2	312777	+	Atu3286	primary	TACCTCGCGCGAACCGTTGACATTTTCAAAACTTGACCTACAAAACAAGCT	225	786	0	0	optimized
BV1	NC_003063.2	317695	+	Atu3292	primary	CTTCGAATAATCGCCAAGAAATTCGACAATCGTTGCAATACTCTCAGAGGA	22	1167	0	0	optimized
BV1	NC_003063.2	318631	+	Atu3293	primary	GGCCTGCCGCGTTCGCTCAGCAATCGCGGCGCGGCGTGGTACAATGGCGTG	260	1257	0	0	optimized
BV1	NC_003063.2	320924	-	Atu3294	primary	GGCCTGCAATTCCTGTTTGCGCGGACCGTACTTCGCGCTAGAACTCAAGAA	17	711	0	0	optimized
BV1	NC_003063.2	321037	+	Atu3295	primary	CCACAATTCATTCAGCGCCCGTTCAGCAGCCGGGCGGTATTTCCTTAACCA	50	513	0	0	optimized
BV1	NC_003063.2	325055	+	Atu3298	primary	CAGTTACACCAAATAAGCAAGTCTGGCATGCGTATTGCACATGACTCTGCA	77	1347	0	0	optimized
BV1	NC_003063.2	329305	-	Atu3301	primary	CGACAAAAAAGACCTTGTCAGCCGGTTGCAGCACTCTAACATGCAAGGCTG	61	720	0	0	optimized
BV1	NC_003063.2	341602	-	Atu8187	primary	CAATGCAAATTTGAGATTGCTTATTCGCAGTCCTCACGTATTTCGTAGCAA	168	900	0	0	optimized
BV1	NC_003063.2	348813	+	Atu3317	primary	TAACCCCCGTATTTAATACTTTTTAACTACGCCTCCATTATGCCTTTCTTA	122	351	0	0	optimized
BV1	NC_003063.2	349450	+	Atu3318	antisense	GCCGCCTCCGTGCGGTTGCGCACGTTCATTTTTTTATAGATGTTGCGAACG		771	0	1	optimized
BV1	NC_003063.2	350241	-	Atu3318	primary	AACCCGTTTGGGCCATTTATTTACACAGCTTTTCGTATTAGCTTACGTTAA	126	771	0	0	optimized
BV1	NC_003063.2	352533	-	Atu3321	antisense	GGGGCCATCCGTCATGTTCAGATAATCGTCATCCTGGAGTATGTTGACCTG		2022	0	1	optimized
BV1	NC_003063.2	357852	+	Atu3324	primary	AACAGTGGTATACACTGTCAATCGCGCGCCGGTCGGCATATGATGCCAGTA	27	495	0	0	optimized
BV1	NC_003063.2	361876	-	Atu3327	primary	CGCAAGAAATCGCATAGACGGTCATGGGCAATGTGCCTTACAAAAAATCCA	100	681	0	0	optimized
BV1	NC_003063.2	367468	-	Atu3331	primary	CCGCGGCGATGAGCGAGGGAACTTCCGCCCCGCTCAGCGCGTATGTAGACG	157	786	0	0	optimized
BV1	NC_003063.2	368470	-	Atu3332	primary	GTGTGCCTATGATTAACGAAAGGGTAACGTCTGTTCACGACACTTTGTCCA	153	987	0	0	optimized
BV1	NC_003063.2	370764	-	Atu8031	primary	AAAACCTTCCTGAAAAACGGAACGTACCTGCCGTCCCCGCGTTTTCCTATA	164	159	0	0	optimized
BV1	NC_003063.2	371089	-	Atu3336	primary	TTCGCCTTTCATCGTCTATTCGTTAAGCCGGTCTCGTGTATAATCGGAGCA	68	198	0	0	optimized
BV1	NC_003063.2	372420	+	Atu3338	primary	CAGTTAGAAAGAGTATTGACAGATTGTTCAGCTTTTGCGAGCCTTCCTTCA	58	1266	0	0	optimized
BV1	NC_003063.2	386856	-	Atu3352	primary	TCGTATTCTAGGCGGTTGCCTAATCAAAAATCTTCGCATAGGTTCCTACTG	27	1233	0	0	optimized
BV1	NC_003063.2	388719	-	Atu3353	primary	AACCGGCACTTTCGTGCGGAACCTCGCCATCATCCTCGCGTTAGGAAAACA	155	1431	0	0	optimized
BV1	NC_003063.2	391626	-	Atu3355	antisense	TTGTCGAAGAGGTCTTTGTGTTATCGGGCGCGGCGTGATATAAGCCTAGCT		900	0	1	optimized
BV1	NC_003063.2	391636	+	Atu3355	primary	CGCGACAAGATGACAATGCGCAAGACGGGCAATTTTGATAAGCTAGGCTTA	40	900	0	0	optimized
BV1	NC_003063.2	403067	+	Atu3363	antisense	TGATAGCCGACAGCCTTGCAGAAATTATCGTTCGCTTTCAAAATTTTTCCG		1737	0	1	optimized
BV1	NC_003063.2	404149	+	Atu3364	internal	TTTTCGATCTGGTGGTTGCCCGTGGCGCCAGCCTGCGCAAGGGTGAAGCCG		1254	0	0	optimized
BV1	NC_003063.2	405739	-	Atu8094	primary	CGCTTTTCAACCGTTTGCGAAAGAATGTTGCCCTATGGCATACTTTGCCCG	151	246	0	0	optimized
BV1	NC_003063.2	405858	+	Atu3366	primary	CATGGCGGTTTTGGTTGCTTTTCGAACCGCCTGACCATACACGGGATTCTG	125	540	0	0	optimized
BV1	NC_003063.2	408068	+	orphan	orphan	GCCGTAAGTGGCGTCTTGTAAGGGCTGGGCGAAACGCTTATAGTTGCGGAG			0	0	optimized
BV1	NC_003063.2	409575	-	Atu3368	primary	CTTGGAACGGGTGCTTGTCAGCCGGGCTGGAACCGTGCTTACTTCGCTACG	65	1098	0	0	optimized
BV1	NC_003063.2	414536	-	Atu3372	primary	CTGCGAAGAAAGCATTGACGTTCGAACCAAAAATGGAATAAATATATCGAA	118	930	0	0	optimized
BV1	NC_003063.2	431759	-	Atu3386	primary	AGGCACGGGTGGCATTGGAAATGCACAGATTCGGCGGTTACAATATGGAAG	201	996	0	0	optimized
BV1	NC_003063.2	436479	+	Atu3392	primary	GCGAAACGGGCACATTGACTTCCACGTCGCGGCCGGTCACATCCTTGACGG	196	825	0	1	optimized
BV1	NC_003063.2	441344	-	orphan	orphan	CGACACGATCGCAATTGACGCTCCGCCTCTTGCCCCTTATGTGAGAAAGCG			0	0	optimized
BV1	NC_003063.2	444570	-	Atu3399	antisense	TGGGATTGTTATCGATGGTCTTGAGAAGCGACATGGGGTATCCTTTCCTGG		924	0	1	optimized
BV1	NC_003063.2	446390	+	Atu3402	primary	CGGAAGAAGAGGCTCTGGCGCTTGCCGATCATCCGACATACGGTCTGGCGG	220	1044	0	0	optimized
BV1	NC_003063.2	453272	+	Atu3407	internal	GCCGATGGGCGCCGTCTTCATGGCCGACCATGTTTATGATACAATAGCCGA		1374	0	0	optimized
BV1	NC_003063.2	456363	+	Atu3410	primary	CTCCAAGCTAAAGGGTTTGGAAGCAAATCCGCTTGGTGGCATGATGGGTTA	127	951	0	0	optimized
BV1	NC_003063.2	456732	-	Atu3410	antisense	CGTGGACCAATAAGGTCGGCAATCGCCATATTGTTGGCATAGGATGTGCCG		951	0	1	optimized
BV1	NC_003063.2	460667	-	Atu3413	primary	AAAAATATCCCCGCGTCGACAGCGTGCGCCTATGTGTTAAGATTTCCACTG	58	477	0	0	optimized
BV1	NC_003063.2	465276	+	Atu3417	antisense	ATATGATGCTGGACGATGGAAAGCGCGGTCAGGATCACCAGATACCAGACG		1812	0	1	optimized
BV1	NC_003063.2	475114	-	Atu3428	primary	TGAGCAAGGCAATAGTCGACGGGAATCGTAGGATTCTCCATTCTTGAGGCA	27	618	0	0	optimized
BV1	NC_003063.2	479658	+	Atu3433	antisense	TTTTCGAGGTTGAATTCCACGCGGCTGATCGAATTGGTATATTGATAGCCA		1608	0	1	optimized
BV1	NC_003063.2	508227	-	Atu3459	primary	TTCGGCGGCGCATGCTTGACAGCTTTCGACACCTGTGACAACTTGTGAATA	62	1023	0	0	optimized
BV1	NC_003063.2	510335	+	Atu3462	antisense	CGGCTCGTCGCCATGTGTCAGCCTCGGGGCGAAGCTGCTATAATGGCGCTG		984	0	1	optimized
BV1	NC_003063.2	511024	+	Atu3463	primary	GTCAGAAGTGCCAATCCAGCCCCGGCTGCATCAAGAGTATCTCTATTCCCA	40	828	0	1	optimized
BV1	NC_003063.2	512666	+	Atu8032	primary	CCTTGAAAATTTCCTTGCAGCACGCGCAGCGTTGAGGCCCAATCTGTCGCA	57	486	0	0	optimized
BV1	NC_003063.2	517648	-	Atu3469	primary	CGCTGCCGGTATAGGCTTGCGTTCGTCATCTTCGGGTATAGAAGAGAAGAA	105	1518	0	0	optimized
BV1	NC_003063.2	523857	-	Atu3475	internal	CAATCAAAATAGCTTTGAAATGAATTCGAGTTGGTGATAGCGTTCATGGCA		1239	0	0	optimized
BV1	NC_003063.2	523891	-	Atu3475	primary	GTTGGATCAAACATATCGACAATCAAAAAACTGTCAATCAAAATAGCTTTG	29	1239	0	1	optimized
BV1	NC_003063.2	523939	+	Atu3476	primary	TTCAAAGCTATTTTGATTGACAGTTTTTTGATTGTCGATATGTTTGATCCA	32	474	0	1	optimized
BV1	NC_003063.2	536518	+	Atu3486	primary	TTTGATCGTTCTTGATTGACAACGTAAAGAGATTGCGAATAATCACAAGCA	11	831	0	0	optimized
BV1	NC_003063.2	545862	-	Atu3494	primary	GCCTGCTAAAACCGATATCGGTCGCCGCGCCGATGTTGTAGAGCAGTCCCG	55	696	0	0	optimized
BV1	NC_003063.2	548489	-	Atu3496	primary	GGATAAAATCTCAGTGAGGATATAACATCAGTTCCTGATATATATTGTGAG	70	507	0	0	optimized
BV1	NC_003063.2	548855	+	Atu3498	primary	TGCCGACGCGCACGGTTGAAACGCACCGCCCGGAACTTAATATAAAGACTG	162	1437	0	1	optimized
BV1	NC_003063.2	552802	-	Atu3501	internal	CACGGAGACCTGATTCCCATGAAAATCCGCCTCGAAAATGTGGTGAAGACC		1026	0	0	optimized
BV1	NC_003063.2	555634	-	Atu3504	primary	AGCACGACTATTTCTCGTCGCTGTTGCCGCCGCCGGTTATGTTGAGCACCA	22	987	0	0	optimized
BV1	NC_003063.2	556878	-	Atu3505	primary	CAGGACAAGATCAATGTTGCGTGATCGCGCCAAGGCCGCCAAGATGGGTGG	44	1053	0	0	optimized
BV1	NC_003063.2	558366	-	Atu3507	primary	ACCTTGTTTGTTTCATGCTGCGTTCATGGAGGAACGCGTATTTTCCGATCG	125	780	0	0	optimized
BV1	NC_003063.2	558397	-	Atu3507	secondary	GGCGCATTGCCGCAGATGGAACTGACACGGCACCTTGTTTGTTTCATGCTG	156	780	0	0	optimized
BV1	NC_003063.2	560996	-	Atu3511	primary	GTGACAGTTTTGACCTTTGCAATGGCCATTTCCGGCCCTATATGAAGCCTG	7	303	0	0	optimized
BV1	NC_003063.2	561793	-	Atu3512	primary	GGAGCGTATCGCTCTCGCAAAGGCACCCGTTCGGCGCTAAAGTCAACCTCA	0	792	0	0	optimized
BV1	NC_003063.2	561832	+	Atu3513	primary	ACCAGCACTCATGAGGTTGACTTTAGCGCCGAACGGGTGCCTTTGCGAGAG	104	882	0	1	optimized
BV1	NC_003063.2	563067	-	Atu3514	primary	TTACCATCAACGGTAACGGATTCCTCATGTCGCCGACCTAGGATGGTGCTG	17	216	0	0	optimized
BV1	NC_003063.2	563472	-	Atu3515	primary	ACGGGGCTTTGTTAAGAGATCGTTCAGCACCCTCTGGCAGATTGTTAAGCT	36	315	0	0	optimized
BV1	NC_003063.2	567128	-	Atu3519	primary	CGCCCTTCAACGTATCTGGACGCGAGGTTGCGTGACAGATAAGAGGGGGGG	114	867	0	0	optimized
BV1	NC_003063.2	567150	+	Atu3520	primary	TAACGGGCAGAACCGTTGACATCATTTGCCCCCCCTCTTATCTGTCACGCA	107	2709	0	0	optimized
BV1	NC_003063.2	570282	-	Atu3521	antisense	TCGTTGCGCCGACGATTGCGAAAGCGCGCCAGCTGGCGGAAAATGCCAGCT		894	0	1	optimized
BV1	NC_003063.2	571042	+	Atu3522	primary	CCTTCGGGCGCGTGAAGGGTTTATTAGCGTTTTCCACCAATAGTCGTGTTG	46	1203	0	0	optimized
BV1	NC_003063.2	572314	+	Atu3523	primary	GCCGGCGCCTCCCAAACCCTTCGTTAAGGATAAGCGCTTACAGTCGAACTG	33	1416	0	0	optimized
BV1	NC_003063.2	573624	+	Atu8188	primary	GGTTGCAACATTGCACTCAACATGGCGCTCATTCCGGTCTATGGTCTGGCA	147	1272	0	0	optimized
BV1	NC_003063.2	575807	-	Atu3525	primary	TCTAATAAATTAGTATATACGCAATTGCTAATTGAAATTATAATGGCGGCG	50	663	0	0	optimized
BV1	NC_003063.2	576077	+	Atu3526	primary	CCCGCTTTTGGGCTTGCAAGCACGGTCTCGCCCGTGATAGACGCCGTGTCA	38	85	0	0	optimized
BV1	NC_003063.2	582388	+	Atu3533	primary	CCGTGAAAATCTCATTGCTACTTGGATACAAGTATACTAGTGTCCATAGTG	78	1041	0	1	optimized
BV1	NC_003063.2	588701	-	Atu3539	primary	CTGCATTTATAGGCTTCACAATCCTGTAACAACGGACCTAATATACAGGTG	29	558	0	0	optimized
BV1	NC_003063.2	588920	-	Atu3539	secondary	ATGGCCGCCGCCGCCGCACATTTGCCACGGCGGGCGCGCATTGGTTTCTCG	248	558	0	0	optimized
BV1	NC_003063.2	589410	+	Atu3541	primary	AATCCATCGACTTAAACGGCCTGCAAGAATGGGCCGCTATGATGCCAGGCA	32	603	0	1	optimized
BV1	NC_003063.2	592882	+	Atu3544	primary	TTGTCTGCAGACTTCTGGTCAGCCAGCCTCCAACATTGTATAGGACGCCGG	109	1254	0	0	optimized
BV1	NC_003063.2	594671	-	Atu3545	primary	ATTATTTTTTGCAGTCGGCAACTGACCGCGCATGAGGCCGTTTTCTCAGCG	27	330	0	0	optimized
BV1	NC_003063.2	597643	-	Atu3547	primary	GGGTGCGCCGAGGGTTGTTCTCGGTGGGCAGATCGATGTATTCAGGGGCCG	26	657	0	0	optimized
BV1	NC_003063.2	603450	+	Atu3553	primary	AAAAGTCGTGCGGTGTTGCGAAAAGAACCTCTCCCGTGTTACCGTTTTTAA	236	1329	0	0	optimized
BV1	NC_003063.2	605115	-	Atu3554	antisense	TTCATCATCGTCAATCTATAAAAATAAAGATATATTTGGTAATATATTGGA		501	0	1	optimized
BV1	NC_003063.2	615364	-	Atu3561	antisense	CATGCCATCACCTCTTCCGTTCGCGCCATATATATGCATAAGTTGTCTTTG		465	0	1	optimized
BV1	NC_003063.2	617004	+	Atu3564	primary	CCCTCATAATTCGGCCTAACGAGAGGCTTTTTGCCCTGTTAGGGTGTGAAG	46	1398	0	0	optimized
BV1	NC_003063.2	617006	+	Atu3564	secondary	CTCATAATTCGGCCTAACGAGAGGCTTTTTGCCCTGTTAGGGTGTGAAGCA	44	1398	0	0	optimized
BV1	NC_003063.2	621065	+	Atu3568	primary	AACGCTATGATGACTTTCAATTTCCCGAGCACATTGTTAGATGATGTTTCA	14	1929	0	0	optimized
BV1	NC_003063.2	622982	-	Atu3568	antisense	AAGAAATGCGAGGACATAATATCTCCTATTTGATCCCGGCTAATCGAAGTG		1929	0	1	optimized
BV1	NC_003063.2	630968	-	Atu3576	primary	GCCCGCAGCCGTTGTTGACAGCATGAGGAATCTCTGACATTAATTTTCTCG	99	1041	0	0	optimized
BV1	NC_003063.2	630970	+	Atu3577	primary	CCCGGAAAAAGCTGTCGGTCTCTGTGGTTTCACAATTTTCTCGACAGTCGA	132	1245	0	0	optimized
BV1	NC_003063.2	630995	+	Atu3577	secondary	GGTTTCACAATTTTCTCGACAGTCGAGAAAATTAATGTCAGAGATTCCTCA	107	1245	0	0	optimized
BV1	NC_003063.2	636726	-	Atu3580	primary	GCGGCCGCCGTTTCTTCGGAACGCATGCGGGCCGCAGCGGTTTACGGGCAG	74	2142	0	0	optimized
BV1	NC_003063.2	641273	-	Atu3585	primary	GATCCCGCTGCGGGGCTGGAAAAATGCTTCGGCCACCTTACTATATTGATG	55	897	0	0	optimized
BV1	NC_003063.2	647882	+	Atu8190	primary	TTACTGAAACGGCTCTTGCCTGCCGGACTGTTCTATCGTCTGCTGCGCAGA	27	198	0	0	optimized
BV1	NC_003063.2	649551	+	Atu3595	primary	GTCAGAGATACAGTATTTACGTTAACGTCAACGTAATATATGCCTTACGTG	124	747	0	0	optimized
BV1	NC_003063.2	652998	+	Atu3599	primary	GCCACCGCAGCCCCTTGAACCGGGCTCTCAGACCCAATATGCCTGAACCCG	112	1401	0	1	optimized
BV1	NC_003063.2	656191	+	Atu3602	primary	AGGGCCTAGGTGCCCTCGTCTTCGCCACAAACAATGTTATCCTTGCCCCTG	66	2709	0	0	optimized
BV1	NC_003063.2	659864	-	Atu3603	primary	AAAAGCTGGGTGTTTACCTCTTGAAAAGAGGAGCCTGCGATGTTGCTCACG	31	360	0	0	optimized
BV1	NC_003063.2	660570	-	Atu3604	primary	CCTTTGTTGAGGCGGGTGCGTCCGCACGCTGACTGTGCTAACGCGTGGTCT	52	543	0	0	optimized
BV1	NC_003063.2	661165	+	Atu3606	primary	CGGACACGGTTTTCCTTGATGGTGACAAATTCCGCGTCTACCACATCGCGG	297	660	0	1	optimized
BV1	NC_003063.2	661344	+	Atu3606	secondary	CCGCAAAACTGGGCATTGCAACGAATCCTGCCAAGTTTTAAATTTAATTGG	118	660	0	1	optimized
BV1	NC_003063.2	663235	+	Atu3608	primary	GTGGACAAAAATGCCTGTTCCTTGCCTTAATCGGCGAGTATTCAGGAGGAA	0	732	0	0	optimized
BV1	NC_003063.2	664019	+	Atu3609	primary	GTCCAGAAACACGCTTGCTGCCGCCCCTTGTTTTCGTGTAGGCGTCTGGCA	62	798	0	0	optimized
BV1	NC_003063.2	665430	-	Atu3610	primary	GCCGTGCCGGATTGGCTTGACGCTGCCATATTGATCTCCGATGAACAGACT	28	552	0	1	optimized
BV1	NC_003063.2	669567	+	Atu3614	primary	GTAGCATCAGGCGGTTGGACTTCAAGGCGTCTGCCCTTACATTGAAAGCCA	59	771	0	1	optimized
BV1	NC_003063.2	671744	+	Atu3617	primary	AAATGCTTTTTCCTCTGGCAATCATTTCGATATCACCTTAAAAGAGGCGCG	227	291	0	1	optimized
BV1	NC_003063.2	671757	-	Atu3616	primary	AACCGTCGTCCGCTTTTTTATTGCCACAAGTCAGCGTATATGATCGCCCGA	39	774	0	0	optimized
BV1	NC_003063.2	671881	+	Atu3617	secondary	TTTGATCGCGAGCGGCTTGACTGTTAAGTCCCGTCTGACTATAGAACCGCA	90	291	0	0	optimized
BV1	NC_003063.2	673151	+	Atu3619	primary	TGATCAAATCGCGCTTGCAAACCCACAGTCGGCATTGCAGTCTGCCGCCTG	26	336	0	0	optimized
BV1	NC_003063.2	677679	-	Atu3622	primary	GGCGCTATAAGGAGCTTGTCAAAAAGCACCATCCTGATGCTAATGGTGGCG	143	990	0	0	optimized
BV1	NC_003063.2	678243	-	Atu3623	primary	CCGCTTTGTCAATTCTTGTTGTGCGGCTTTTCGCACCCCATAATCAGGGCA	3	636	0	0	optimized
BV1	NC_003063.2	680541	+	Atu3628	primary	GCGGGCATTTTGATCTTGTCGCCGCTTTCGCCGCACCGCATATAGATTTCG	23	174	0	1	optimized
BV1	NC_003063.2	682913	+	Atu3631	secondary	CCGGCAAGATCGCCCCAACTCGGCCATAGTCCGGTCACATCAACAGATGTA	286	1140	0	0	optimized
BV1	NC_003063.2	682984	+	Atu3631	primary	TCCGATTTGAGTTAAGAAGATGTAAACGGTTAATACCGTATTTAAATTGCA	215	1140	0	0	optimized
BV1	NC_003063.2	686025	-	Atu3633	primary	CAATGCGTTTATGTATTCGCAGCGTGATCATGTTATGATATTACAATGTCG	106	1125	0	0	optimized
BV1	NC_003063.2	687267	-	Atu3634	internal	AATTGACGTAATCAATGTACTTTGCCATTGCTAGGACATATATGGTGAATA		1170	0	0	optimized
BV1	NC_003063.2	687320	+	Atu3635	primary	TCACCATATATGTCCTAGCAATGGCAAAGTACATTGATTACGTCAATTATG	69	1164	0	1	optimized
BV1	NC_003063.2	688644	+	Atu8111.1	primary	CGATGAAGAACGCGGTTGATCCGCAGGCATGGTCAGGTTAAAGAGCAATTC	4	37	0	0	optimized
BV1	NC_003063.2	690149	-	Atu3637	primary	CTAATAGATCGTTGACCTTGGATTCGACGCCAAATTGCGTATGGTGGCGCA	29	231	0	0	optimized
BV1	NC_003063.2	690305	-	Atu3637	secondary	TGCGATCCGGCAAGCTTGGCCCGGAGCCTTCATTTTGCGATATTGTCCCCG	185	231	0	0	optimized
BV1	NC_003063.2	691372	-	Atu3638	internal	ATGTATTCGTTCATTCTTGTCTTTGAGGGAGATTTCGAACAACCTTGGACA		1125	0	0	optimized
BV1	NC_003063.2	693582	-	Atu3640	internal	CACGATAAAAATTACACGCCTTCCGTTCGGTTTACGGGTAAGAAGGCGATG		1581	0	0	optimized
BV1	NC_003063.2	699329	-	Atu3645	antisense	AGACGTACCATCTGAGGGTGGACAAAAGGCGGCTTATGCCGCCTTTTTATG		408	0	1	optimized
BV1	NC_003063.2	699438	-	Atu3645	antisense	GTCTGCTGCTTAACCTTGACAGGTGCGAGCCGGCATTCTATCTATCGTATG		408	0	1	optimized
BV1	NC_003063.2	702025	+	Atu3651	primary	CCACCGGTAGCGTCCGTTGTCGATTTCGTTTTCTCTGCTAGCTTGTCACAG	18	867	0	0	optimized
BV1	NC_003063.2	704286	+	orphan	orphan	CGGCACACGCCATGTTGGACGTCGCGAGGGCAAAGCCCTATGGTTCTCATG			0	0	optimized
BV1	NC_003063.2	705549	+	Atu3655	primary	CCGGACAGTCCGGTTATTGCAGCGGCGTGAAATTCGTTTAGTTTCCTCGCG	30	567	0	0	optimized
BV1	NC_003063.2	706845	+	Atu3657	primary	TCAATTACCGACATTTGCACTGCTGCACGTTTGATGTTTAGTCTGGGCTCG	136	249	0	0	optimized
BV1	NC_003063.2	712663	-	Atu3663	primary	GCATACTGACTTGCCTCGTTTTTCGTAACAATATATGTTACGCATTGATTG	44	423	0	0	optimized
BV1	NC_003063.2	714999	+	Atu3666	primary	ATTTTTATATGAAGAAGTCCCAAAGGACGGATGCTGCTCGTCTAAACTACG	47	459	0	0	optimized
BV1	NC_003063.2	716622	-	Atu3668	primary	CCGGCATGGAACAATTGAATGACGCGATGTAACACGATAGTCTCAGCACCG	43	522	0	0	optimized
BV1	NC_003063.2	716693	+	Atu3669	antisense	ACATCGCGTCATTCAATTGTTCCATGCCGGCCATCCTGTATGATGGACACA		1362	0	1	optimized
BV1	NC_003063.2	729577	-	Atu3673	primary	TTCAATTTCTTATTCTTGACTAAGCGATTCAAGAATTATATGCAAGAGGTA	130	2253	0	0	optimized
BV1	NC_003063.2	734311	-	Atu3675	antisense	AATTGCTGGCTTCGCTTGATATAACTGTGCTCATCGTTCACCCTGCTTTCG		4563	0	1	optimized
BV1	NC_003063.2	760832	+	Atu3687	primary	TTTTTTTTACTCGGGAGTCCCATAGCGCCGCCTTTGATCGTCTTCAGCATG	65	2439	0	0	optimized
BV1	NC_003063.2	767339	+	Atu3692	primary	TTAAATCATTGCACTTGCATCGCTTTTTACCCGTGACTAGAAATTGGCCCA	135	543	0	0	optimized
BV1	NC_003063.2	770637	-	Atu3694	internal	AAGGAACCGGGCCGGCTTGATACGGCGGAGGCAGCCCTTATGGTAGCGCTA		2046	0	0	optimized
BV1	NC_003063.2	776719	-	Atu3695	primary	TGACGAAGATGCGTTGACAACCATGCGTGGATTTGACCAGAGTCCCGCCCG	27	5457	0	0	optimized
BV1	NC_003063.2	778754	-	Atu3698	primary	CATGCACCGCTTGTCTTGAAAGTCAGCGAGTGAGATACGATCTTTGCTTCA	36	969	0	0	optimized
BV1	NC_003063.2	779104	-	Atu3699	internal	TCATTCCCGGCGGTCATACAAAGAACCTCTTTGTGAAGGACAAGAAGGACC		510	0	0	optimized
BV1	NC_003063.2	779317	-	Atu3699	primary	CCGGTTTTTCCTGCGTTGCCAAGCGCTGGCCGCCCCCTTAATCAGGAAAGA	36	510	0	0	optimized
BV1	NC_003063.2	779481	+	Atu3700	primary	TTTGTCATTTCTCTGTTGCATTCCAAAATCGATTGAGCGATATAGCGCCCG	54	75	0	0	optimized
BV1	NC_003063.2	780934	-	Atu3702	primary	TGCGCATCTTGCGCTTGACACTTTGGGGAGCGGCACCTTATAAGCCGCTCA	46	77	0	0	optimized
BV1	NC_003063.2	782329	-	Atu3703	primary	TTTTCCGCCCCGTACTTGCGTGTGCGGCCATTCCTTTCTATATGCACCCCT	162	1143	0	0	optimized
BV1	NC_003063.2	782553	-	Atu3704	internal	CTATGTCTGGCATGTTGCTATCGTCTATGCCGTCTATTATCTCGATGGCCG		1191	0	0	optimized
BV1	NC_003063.2	783683	-	Atu3704	primary	CAAACCGCTCTGGAAAGGGAACCTCAGCCGCAAAACAGCGTTGACAATCCA	73	1191	0	0	optimized
BV1	NC_003063.2	785168	-	orphan	orphan	TAAGCCGGGTGGTCTAAAAATGATGATCATGAGTTGCTATATCGCCTGCTG			0	0	optimized
BV1	NC_003063.2	788258	-	Atu3707	primary	GCGACATATTCCGCTTGACGGAGGCCGGCGACAGGAATAGCAACGGCGGCA	47	1179	0	0	optimized
BV1	NC_003063.2	789328	-	Atu3708	primary	ATCATCGTGGTTAATCGGGACTTAACCATTTTACGTCAATCTCCATGACTG	58	846	0	0	optimized
BV1	NC_003063.2	792993	-	Atu3710	primary	ATAATGCGCTTTGCCTTGGCAACAGCATATGTCGTCCTTATGTTAGGGGCA	47	1947	0	0	optimized
BV1	NC_003063.2	793829	+	Atu3711	antisense	AGGCAGCGTCTGGCGTACACGGACACGCTCATATCTGATATTTTCATTGCT		1332	0	1	optimized
BV1	NC_003063.2	795502	-	Atu3712	primary	TTGGCCGAAGTTAAGTTGCTTTTTCGGTTGATATGGAAAAAATCCGGCTTG	56	990	0	0	optimized
BV1	NC_003063.2	800272	-	Atu3717	primary	GTGGCCCGGCTGTAACACTCCTTTAACCATAATGGTGTCTTACTTTAGCAA	180	720	0	0	optimized
BV1	NC_003063.2	804615	-	Atu3724	primary	TTTGTTCACTTATCGCTGGCAGGGTCGCAGCCGGAAAGATAAGGTAACTCA	0	513	0	0	optimized
BV1	NC_003063.2	804737	+	Atu3725	primary	GCAGTGCAGCATTTACCTCTGCTTAAACCGCCTACCGCATTGTTCTCCACA	125	2310	0	0	optimized
BV1	NC_003063.2	813718	-	Atu3732	primary	TTTATATTGCTGTCATTGCAATGGCGGAACAATTGCCTATTATCCGGATTG	82	1278	0	0	optimized
BV1	NC_003063.2	814009	-	Atu3733	primary	TCGCTATCCGCCCTCTGGTGGTTTCCTCCAATCCGTCCTATATCTGGAATG	158	213	0	0	optimized
BV1	NC_003063.2	814806	-	Atu8192	primary	TGCACTGGTTTGATTGACGGGATGGTAAATCGGGTAATAACCTCGTGATTG	57	273	0	0	optimized
BV1	NC_003063.2	815016	+	Atu3736	primary	TTGCCCGTGGATTTATTGACTTGCCTGCCTCACCTGCTATGGATCAACCCG	57	1983	0	0	optimized
BV1	NC_003063.2	821590	+	Atu3740	secondary	AGGAATTGCCAGGCGTTGCCATCCTGACCACTGCCAAGTAAACTCATCTTA	182	1026	0	0	optimized
BV1	NC_003063.2	821749	+	Atu3740	primary	TGAGTTAGCGTGCCATTTCCCTGCCCTGGAACTTCTGTTATCGGAAATTTA	23	1026	0	0	optimized
BV1	NC_003063.2	824398	+	Atu3741	internal	TAACGCCGGAGAGTATTGCGCTTGACCCGCGCGCGCCGCAATATCCAGGCG		1290	0	0	optimized
BV1	NC_003063.2	824764	+	Atu3742	secondary	TTCGTTTACCATTAACCAAAAATTAAGCTTTCTGAGAGATTACTATACATG	263	516	0	0	optimized
BV1	NC_003063.2	824954	+	Atu3742	primary	TCTTTAATAATTGCCTTGCGCATTTCAGGTAAAGATACCATCCTGAAAACA	73	516	0	0	optimized
BV1	NC_003063.2	826028	-	Atu3743	primary	GGGGATAGCAGGCTCTTGTTATCTGGGCGACCTTCATGTATAGGCTCCGCA	111	222	0	0	optimized
BV1	NC_003063.2	826051	+	Atu3744	primary	CAGATGGGCTATGGCTTCCCAATTCGATGCGGAGCCTATACATGAAGGTCG	128	1800	0	0	optimized
BV1	NC_003063.2	831898	-	Atu3747	primary	AGACCGGCTTTTCGCTTCAAATCGTCGCAATTTTCAAATAGCTTCCGCTTG	29	1023	0	0	optimized
BV1	NC_003063.2	833464	-	Atu3749	internal	GGCGCCAAGGGGCTCTTGATGGCCTTGCCGTTTTATGAAAAATCCGCCGAG		1113	0	0	optimized
BV1	NC_003063.2	834879	+	Atu3751	primary	TGGCGCGATCTGCACTCGTTTTCATATGACAAATCCGATAAACCGGACCGG	23	765	0	1	optimized
BV1	NC_003063.2	836126	+	Atu3753	primary	TCGCAACGGATAACTTCCCGTTACCGCGATTTGATGATAGAGGCTCGTGAA	53	204	0	0	optimized
BV1	NC_003063.2	838359	+	Atu3757	primary	TGCAGAAGTTTGCATTTGATATTGGGCGCAGCCGGGTTAAGCTTTAACTCA	0	621	0	0	optimized
BV1	NC_003063.2	840478	+	Atu3761	primary	GGCGGTGAAAAGCGGTTTGCGGAAGGCCAAGATTGCCGTAGTGTGCCGGCA	224	540	0	1	optimized
BV1	NC_003063.2	844104	+	Atu3763	antisense	ATGCACGAAGGGAGAACCGGAGGTCGGATAAAAGCCGACGCCGCCGATCTG		1764	0	1	optimized
BV1	NC_003063.2	844763	-	Atu3763	primary	TCGTGAAATTCGTTAACTTCTGAGCAAGGATATCCGCTTACCGTCTATAAA	239	1764	0	0	optimized
BV1	NC_003063.2	846432	-	Atu3764	primary	CAAGCAATTCTCAAAACTGGATGTTCAAATCTCCCGTGCCAAAGTGCGGCA	49	1542	0	0	optimized
BV1	NC_003063.2	847851	-	Atu3765	antisense	GTGTCGTCGAGCAGCTTGCGGAAGGTCAGCATTTCGCCGAAGACGGAAGCG		1851	0	1	optimized
BV1	NC_003063.2	850130	-	Atu3767	primary	CACCATATTCTGCCCCTTCGCATTTTAGAGAGTGCGTTTATAATTAAGCCC	87	909	0	0	optimized
BV1	NC_003063.2	850277	+	Atu3768	primary	GTCATCCACCTGCCCTTTATTGTGGCACGCTTTTATGATCTAGCTTACTTA	26	1446	0	0	optimized
BV1	NC_003063.2	851862	+	Atu3769	primary	GCGAACAACGTTGCCTTGAAATAAAGAACGCTTCACGGCATGGTCGAAGCA	36	375	0	0	optimized
BV1	NC_003063.2	852392	+	Atu3770	primary	CAACTGTCATATTTCGCTTGCGGCGACTGCCGCTAAATGGAAACATCCCGT	96	1911	0	0	optimized
BV1	NC_003063.2	855802	+	Atu3772	primary	TTGTAAGACGGGAGTTGCAAGGCTGGGTGTAATCTTGCCATAAGGTTGTTG	39	1050	0	0	optimized
BV1	NC_003063.2	858426	-	Atu3774	primary	TGAATGGCGGGAGAGTGGACTTATTCCGGCTGAAAGAGTAACAGTCGGCCA	0	996	0	0	optimized
BV1	NC_003063.2	859135	+	Atu3777	primary	CCCCGCCGATCTTTATCAACTGTTAACCATAAAAAACCTATTGTTAAAGCG	136	1494	0	0	optimized
BV1	NC_003063.2	859261	+	Atu3777	secondary	GAAGAGATGCCTTGGTGGACTTTCGATCCGGCATCGGCCAAACTCGCCGGG	10	1494	0	0	optimized
BV1	NC_003063.2	861752	-	Atu3778	primary	GTAGCGTCACCCTTTACAAAACGTTGTTATTTTTGAAATAACAACAGTGTG	40	888	0	0	optimized
BV1	NC_003063.2	861754	-	Atu3778	secondary	TGGTAGCGTCACCCTTTACAAAACGTTGTTATTTTTGAAATAACAACAGTG	42	888	0	0	optimized
BV1	NC_003063.2	861855	+	Atu3779	primary	TCTATTAATGGTAAAGAATTTGTTGACATTCTTTTGTTATCCATGATGACG	53	1221	0	0	optimized
BV1	NC_003063.2	871569	-	Atu3784	internal	AGGACACCAAGCTCCTGATGTCGCCGATGGCGACGACCGGGCAGGAAGCCA		4746	0	0	optimized
BV1	NC_003063.2	873479	+	Atu3785	primary	TTTCATTGCCCGATTTGCCAATCGCAATCTTAGGTTCTAGAACTTTCTCCG	55	1053	0	0	optimized
BV1	NC_003063.2	874011	+	Atu3785	internal	AAGCCGGCACCGTCTATACGCTTGATGAAATCGACGCTATATCCAAAATCG		1053	0	0	optimized
BV1	NC_003063.2	874808	-	Atu3786	internal	GAGGATCGGGAGGTGAAGCTCTCGCCGAAGGAATATGATATTCTGCGGGTT		690	0	0	optimized
BV1	NC_003063.2	888176	-	Atu3794	primary	AAATATCCGCCGTCGTTGTTCCCATGGGCAGGATAATGTTAGGAAGGTCGG	117	717	0	0	optimized
BV1	NC_003063.2	891068	+	Atu3795	antisense	TCGACGTTGCGCGCCTTGGTTTCCGGCACCAGTTCAACGAAGATCGTGGTG		3072	0	1	optimized
BV1	NC_003063.2	893830	-	Atu3798	antisense	TCCTCGAATGCAGCGTCGAGAATTTGTAGCGGACGTTGTATCTTCTGTTCA		615	0	1	optimized
BV1	NC_003063.2	895247	-	Atu3799	internal	CTTCACACATTTGCATAAGACAAGCAAGATAGGATGTGATAATTTTGTGCT		984	0	0	optimized
BV1	NC_003063.2	904101	-	Atu3806	primary	ACGCTCCAGAATGCAAGATATTTTGGTTCCATCGCGTGTAACCTGCAACCA	30	1284	0	1	optimized
BV1	NC_003063.2	904242	+	Atu3807	internal	TTTATGTCGCAGAAAATTGCGGATCCGATCGACAGGCGTATACTGAGAGAA		459	0	0	optimized
BV1	NC_003063.2	911172	-	Atu3815	primary	AATCATGGGAGAGGTTGGTTGCGGGCGTGAAACCGGCTAAAGAAATTTTTA	126	660	0	0	optimized
BV1	NC_003063.2	912598	-	Atu3816	primary	AGCCAGAAATTCGTTGTTTGCTGTATATTGGAATACTAGTATAATGCATCG	223	1047	0	1	optimized
BV1	NC_003063.2	919256	-	Atu3822	antisense	GGGGTCATATCCGCCATTGCCTCTCACGGCAGAGGCGTTATCATGGTCGTG		486	0	1	optimized
BV1	NC_003063.2	921718	+	Atu3826	primary	CCGGTGATAGATGCCTTGACCAGTTCAACGACATGCGACATTGGTTAGCCA	293	831	0	0	optimized
BV1	NC_003063.2	926733	-	orphan	orphan	GCCGAAACTCCTTTAGTGCCACTAGCGTCGAAATTAGCTAAGGTCCCATGA			0	0	optimized
BV1	NC_003063.2	927450	+	Atu3831	internal	TTGGCTCACGAAATCGGAGACAGCATCACGCGTTCGAGGTAGAATAGAACG		1191	0	0	optimized
BV1	NC_003063.2	928322	+	Atu3832	primary	TAGCACAATCTGGCTTTGAAAAAAGCGCGTTTTGATTTATCTCTCCGTTCA	21	1542	0	0	optimized
BV1	NC_003063.2	930774	-	Atu3833	primary	GAACCTGAGACAGAAGTTGACCCAGACGACGGGAGCGTTATTTTGAGATGG	187	540	0	0	optimized
BV1	NC_003063.2	931554	-	Atu3834	primary	CACAGTCGGTCCTTGATGCAATAGGCCCTTGGAATACCTATTTCAGTTGGA	259	696	0	0	optimized
BV1	NC_003063.2	933753	-	Atu3838	primary	TTCTAGTTGAGTAGACTCGACTCCAATCTCTCTGCGTGTTTTGTATTAGCG	10	435	0	0	optimized
BV1	NC_003063.2	933966	+	Atu3839	primary	CTCCGAATTTCGTGGTAAAAATTTTAAGAAAATTGGATCAACCTATGTACT	20	1681	0	0	optimized
BV1	NC_003063.2	935408	+	Atu3839	internal	ATGGGCTTGTTCCTTTGCCTGAATGAACCAACACGTGATATGGCCACGGAG		1681	0	0	optimized
BV1	NC_003063.2	936653	-	Atu3842	internal	ATATTCTTGACGTTAACGGGAACTTTGACTGTCTCCTTTATCTAAACATCG		591	0	0	optimized
BV1	NC_003063.2	936795	-	Atu3842	internal	CGCTGCTCGATGTCTAGCCTGACGAATGGCTCTAATGGTATAGTCGTATCG		591	0	0	optimized
BV1	NC_003063.2	937119	-	Atu3842	primary	AGCCTTACATTTCTACGGACTTCGTTACCCAATCCAGTTAGGTGACAAACG	25	591	0	0	optimized
BV1	NC_003063.2	937419	+	Atu3843	primary	ATTTCTACTGGAGATTGACATCTTTACTTCGGACAACGCATGTTGCCTTCA	18	1143	0	0	optimized
BV1	NC_003063.2	948291	-	Atu3859	primary	AACACCAAATTCCGCTTGTCAGTCTGGCCATTGATGTTTATGAGGAGCGCG	23	90	0	0	optimized
BV1	NC_003063.2	949996	-	Atu3860	internal	AAGTGGAATTCAAACTTGACGGCAGGGATGGGGCGCTGAAACTCCTCGATG		2244	0	0	optimized
BV1	NC_003063.2	950934	+	Atu3860	antisense	AATTGATAAATAAATTGGATATTTCTAAAGTATTGAGTGAATGATTATCCG		2244	0	1	optimized
BV1	NC_003063.2	951430	-	Atu3861	primary	CGACAAATCGGCTATTGGCTGAAAGGACGGGGTTGTTTAAGTCCGGCAGCG	27	390	0	0	optimized
BV1	NC_003063.2	953682	-	Atu3864	internal	AGATTTCGCCGCGATTGTGGACAAGGTCGAACAGCGTGTTATTGCTTGGCA		273	0	0	optimized
BV1	NC_003063.2	954128	-	Atu3865	antisense	GATTGTAAACGGTCATATCGGCGACAAGATCAACCTCGATCTTGAACTCCG		3327	0	1	optimized
BV1	NC_003063.2	960667	+	Atu3868	primary	GAACCGATCGCGTTAGCGGATTTTACATCGTTTGCGGGTTTCCTGCGCTCA	29	1239	0	0	optimized
BV1	NC_003063.2	962061	+	Atu3869	primary	GGACAAGCACGGCAGGTGACAGCGGCAGCGGCCCGTGGCATAGGAGGGCCG	21	1623	0	0	optimized
BV1	NC_003063.2	966618	+	Atu3873	internal	CGCCGGACGCAATCTTGGCAAGCCAGATGCAATATGGTTATAGTTGCAAGA		981	0	0	optimized
BV1	NC_003063.2	969593	-	Atu3874	primary	GTCACGCTGGTACGCCTTGCCTCGGAAATGGGAGCCGATATCATCAAGGCG	278	1479	0	0	optimized
BV1	NC_003063.2	978039	-	Atu3882	primary	CGAAAAAAAGCAGTTGACGCATGAACCGGTTTTGTGGTCTATCCGCCGCCA	5	75	0	0	optimized
BV1	NC_003063.2	978627	+	Atu3884	primary	GTTTGGGCGATAGTATGGACTTGACGCACCGTAACTGGCAACATGAACATC	33	885	0	0	optimized
BV1	NC_003063.2	981623	-	Atu3886	secondary	CCGGCAATTTTTTCTTTGACCTTCCCGCGCCGCCGACCTATCCCGAAAGGG	22	942	0	0	optimized
BV1	NC_003063.2	981762	-	Atu3886	primary	GAACATCCGGTTCCGGCATCGTTCAGTTTGAGAGCCATAAAACTGCGGTCA	161	942	0	0	optimized
BV1	NC_003063.2	981886	+	Atu3887	primary	TCTTTTCGTGCCCCCTTGACGCCGCGCATGACCATTCCCATTTTCTTCATG	95	483	0	0	optimized
BV1	NC_003063.2	982452	-	Atu3887	antisense	GCCCCGTAAAGGGGCCGTTCGTTTTACATGTCAGAAAGCTTAGTTGACCTG		483	0	1	optimized
BV1	NC_003063.2	983581	-	Atu3888	primary	TGATAACTGTTAATCTTTGCATCGGAAATCATGATGAGCGATAGTAACGCG	36	1020	0	1	optimized
BV1	NC_003063.2	992915	-	Atu3897	internal	CGACGGATCGCGACTATACCGCCGATCCCCGGGCTGTTAAGATCAGCGATG		1524	0	0	optimized
BV1	NC_003063.2	993841	-	Atu3897	primary	GCGCCGGAATTTCGTTTGACATTCGTTTTGTCTTCGAATTAGATAGCTGTG	50	1524	0	0	optimized
BV1	NC_003063.2	1005215	-	Atu3905	primary	AGTTTATATTTATTTTTATTAACTGGCACGCCTCTTGCGTCCTATTTTTTG	196	1293	0	0	optimized
BV1	NC_003063.2	1008151	-	Atu3908	primary	TCATCACGTTTTTTTCGTGCTTTGCTAATGCTTTGTGCTATGGGCAGAACA	66	666	0	0	optimized
BV1	NC_003063.2	1008305	+	Atu3909	primary	TATTGTTGAACAATATTGACAATTTCACGGAACAGGACAAACTTCTTCGCA	47	1242	0	0	optimized
BV1	NC_003063.2	1014736	+	Atu3914	primary	CGCGCGGCACCGGCGGCGGAACCCTTTCGCCGCCGGTCCGTTTATGGCGCG	26	1488	0	0	optimized
BV1	NC_003063.2	1016780	-	Atu3915	primary	TTGCCCAATCGCCTATTGACCTCAACTATAGTTGAGGAATTATACCGGCTG	59	456	0	0	optimized
BV1	NC_003063.2	1019048	-	Atu3916	primary	TCGAAAACAAACGCGTTGCGCCCGCTCCCCCTCCTAAATAAGTGGTGCTTA	29	2109	0	0	optimized
BV1	NC_003063.2	1020685	+	Atu3918	antisense	GATCTGATCAGGCATTGGCCACCGCTCTTTTCAGCGCCATATATTCCCACA		1200	0	1	optimized
BV1	NC_003063.2	1022485	-	Atu3920	antisense	TCGTCCCAGCGGGCTGGTTGAACCTTCTGCAAGGTTTCGCGTTTGCCTCGA		261	0	1	optimized
BV1	NC_003063.2	1022851	-	orphan	orphan	GCATGGCGGGTTAGCTTGCGGAAAAACCGGTCCGACGGTACATTAACGCTG			0	0	optimized
BV1	NC_003063.2	1024262	+	Atu8080	primary	TCGATGCCAAGACTCTTGACTATGATTCGCGGAAATGAGATTCTTTGGTTG	0	74	0	1	optimized
BV1	NC_003063.2	1026636	-	Atu3924	primary	AGAAAAAAGCCTATTGCGCCAAAAAGAGAATCGGCGCTTATATCTCAGTTG	61	1215	0	0	optimized
BV1	NC_003063.2	1026944	+	Atu3925	primary	CGGAAAGTGTGGGGTAGACATTGGCAGGCGTTTAATCTCTACTTGTTGACT	66	1389	0	0	optimized
BV1	NC_003063.2	1032560	-	Atu3929	primary	CCTTGATCGTTGTGAAGAATCTCGGGCACAAATCAGACTATATTGCGCGTG	143	573	0	0	optimized
BV1	NC_003063.2	1036043	+	Atu3932	antisense	CCGGCATAAAGCGTATGGATATGCCAATCGGTATCGGCGAAAATCCTCCCG		801	0	1	optimized
BV1	NC_003063.2	1039045	-	Atu3934	primary	CCCGAAATTGCAGCTTGCCAAGCCGATTATTATGTATATACATTTAACTCA	21	1260	0	1	optimized
BV1	NC_003063.2	1041310	+	orphan	orphan	CATAGGCCCGTGGGTCTGTTATTGCGAAATGGAAACCCCATATAGGGGAAG			0	0	optimized
BV1	NC_003063.2	1046140	+	Atu3941	internal	CATTCTTACTGGATTGAATGTGCGGCGAAGAGGTTCCAGGAAATAGCTCCA		2257	0	0	optimized
BV1	NC_003063.2	1047678	+	Atu3943	primary	TTCTCGAAAACAACAGTCCATGTTAAAACATGAACAATGTTGCGTTTTGCC	1	119	0	0	optimized
BV1	NC_003063.2	1050925	+	Atu3948	internal	AACTGGACCGGGTGCTTGCGCTTCGTGCTGGCGGCTGCGATCTTTCCGTCG		1146	0	0	optimized
BV1	NC_003063.2	1054526	+	Atu3951	antisense	GCTGAACCGCCACAATGTAACATCGGCGTGGTCTTCCCGAATAACGGCGCA		915	0	1	optimized
BV1	NC_003063.2	1055092	-	Atu3951	primary	GTCCTTCAGACGCTATTTAACAGCCTTGCATGTTGTATTAAGATCGACCTT	2	915	0	0	optimized
BV1	NC_003063.2	1061607	-	Atu3957	primary	CCGGAACCATTCGCATGGCTCGGAATAAATTCGGTGATCCGTTTGCAGGAA	76	879	0	0	optimized
BV1	NC_003063.2	1066102	-	Atu3961	primary	GATTATACAATTTTATTGACTCATCTCTTGAGCCATGCGAACTTTTCATCG	9	750	0	0	optimized
BV1	NC_003063.2	1068331	+	Atu3964	primary	GGAACACAAGTCTGTTGACAACCGGCATACCGGTATGCAATTGATCGCGCA	60	1014	0	1	optimized
BV1	NC_003063.2	1071111	+	Atu3966	internal	TTCCGCATGAAAAGCGGTGCCCTGGCGACGAGTTCTGTTACACTCGGCGCG		1074	0	0	optimized
BV1	NC_003063.2	1087715	+	Atu3976	antisense	GCCGATCGTCTCGGCGTCGACATTTTTCGTCACCTCGGCATAATGCGACCA		2046	0	1	optimized
BV1	NC_003063.2	1091771	-	Atu3977	primary	CACTCTAAATATTAACTCGGCTTTAAATGTTCGCCTGATATGACACGCACG	232	2970	0	0	optimized
BV1	NC_003063.2	1102231	-	Atu3987	primary	CAAACTAGTCAAGGCTTGACCATAACGGAATTGGATGATTGAGTATTTCAG	16	882	0	0	optimized
BV1	NC_003063.2	1108296	-	Atu8195	primary	TTATGAAGTATATCCATTGACAAATCACGGGACAACGGCTTTTCTAAAGCA	2	411	0	0	optimized
BV1	NC_003063.2	1108912	-	Atu3994	internal	CCCTGAAACGCGGGTTGACACGGCCGGTAGATGCCACCGAAGATCAAGCCA		921	0	0	optimized
BV1	NC_003063.2	1115151	-	Atu4000	antisense	TCTGCATTGTCAGGACTTTCGCAATGGTCTGGACATCACCATTTTCATTTG		1293	0	1	optimized
BV1	NC_003063.2	1118658	-	Atu4005	primary	TTCGATTTTTTCGACTTGCGCGCCGCAATAAATCATCTATATGACGACCCA	34	74	0	0	optimized
BV1	NC_003063.2	1119198	-	Atu4006	primary	AATATTGGCAATATTATCGAAATGATCTACCATTCTGGTAAAATTCTTTTA	14	438	0	0	optimized
BV1	NC_003063.2	1119289	+	Atu4007	primary	TGCCAATATTTAATGTTCATTCTGCCATGTCTCCATGGTCTAGTGCAACGA	25	921	0	0	optimized
BV1	NC_003063.2	1126705	-	Atu4013	primary	TTCCGCAGCGCTCTCTTAACATTTTCGTTATCCGGCACCACATGGGGTTCA	65	1245	0	0	optimized
BV1	NC_003063.2	1127199	-	Atu4014	primary	AACAAAATTTAACTATTGCGTAGGTGGGCGAAGCGTCTATGTTCCCCGCTG	102	231	0	0	optimized
BV1	NC_003063.2	1128542	+	Atu4017	primary	AAGACGGATCGGAATGGCGTGGCTTTATTTTTCCCGCTATCATGGTCTTCG	184	1332	0	1	optimized
BV1	NC_003063.2	1132144	-	Atu4019	primary	CTGAGCAGACAATGCTTGACGCTTATCCGGACAAAGAGATACGCAAGACGA	20	654	0	0	optimized
BV1	NC_003063.2	1133931	-	Atu4020	primary	TCGTGACAGGCGTTCAGGTTGATGTCAGCAAAGACGCGCATCGGCCACTAA	94	1647	0	0	optimized
BV1	NC_003063.2	1134335	+	orphan	orphan	CAGCCATTTTTGTCTCCCGTACGTCGAAATCTGCCGTTATTATGCGCCGCG			0	0	optimized
BV1	NC_003063.2	1141617	+	Atu4026	primary	CGCGTATTTGCCGCCCTAACAATGTCTTAATGCCAGCCTACCGCCATTAGA	145	528	0	0	optimized
BV1	NC_003063.2	1146144	+	Atu4031	antisense	GACAGGTCGAGATCGTTGACAGACATGATCAGCATCTGCGCAATGGTGGCG		942	0	1	optimized
BV1	NC_003063.2	1148977	-	Atu4033	primary	TGCCGTGATCCGCCTATACAAGCCAAACCTTCTTGGTCATTCTCGTTTGTA	108	1017	0	0	optimized
BV1	NC_003063.2	1148986	+	Atu4034	secondary	CGGCAGACGAAATCCCGTTGCACTGGAGCTCCGTTCCCCAGTACAAACGAG	192	1236	0	1	optimized
BV1	NC_003063.2	1149104	+	Atu4034	primary	CATGCGGGAACCCGCAGGACGAAACGGCATTGCCGGGCGCAGAATGAATGA	74	1236	0	1	optimized
BV1	NC_003063.2	1152285	-	Atu4036	primary	CGGAACGACAGGCTGCCGGAACGAAGGCGGCCTGTTTTTCGTTTGCCGCAG	24	1017	0	0	optimized
BV1	NC_003063.2	1153607	-	Atu4037	primary	GTTTTCTTGAAACTCTCGAAGGAAACGAAATTCTACCCAAATGGTTTCCTG	29	1230	0	1	optimized
BV1	NC_003063.2	1153746	+	Atu4039	internal	TCCATGCGAATTCATAGGGAACCGCGAGGCGTGGGCGACGTTTGGCCTCTG		291	0	1	optimized
BV1	NC_003063.2	1160645	+	Atu4047	primary	ATTTTTTGAAAAACCTCTGGAACAATAAGCGGAAGTTTCTGTTTTCTTGGA	56	2976	0	0	optimized
BV1	NC_003063.2	1166786	+	Atu4049	antisense	GGCGACATCGGCGGATTGACGATGGTGTCGTTCTCGTCGAGCTTGGCCTTG		2394	0	1	optimized
BV1	NC_003063.2	1170265	-	Atu4052	primary	TTATTCCGCTCGGCCTCTGGATCGCCGCATGTGTGGGTTATGGCTTGTGGA	125	945	0	0	optimized
BV1	NC_003063.2	1174370	-	Atu4056	primary	TTTCCCGCGTCGCCACATTTTATCCCAAAGTCGAAACCAGACTTTCCAGTG	66	1149	0	0	optimized
BV1	NC_003063.2	1174395	-	Atu4056	secondary	CACCCGCAAAATCTAAGCTTGTGTTTTTCCCGCGTCGCCACATTTTATCCC	91	1149	0	0	optimized
BV1	NC_003063.2	1176104	+	Atu4058	primary	ATGGGGACCGTGACAAACTTAAGCCCGAATGTCCCTGTTTTTGATAAAACG	168	966	0	1	optimized
BV1	NC_003063.2	1179506	-	Atu4060	primary	AAATCGCTTGCATCCACACCCATGACACTTTCTGCTGGCCAAATCCTGACG	26	990	0	0	optimized
BV1	NC_003063.2	1179514	-	Atu4060	secondary	TCGCAAAAAAATCGCTTGCATCCACACCCATGACACTTTCTGCTGGCCAAA	34	990	0	0	optimized
BV1	NC_003063.2	1180183	+	Atu4062	primary	CTTACGCGTTCTGCAGACTTCGTTAACCATCTCGCCTTTAAAAAGTCGGTA	31	267	0	0	optimized
BV1	NC_003063.2	1181908	-	Atu4064	primary	ATGCGCTACCGGCTGGACTTGCTGCAAATGATCTGATATTGCACCACACCA	97	228	0	0	optimized
BV1	NC_003063.2	1198524	-	Atu4078	internal	AGATCCGTTCCCACCCGGAACTGGATTGGGTGCCGCGCGTTAAGTTCTTCG		2463	0	0	optimized
BV1	NC_003063.2	1200380	-	Atu4078	primary	CGTAAAAATTGCTGTTGCCACACCTCCATATCGATGCATAAACTGGCATCA	62	2463	0	1	optimized
BV1	NC_003063.2	1200689	-	Atu4079	antisense	CCCATTTATTTTCATTGAATTTTTGCAGCCGCGAAGGCTAGTGTGTGGTTC		276	0	1	optimized
BV1	NC_003063.2	1202312	-	Atu4081	primary	CCCGAAAAAACGCACGCCGTTTTCGTGGCGGCGATGGCATTCTTGTCTTCA	25	714	0	0	optimized
BV1	NC_003063.2	1202455	+	Atu4082	primary	AACTCTGCAAAATTCTTGCGTTGTTGCGTTAACCTGTGCATTCTTTCCGGA	0	462	0	0	optimized
BV1	NC_003063.2	1209228	+	Atu4089	internal	CGATTCTTGGGGCTTCCGGTTGTGGCAAATCCACTATACTCTCCTTGATTG		1527	0	0	optimized
BV1	NC_003063.2	1211407	+	Atu4091	primary	TTTGATGAATGTCAAAGCGGTACCCTGGAATACGGCGTAGTGCTTGAGACA	83	1578	0	0	optimized
BV1	NC_003063.2	1215451	-	Atu4095	primary	CTAACGTACACGCCTCACGGAACAAAACTTCCGCGTCTTCGTTAATAATCG	88	252	0	0	optimized
BV1	NC_003063.2	1221245	-	Atu4102	primary	GGCCGTTTTTTATGCTTGCACTCGCCGGAAAGCCGCAGTAGTAAGCCGCCA	60	76	0	0	optimized
BV1	NC_003063.2	1221846	+	Atu4103	primary	TTATAGCCGGTCCCCTTAATCGTTGCGCTCTTTCGTGTCAAAGACAAACTT	108	633	0	0	optimized
BV1	NC_003063.2	1222426	+	Atu4103	internal	CCGTTACGATGAGATTCTGGCCAATGGCGGTAACGGCGATTATGATGCCAT		633	0	0	optimized
BV1	NC_003063.2	1222541	+	Atu4104	primary	GCTGAAGACGCGCACTTGCTAGATACGTCGGAAATGAGTATAGAGGCGGCG	215	1701	0	0	optimized
BV1	NC_003063.2	1226292	-	Atu4105	primary	GCAATGCGTTGGTTAGCCAAATCTTAATATCTGCAAGCCAAGATTGAACCA	195	1542	0	0	optimized
BV1	NC_003063.2	1227970	-	Atu8196	primary	CTGCACTTGGCTTAAGCACTGATTTACCGAAATTGCCTATTCTCGGCCGCA	28	1230	0	0	optimized
BV1	NC_003063.2	1230301	+	Atu4111	internal	ATTGCGAGACTTGCTCTGGAAAAAATCGCTGAGGCCGCTATATTCAAATCA		264	0	0	optimized
BV1	NC_003063.2	1230655	+	Atu4112	primary	GCACCCTGCCGGCCCATTGCTTAGGCCCATGCCTGTGTTTAAGCATGTGGA	64	1188	0	0	optimized
BV1	NC_003063.2	1238031	-	Atu4118	primary	TTTAATATTCAGCCATTGCCTGTCCCGCCAAGCTGGGTGATGATGCCCTCA	0	675	0	0	optimized
BV1	NC_003063.2	1241611	+	Atu4123	primary	GATGATGCCCGGCTCTTGTGTCAACGGCCGAATTCGAGAAGTCTAAGCTCA	108	1209	0	0	optimized
BV1	NC_003063.2	1245604	-	Atu4127	antisense	TCTCCGGCGTCACGCCCCATTCCTTCACCGAATAGGCGGTAAAATAGGCAG		1008	0	1	optimized
BV1	NC_003063.2	1247564	+	Atu4128	internal	TCCAGCCGGTTTCGCTCGACAAGTTCGGGGATCCGGTTCACACTTTTCCGG		1596	0	0	optimized
BV1	NC_003063.2	1251755	+	Atu4132	primary	TCGCCACCTTCCGGCATTGTTAGGCGATTTCAATCCTGTATAGTTTTCGTG	38	1044	0	0	optimized
BV1	NC_003063.2	1253332	+	Atu4134	internal	TCGTTCTTCTGCCGTCTGGAACAAAACCCTATCCCGGAGGATTAGGTCCCA		408	0	0	optimized
BV1	NC_003063.2	1253763	+	Atu4135	secondary	CCCATGATGATAATTTGTATGGAACCAGATTGCGCCCGATTCCATTTCACA	30	2337	0	0	optimized
BV1	NC_003063.2	1253767	+	Atu4135	primary	TGATGATAATTTGTATGGAACCAGATTGCGCCCGATTCCATTTCACACAAA	26	2337	0	0	optimized
BV1	NC_003063.2	1256751	-	Atu4136	primary	TTGCACGCAACGGAGCCGGAACCATTGCGGCGGCGAAAGGTTTGTTTCCCG	50	501	0	0	optimized
BV1	NC_003063.2	1256837	-	Atu4136	secondary	GACTTTGGGGCATGCTCGTCTCTCCTGCCGAAATGTCTCACACTAAGTGTG	136	501	0	1	optimized
BV1	NC_003063.2	1259906	-	Atu4140	primary	TGCAAAATAAACCGGACGGAACCGGAAAAACGCCATCGCGTTATCTCCTCG	15	861	0	0	optimized
BV1	NC_003063.2	1261393	-	Atu4143	primary	GCCGTTCGAAAAACTGCGGAACCATACCGGAAAGCCCACGTTGTTCTGGCA	147	222	0	1	optimized
BV1	NC_003063.2	1261519	+	Atu4145	primary	TGCGCAATTTTAACCGGAACAAACCGGTGTCTTCCATTGTTTTACACCCCA	15	825	0	0	optimized
BV1	NC_003063.2	1268585	-	Atu4150	antisense	GAGGTGCGTTTTTCCTTGCCCGCCAGCGAGCGCAAAAGCACGATGGTCATG		888	0	1	optimized
BV1	NC_003063.2	1269869	+	Atu4153	primary	GGCACTCTGCGTGAGGTTGAGTTCTTCGGCCGCACGCGTAAAATTGCCATG	279	1530	0	1	optimized
BV1	NC_003063.2	1270006	+	Atu4153	secondary	CCCGCTTTCCTCATTGGAAAAGGGTCGTTATGGCCATATATGATTACGGGA	142	1530	0	1	optimized
BV1	NC_003063.2	1278301	-	Atu4157	primary	CCTGAAAATAAGGCCATAGCAATTTTTGCGGCAATGATATTGTGAGTACCA	75	3687	0	0	optimized
BV1	NC_003063.2	1279736	-	Atu4161	primary	AAAAGTTCCGGACCGCCGGAACTATTTTTTTAACCGCGCATTCTTGCCACG	24	207	0	0	optimized
BV1	NC_003063.2	1279812	+	Atu4162	primary	ATAGTTCCGGCGGTCCGGAACTTTTTTTGCGATACACACGTTGCTATCTTG	38	795	0	1	optimized
BV1	NC_003063.2	1281899	-	orphan	orphan	AAAAAATGCATTTTGTGGGAACCGAATGGGGCGGTGTGCATTTTTACTGCA			0	0	optimized
BV1	NC_003063.2	1283740	-	Atu4164	primary	GTAAAAAATCAGCCATTGCTAACGGACGACAGCGCGCTATTATTCCTGCCG	11	1740	0	0	optimized
BV1	NC_003063.2	1283876	+	Atu4165	primary	CGTGATCGAAAAAATCGGAACTATTTCCACAACCGTGCCGTTTGCCAATCG	68	576	0	0	optimized
BV1	NC_003063.2	1286660	-	Atu4168	internal	AAAACATATGGTCGCGCGGAACCAAGCCGGCATGGGCGCGTTTGAATGACG		447	0	0	optimized
BV1	NC_003063.2	1286779	-	Atu4168	primary	ATTGATTGAAGTCAAGGTCGGTCTTGGATGATGGGCCTTATATGATGCTTG	114	447	0	1	optimized
BV1	NC_003063.2	1291415	-	Atu4171	primary	CGTACCGCGGTGCACTGTACAAACGGGCCTATTCGCAGTATGAGCGCGGCA	108	1848	0	0	optimized
BV1	NC_003063.2	1293091	+	Atu4173	secondary	ATGAAAGCGTGTCCCTTGCGGGACGCGCTTCTCGCGCTATAAATTTTTAAA	61	2268	0	0	optimized
BV1	NC_003063.2	1293093	+	Atu4173	primary	GAAAGCGTGTCCCTTGCGGGACGCGCTTCTCGCGCTATAAATTTTTAAATG	59	2268	0	0	optimized
BV1	NC_003063.2	1297137	+	Atu4175	internal	CTGGTCGCTTTGACATAATTGTGTCGAATCCGCCCTATATAAGAACGGATA		870	0	0	optimized
BV1	NC_003063.2	1297311	+	Atu4175	internal	ACGGGACTGTCGGTGTGGAGATCGGTTTCGATCAAAGGCTTGATGTTTCCG		870	0	0	optimized
BV1	NC_003063.2	1297493	+	Atu4176	primary	AGCAAAAGAAAAGGCTTGGATTTCCGCGGGAAGCGGGATAGTTTGCGCCCA	300	786	0	0	optimized
BV1	NC_003063.2	1298779	+	Atu4177	primary	GCGGATTTTCGCCCCTTTAAACCCATGAAAATGCCTCCCATATTCGTGCAG	164	2625	0	0	optimized
BV1	NC_003063.2	1303741	-	Atu4178	primary	AGCAGGGGCCGCGCCTTGTTTTAGCCCGCTTCCTCGCTAATTGCTTTGCTA	158	1947	0	0	optimized
BV1	NC_003063.2	1303968	+	Atu4179	antisense	CGAATTTGGGCTGTTGACTTGTTTGAGGGTGATCTCTTATAAGTCCGCTCA		453	0	1	optimized
BV1	NC_003063.2	1304141	+	Atu4180	primary	CATTGAGCGGTCTGTTTTTTGACAATTGAATATGAGAAGAAAGAGAAACGT	173	1480	0	1	optimized
BV1	NC_003063.2	1306505	+	orphan	orphan	TTGAAGAAATAAAAGTTTGCATCATTCGCAAGAATTGATGCCTGTTCTGAA			0	0	optimized
BV1	NC_003063.2	1308226	+	Atu4184	internal	AATGTAACGGGGCTAAAGCCATGCACCGAAGCTGAGGATTTGCACTTTGTG		2235	0	0	optimized
BV1	NC_003063.2	1310071	+	Atu4186	primary	TTCTCGAAAACAACAGTCCATGTTAAAACATGAACAATGTTGCGTTTTGCC	1	119	0	0	optimized
BV1	NC_003063.2	1313621	+	Atu4192	primary	AAAATCTGTCAATACTTGTAATCATCTGAAAACACCCATATGGTCACCGTG	98	1950	0	0	optimized
BV1	NC_003063.2	1314255	-	Atu4192	antisense	TTCGGTGCCGCAAACTTGAACTTTACCGTAAAATCATCGACCTTTGATACG		1950	0	1	optimized
BV1	NC_003063.2	1314974	-	Atu4192	antisense	CATCAAACTCGGTGCTCTGCCGCGCCAGTTTCTCATGATACCATGGATGCG		1950	0	1	optimized
BV1	NC_003063.2	1322867	-	Atu4199	primary	CTATATTGTCAATCCTTGCAATAAATATTCCTGATTGCTAGTGTGGGCTCG	22	573	0	0	optimized
BV1	NC_003063.2	1324192	+	orphan	orphan	CGTAACATTTACACGCTCCCAAAAGCGGTCTTTTCGCTTATCATGCTGTCA			0	0	optimized
BV1	NC_003063.2	1336009	-	Atu4212	antisense	TCACGATGAACGGCCATGTCATCGCCACCATAATAGACCATGATTTCCAGA		747	0	1	optimized
BV1	NC_003063.2	1337029	-	Atu4214	primary	TTGTCACCGAAATCCTTGCCGTACCGATCAATGATCGGTATTGCGTTGAGG	0	231	0	0	optimized
BV1	NC_003063.2	1344144	-	Atu4219	antisense	GTTGATTTGCGCGCTACTCGGCAGCTAGCGAATGCTGATATTCTTCAACTG		3111	0	1	optimized
BV1	NC_003063.2	1344219	+	Atu4220	internal	AGCTGCCGAGTAGCGCGCAAATCAACTGGTCACGCACCACCTATGCTTTTG		876	0	0	optimized
BV1	NC_003063.2	1350252	+	Atu4225	primary	CGTTCGGATGGGGATTGCAGATAAGGGACATTATGATTTAAAAAAGAGACA	0	975	0	1	optimized
BV1	NC_003063.2	1350336	+	Atu4225	internal	TTGGTTTTATCCTCGTTCCGAATTTTGCGCTGATGTCCTATGCTTCGGCTG		975	0	0	optimized
BV1	NC_003063.2	1362152	+	Atu4237	primary	GAAAAATCATGCGGTACTTGACAGTCATATATTATGGCATACCATAAGACA	24	603	0	0	optimized
BV1	NC_003063.2	1369555	-	Atu4245	antisense	CGGCCTCCAGCCATCTGGGATCCGCGAAGAAATCCGCATACCATTTCAGCG		801	0	1	optimized
BV1	NC_003063.2	1376428	-	Atu4252	internal	CTCGCGGCGGAATTCCTGGCGTTTTTCTCCTCCAAGCCTAATGTAGCCAAG		1260	0	0	optimized
BV1	NC_003063.2	1380161	-	Atu4254	primary	CCCTGCGGCCACCTCTTGACACGTTCTTGGCAATATCGTTTATACGTATAA	44	1059	0	0	optimized
BV1	NC_003063.2	1386368	-	Atu4259	primary	CACAATTTATTGTGGTTGCACTTCGGAGAAATTTGGCCTTGTTTGTGGGCT	27	1596	0	0	optimized
BV1	NC_003063.2	1390433	+	Atu4264	primary	CAATGCGCCGCGTTGTTGCAATATGAGGAAAGAAGTATAATCTGTTAAATG	26	897	0	1	optimized
BV1	NC_003063.2	1404298	-	Atu4279	internal	GGCGCACTGGACGGGTTGCCGATGCTGTTGCCGCCGAGTTACAATTTCGTG		906	0	0	optimized
BV1	NC_003063.2	1420671	+	Atu4297	primary	CGGCTGCATCGACCATTCCCGCTTGCGGCGTTTTCTTGTATGATTGCCGCA	37	894	0	0	optimized
BV1	NC_003063.2	1423945	+	Atu4299	primary	GTTCAAATTGACGCTTGCCAGCCATAACTCGGACAATTATAGTCCGTGTTA	0	540	0	0	optimized
BV1	NC_003063.2	1426001	-	Atu4301	antisense	ATGGCGCCGACGAACTCGAAGAACTGGGTCGCATGCAGTATAGTGTAGGGA		759	0	1	optimized
BV1	NC_003063.2	1429136	+	Atu4305	primary	TCCTTCGGAACAGGTGTCCTTGTCGCAAGCTCCGGTATACCGTTCTCGCCA	72	2643	0	0	optimized
BV1	NC_003063.2	1431817	+	Atu4306	primary	TTATGGGCGGAAAAGAACGAACCGATCGGCTCGAAATTCGTTTTTACCCTG	55	360	0	0	optimized
BV1	NC_003063.2	1431884	+	Atu4306	internal	AGATCCATGATCGGTAGCCGCTCCGGAGGAAAGACGATATGAACAGGCCTG		360	0	0	optimized
BV1	NC_003063.2	1433747	+	Atu4308	primary	AACTTGAACAATAGGCGACAAAGGCGGCAGAATTTGATAAAATGCAAGTCA	85	816	0	0	optimized
BV1	NC_003063.2	1444870	-	Atu4316	primary	CGAAGCGTATATTAGTTGACATACGTCTCGTATGCAATTATCTCATTTACA	50	1230	0	1	optimized
BV1	NC_003063.2	1447074	+	Atu4319	secondary	CCTATCGGACGACTCTTCAATTCCTGACAAAAAAAAGTCAAAAAAGTATCG	134	885	0	0	optimized
BV1	NC_003063.2	1447087	+	Atu4319	primary	TCTTCAATTCCTGACAAAAAAAAGTCAAAAAAGTATCGGCAATTTCTTCGG	121	885	0	0	optimized
BV1	NC_003063.2	1456981	-	Atu4327	antisense	CGACTGCAATATTGGATGGAACGGTTTTGCAGTGCGGGAGTTTGTCTTGTG		423	0	1	optimized
BV1	NC_003063.2	1457195	+	Atu4329	primary	GCAACCGCTAAAGTTGTTGCGATGACGTGTTGGGATGTTATCTCTGCGTCA	260	903	0	1	optimized
BV1	NC_003063.2	1461011	-	Atu4332	internal	GTCGTTTATTATCATGGACCGATCCAGGCGAAATCGATTACCTGGCCCTCG		3480	0	0	optimized
BV1	NC_003063.2	1477104	-	Atu4343	primary	AGGGAGTAGACGCCACAATTTAGACACATTTTGAATAAGTCTGTCTGATTA	65	1056	0	0	optimized
BV1	NC_003063.2	1477221	+	Atu4344	primary	AAATAAACTTCGGGGTGGACAACCCGGTTTCATCATCATAGTTATTCCACG	39	2679	0	0	optimized
BV1	NC_003063.2	1477919	-	Atu4344	antisense	TCGGCGACCGCGGTCTTGCCCACGCCGGCCTCGCCCACCAGAATAGGATTG		2679	0	1	optimized
BV1	NC_003063.2	1480240	-	Atu4345	antisense	ATTCGATATAGGTGTTGCCCGGATTGCCGGTCGTCACCAGATGAATCGTTG		477	0	1	optimized
BV1	NC_003063.2	1487925	+	Atu4353	antisense	ATCGCATTGGCGTTTGCGACGAGTTGCGCATCATCAGGTATGATCGGGGCG		1839	0	1	optimized
BV1	NC_003063.2	1493948	+	Atu4357	primary	AGCATTTTGTTTCATGTGACCTCAAGTCGCCACGGGTAGCTCATGTCGTCA	11	666	0	0	optimized
BV1	NC_003063.2	1500965	+	Atu4364	primary	AAACGTTTACGAGACTATGACGATGGTGTTAGATATGTCAAGACCGTTAAG	40	1065	0	1	optimized
BV1	NC_003063.2	1502965	-	Atu4365	primary	GTGCGAGGGCCATATGGCCTGAACTGCCGCTACCGGTATAAAACCCTGCCA	31	876	0	0	optimized
BV1	NC_003063.2	1505409	-	Atu4368	primary	TTTCACTCTCCCCTGTGGACAAGAGGGAAATTCCCGCATCAAATCACCGCT	24	396	0	0	optimized
BV1	NC_003063.2	1505637	+	Atu4369	primary	AAATCATTCTCGGGATTGACTCGAATATGAAACCGGTTACATTTGTCGATG	47	1023	0	0	optimized
BV1	NC_003063.2	1518186	-	Atu4380	primary	TCATATCATTTGTTCTTCTTCAGCCAGTGATAGTGCTGTATTGTGAGGATA	71	702	0	0	optimized
BV1	NC_003063.2	1518194	-	Atu4380	secondary	TAGTTGATTCATATCATTTGTTCTTCTTCAGCCAGTGATAGTGCTGTATTG	79	702	0	0	optimized
BV1	NC_003063.2	1520479	-	Atu4382	primary	AGTTTGTTCCATCTCAAATTGTATTTCCGCTCCTCCGCTACAAATGCTGTG	46	1143	0	0	optimized
BV1	NC_003063.2	1522961	-	Atu4385	internal	GTTTGCGCGGCGACAATGTCTCCCAACGGCACGGCGGATAGGTTTTTCCAG		450	0	0	optimized
BV1	NC_003063.2	1524962	+	Atu4386	antisense	CGACGGTTTCTTCCAGTTCCAGAAAGTCCAGCATGGTGTATCCTCATGGCA		1899	0	1	optimized
BV1	NC_003063.2	1528821	+	Atu8040	primary	TCTTTGCGGTCGGTCAAAGAAGGGAGCGCGCAAAGTCCTATTGTCATGACA	18	168	0	0	optimized
BV1	NC_003063.2	1532246	-	Atu4395	primary	GACAGGGAGATTTTCGGATGCGTCTTCACAAAAGCCGCTATAAATCATTCA	25	351	0	0	optimized
BV1	NC_003063.2	1535242	+	Atu4400	primary	GTTTGATCGAGCGCAAAGAGGCCGTTCTTGCAAAATGTCATTCCCGGTGCA	28	2154	0	0	optimized
BV1	NC_003063.2	1541361	+	Atu4405	primary	CAATAAAATCAAATGGTTGAATATTCAATCCTTTTGGCCGATGATGGTGTG	23	186	0	0	optimized
BV1	NC_003063.2	1549881	-	Atu4412	antisense	TCGCGCCATCAACGATGGCAACGGTCAACGGAATATCCATATTGTAAGGCG		5814	0	1	optimized
BV1	NC_003063.2	1556093	+	Atu4414	internal	TCCGCTGACGTGACGGTGGATCAGCGAACGGGCGCCAGCTATTATCTTGTG		1305	0	0	optimized
BV1	NC_003063.2	1560827	+	Atu4419	primary	CGCGCACAAGCCATGTTTACTCATTTTTGCATTACCTATAGTAATAGGTCA	0	921	0	1	optimized
BV1	NC_003063.2	1561854	+	Atu4420	primary	TCGCCGGCGAAGGACTCGACAGCGGCGCGCGCCTCGCTTATCCTGATTAAA	28	1062	0	0	optimized
BV1	NC_003063.2	1570350	-	Atu4427	primary	CGATATTTCGGACGCTTGTGGCGAATCATCGGGCGCGGTAATTTCTGCGCA	134	702	0	0	optimized
BV1	NC_003063.2	1572624	+	Atu4430	primary	CCTAATTTGCGTCTTGCGGAGCCGCGAGAGATCGTCCTAAGATCGTTTCCG	107	1056	0	0	optimized
BV1	NC_003063.2	1572761	+	Atu4430	internal	GCTTACTGGAATTTCTTGACATGCATGCAGTGTTCGACGGTCATAATGATG		1056	0	0	optimized
BV1	NC_003063.2	1581556	+	Atu4438	primary	TACCCACCAAGGTTGATTTCGACCGGCAATTTCGTGTAGCCATTTCAGCTA	115	1536	0	0	optimized
BV1	NC_003063.2	1586690	+	Atu4442	primary	TAGTATTGCCATAATACCCGCATCCCCGCCGGGCCTGTTAGGGTGCTGAAA	45	549	0	0	optimized
BV1	NC_003063.2	1587337	+	Atu4443	primary	CAGCGAAACGGGGCTTTTGCCCGCCCCGTTTTCCGCTTATGTTTTGGAACG	18	351	0	0	optimized
BV1	NC_003063.2	1592291	+	Atu4447	primary	AGCACAGGATGTTGCTTGACTTTTTTTGGCTGCGGGTGAGTAAATGCCCCA	42	1314	0	0	optimized
BV1	NC_003063.2	1598070	+	Atu4452	primary	CATCTTCGGGGAGGTTGCCGAATCGGCGCTTTTCCGTAAACGCTTCTCCCA	86	720	0	0	optimized
BV1	NC_003063.2	1598822	+	Atu4453	primary	GGGCAGATGCCGTGTTTGACGCGATGCCGGATTTGGTCCAACTTGTCGGCA	108	1578	0	0	optimized
BV1	NC_003063.2	1601581	-	Atu4454	primary	GCAAATGGAATTTCCCTTGAATAAAAGATAGCTCTAAAATATAATAAACCA	172	798	0	0	optimized
BV1	NC_003063.2	1603209	+	Atu4458	primary	GCCGCTGCGCCGGAATTGACTTTTTCAATGTTTGGGTGCTGGATCGTTTCT	51	483	0	1	optimized
BV1	NC_003063.2	1604934	+	Atu4460	primary	GGGTCTGAATTGTCTTTGCCGATCTCCTTGGGATCGGTTATTCTTGACCCA	0	237	0	0	optimized
BV1	NC_003063.2	1606500	-	Atu4462	primary	ATTTGCGCATCGCAATTGACATAAGTTTCATGCCTGCGATACTCGACCGCA	9	1032	0	0	optimized
BV1	NC_003063.2	1606501	+	Atu4464	secondary	GTATGGGTCTCTCTTCTCAGTTTCGCCACGGTTTTCGCCATTCCTTATGTG	186	966	0	1	optimized
BV1	NC_003063.2	1606591	+	Atu4464	primary	ATGCGCAAATGTCTTGACTTTCGACCGCGCCGCTTGCGATAGTCGGAGCCG	96	966	0	1	optimized
BV1	NC_003063.2	1608617	-	Atu4465	primary	ATCTCAAATATGGATCGACAATTCATATGTAAACGCGGTATTCATATGGCG	91	768	0	0	optimized
BV1	NC_003063.2	1609736	-	Atu4467	primary	GATTTTTGCGGGCGTGTGGAACATTTTCGCCTTTTGCGCGTCATTTTGCTG	52	174	0	0	optimized
BV1	NC_003063.2	1613408	-	Atu4471	primary	TGATTTGCAATAGCGTTGACATCTGTGATTCCATAACGGATGGTATTGCGA	21	900	0	0	optimized
BV1	NC_003063.2	1613565	+	Atu4472	primary	GAGGCAGCCCGGTTAAACTTTTTTCAATGAGAAAGCGGCACTATCGCAGGG	107	909	0	0	optimized
BV1	NC_003063.2	1621063	-	Atu4476	primary	GACAGGCGGGGCCTCCTTGTTTCTCGCGTATTGCGCTATAAATTCCACGAA	46	762	0	0	optimized
BV1	NC_003063.2	1621065	-	Atu4476	secondary	ATGACAGGCGGGGCCTCCTTGTTTCTCGCGTATTGCGCTATAAATTCCACG	48	762	0	0	optimized
BV1	NC_003063.2	1621954	-	Atu4477	primary	ACCGTTCGGTTCGATTGACATAATCTCTTTCCTGACACATATCAAGTGTTA	68	687	0	1	optimized
BV1	NC_003063.2	1621995	+	Atu4478	internal	TCAGTTCGATAACACTTGATATGTGTCAGGAAAGAGATTATGTCAATCGAA		1299	0	0	optimized
BV1	NC_003063.2	1623128	-	Atu4478	antisense	GCGCGCAGATTGTGCTTGGCAAGGTCTTCCTTGGAGAAGACGATGCGAACA		1299	0	1	optimized
BV1	NC_003063.2	1623857	-	Atu4479	antisense	GAGGTTTCAGGCTTGTCGAAATCGATCAGGCTCCATGTCAAGATGGTGACG		1584	0	1	optimized
BV1	NC_003063.2	1625007	+	Atu4480	primary	AGCGCCAGAGGCTGTTGATCACAACGGACAAGCCATGTATATCAATTTTTG	101	648	0	0	optimized
BV1	NC_003063.2	1625837	+	Atu4481	primary	TACATCATTTTTCGATTTACGGCGGCGGTAAAGCTGGATATGCAAGGGGGA	11	1023	0	0	optimized
BV1	NC_003063.2	1630157	+	Atu4484	antisense	ATCCTTCCCCACTCATCCCCATCATCCCCTTTGGCCGCATCATTCCTTCCG		486	0	1	optimized
BV1	NC_003063.2	1632206	+	Atu4486	primary	ACCTGGCGGTGCCTGCTTGCACCCGTCATCCCGCCCCCTATGTCAGGCAGG	70	630	0	0	optimized
BV1	NC_003063.2	1632998	+	Atu4487	primary	AGGCGGCTTTGCGGTAGATTTTTTCTCTCTTTTCAGATAATTGAAAAAACA	276	1041	0	0	optimized
BV1	NC_003063.2	1636024	+	Atu4490	primary	GTTGCGGGGCGGTTTAACGCCTTTTGAATGTTTCCTTCGCAAGATGATGCT	16	2205	0	0	optimized
BV1	NC_003063.2	1636321	-	Atu4490	antisense	AGATCGCTGTTGACCGTCATCTCGCCATAGTTGCTTGCCACCCAGTCGAAA		2205	0	1	optimized
BV1	NC_003063.2	1639412	-	Atu4491	primary	TCCGCTGATAAATATTGCTTTGCGTCCGCCGTCGCTGTATTTCAGCGCCCA	0	945	0	0	optimized
BV1	NC_003063.2	1641096	-	Atu4493	primary	ACTTCAATCAATTCGCTTCTTCATGAAGCTCTCTTGCGATAATCTGACCCC	19	489	0	0	optimized
BV1	NC_003063.2	1641984	+	Atu4495	primary	TGAGCGGGTTTGACATTTGTATTCGGCCCACGGCTTCCTATCTCCCCTGTA	26	696	0	0	optimized
BV1	NC_003063.2	1642946	+	Atu4496	primary	CGCCACATCCACTGTTGTCATCCCGCCCCGCTTGCCCTAATCCTTCTCCCA	17	693	0	0	optimized
BV1	NC_003063.2	1645683	-	Atu4499	internal	GGCGCGGGATCAGGTCGAAATTCGGTCCCAATTTCTGCTAGAGTCGGACCT		768	0	0	optimized
BV1	NC_003063.2	1650789	+	Atu4504	primary	ACAGAAATTGCGCCCGTTGCGCGAAGATGAGGGTCTGTTACGTTTTCGTCG	106	510	0	1	optimized
BV1	NC_003063.2	1651493	+	Atu4505	primary	GCATTCTTAAACAGGTTGCGGATTTTGTTTAAATTGTTTAATTGCGATTTA	44	1023	0	0	optimized
BV1	NC_003063.2	1659254	-	Atu4511	primary	AAGAAAGCTTCCGCCTTGCGGCCGGTTTCGATCTGGTCAAAGGTTTCGCCG	146	1827	0	0	optimized
BV1	NC_003063.2	1666878	-	Atu4519	primary	AGTGTTTTTTTGGCTGGCCGGATAGGCGCTTATCGCTCATAACGGTAAGCA	141	1173	0	0	optimized
BV1	NC_003063.2	1666989	+	Atu8198	primary	GCATCTCATGAGAACAGCTTCGGGCAAACTCGACGCGGGATAGTGCCGATG	88	375	0	0	optimized
BV1	NC_003063.2	1675509	-	Atu4526	primary	TGCGACCCTTTCCCCTTTTCCATTTCAGATGACTGCGCCAGAATTGCCGCG	24	1821	0	1	optimized
BV1	NC_003063.2	1688443	-	Atu4542	primary	ATCAATAATGTCATTTTACTTAACCGGAACAGGCTTGCAATAGTCTTCGCA	15	798	0	1	optimized
BV1	NC_003063.2	1688488	+	Atu4543	primary	CTCCCTGCGAAGACTATTGCAAGCCTGTTCCGGTTAAGTAAAATGACATTA	36	936	0	1	optimized
BV1	NC_003063.2	1692506	-	Atu4546	primary	AAAGCCGAAATTGCCTCGACGGCAAGGATTTTGTGCGTTATATGATTTTTG	30	762	0	0	optimized
BV1	NC_003063.2	1692568	+	Atu4547	primary	AACGCACAAAATCCTTGCCGTCGAGGCAATTTCGGCTTTACCTCATCGCCA	47	708	0	1	optimized
BV1	NC_003063.2	1701857	+	Atu4556	primary	ACCCAAAGAAATCAATTCCGCATTTACAGATGTTGCTGTAGTCTTCCGGTA	87	1062	0	0	optimized
BV1	NC_003063.2	1707444	-	Atu4560	internal	TTGCAGCAGGTGGCCTTGACGCCACGGCGGCGATTCAGCAGGCTATCGATG		1362	0	0	optimized
BV1	NC_003063.2	1725153	-	Atu4576	primary	GACCGGGAAATTTGCTGTACAATCGCGTCGTTTGCGTTATTCAATCCAACG	83	1074	0	0	optimized
BV1	NC_003063.2	1725327	+	Atu4577	primary	GTAACGAATTCGCGCTTGACTTATTAATTTACGTAAAGAAAATAAATAGCA	87	993	0	0	optimized
BV1	NC_003063.2	1734624	-	Atu4586	primary	GAAGCTAAACCTATTTGACTCCCCTCAACAAGTCCGATTTTCTATCATACG	35	1068	0	0	optimized
BV1	NC_003063.2	1735084	+	Atu4587	internal	CTGCAAATTCCGGGTTTGCCAACCTTGCCGGCCGGCGCCATTATCGATGCG		801	0	0	optimized
BV1	NC_003063.2	1739107	+	Atu4592	antisense	AGCTGCGGCAGGGTATCGCCATTACCGGCAAAAACCTCCACAATGCCCTTA		795	0	1	optimized
BV1	NC_003063.2	1745848	-	Atu4600	internal	GCTTAACAAGACATCCATTGTCATTGCCCACCGGCTCTCTACAATAAACCG		1764	0	0	optimized
BV1	NC_003063.2	1747746	-	Atu4600	primary	GTAAACCCGACACAGTTCAACTCGTCCGAAGAAACTCCATATATTGACACG	262	1764	0	0	optimized
BV1	NC_003063.2	1748539	+	Atu4601	antisense	TGGAGGCGGCCCTTGCGAACGGCTGTGTGCTTCTCCAGTAGCATGGCGTGG		828	0	1	optimized
BV1	NC_003063.2	1753608	+	Atu4607	antisense	CGCAGCATATCGCGACATTGGCAAAAGAAGAACAAGCGGTATGATGAGATA		1119	0	1	optimized
BV1	NC_003063.2	1755182	+	Atu4608	antisense	GACAATGGACAAGAATGGACGTGCGGAGTGTCGCACACTATCTTCAAGGTA		1854	0	1	optimized
BV1	NC_003063.2	1756169	+	Atu4609	antisense	TTAACCAGATCAGGTCTTGACCACTTGTGGGCCATCAATAAACTTGCCTCG		921	0	1	optimized
BV1	NC_003063.2	1758389	-	Atu4611	internal	CTTCACCGATATGCTTGATCACCCTCGAGCTTAATTGTTATAGTGTGCCTG		276	0	0	optimized
BV1	NC_003063.2	1758412	+	Atu4611	antisense	AGGCTGATTCGTGGTTTGCAAATGATGCAGGCACACTATAACAATTAAGCT		276	0	1	optimized
BV1	NC_003063.2	1759642	-	Atu4613	internal	TAGATAAACTCTTCCTCGACAGCGGCCACTTGCCATGCGCATACTTCTCCA		2364	0	0	optimized
BV1	NC_003063.2	1760927	+	Atu4613	antisense	AGCGCCTCATTTTGATTGACGCGCCGATAATATTTCATGCAGAATTGGTCG		2364	0	1	optimized
BV1	NC_003063.2	1761258	+	Atu4613	antisense	GTTGCGGCAAATGCTTCGCATTTTGATCGCGATACCGTATTATGGTTTGCA		2364	0	1	optimized
BV1	NC_003063.2	1761913	+	Atu4614	antisense	CCTCGTTATAAATTCGTGGATTAAATGCAATTGCTGAGGGATACTGGGCCG		882	0	1	optimized
BV1	NC_003063.2	1765748	-	Atu4618	primary	AACGAACCATACCCTTGTGTAGGTGATCAAGAAAGCGTTATTGACTGTCCG	53	570	0	0	optimized
BV1	NC_003063.2	1765799	+	Atu4619	antisense	GGACAGTCAATAACGCTTTCTTGATCACCTACACAAGGGTATGGTTCGTTA		2067	0	1	optimized
BV1	NC_003063.2	1767989	-	Atu4619	primary	TTCAGCATTTGTTCTAGCTTCATAAGTGAGTCTTTGCTAATCATCGCAGCA	83	2067	0	0	optimized
BV1	NC_003063.2	1772624	+	Atu4625	primary	AGCGCAATAGCATCTCGACACTCATCTTATTTCATGCGATGTCATATGATG	26	981	0	0	optimized
BV1	NC_003063.2	1775516	+	orphan	orphan	CGTGAATTTTTGGGGTTTTCTCCAAGGCTTCACCGGATTAGACACCGGTGG			0	0	optimized
BV1	NC_003063.2	1776844	+	Atu4628	primary	TCATTAGTTGCATTAGAGATTTATAAATAAAGCACTTCCATAGTGCCACCG	34	2340	0	0	optimized
BV1	NC_003063.2	1779302	+	Atu4629	primary	ACTTTCCCATATTCTTTGGAACGAGAGCAGAGGCAGATCGTTAGGGTTGCA	118	894	0	0	optimized
BV1	NC_003063.2	1783784	-	Atu4633	internal	AGACGCCCTTTGCTGTTGACCGCACGTTCCGGATCATGCAGTTTATTTCCG		588	0	1	optimized
BV1	NC_003063.2	1784768	+	Atu4634	antisense	GACTGGATGAGATCCTTGATGTCGCCACGATCGAAGGGCGTGATGAAGCTG		645	0	1	optimized
BV1	NC_003063.2	1787576	+	Atu4636	antisense	GGCGCGCAGATGGGACTTGCCCATGTGCAGATGGCGGGTAATGTTCTCGCG		3147	0	1	optimized
BV1	NC_003063.2	1791489	-	Atu4639	antisense	GCTGGCGCGCCCGGAATTGCTCTTCCAGTCGCTCGAGGATACTGTTGAAGG		1335	0	1	optimized
BV1	NC_003063.2	1794163	+	Atu4642	primary	TTAGAATATACAATTGGAAATTATGGAACCCGGCTGTTAGTCATCTTCATG	137	2172	0	1	optimized
BV1	NC_003063.2	1796771	-	Atu4643	primary	TGCGGAATTGTCTATCTGGAACCCACCTCTTCGTCATTCGTTGAATGAAGG	27	177	0	0	optimized
BV1	NC_003063.2	1805561	+	Atu4651	antisense	AGGAACATCAGCTCGATCGCGCCATAGGTCGCCGTGGTATAGTCGACAGCG		1371	0	1	optimized
BV1	NC_003063.2	1807369	+	Atu4653	antisense	GAAACCAATCGAGGAAAACACCACGAGGAAAACGGTGGTAGGCTTCAGGAG		942	0	1	optimized
BV1	NC_003063.2	1809464	-	Atu4654	primary	CAAGTAAATTATCTTATTGACAAATGCCCGTGTTCGGAGAACCGTAGAGAA	128	1266	0	0	optimized
BV1	NC_003063.2	1809562	+	Atu4655	primary	TTGAATTATTGTATTGCGCTTATCGTCATTTGGACGTTATGAATTTTCTTA	21	1227	0	0	optimized
BV1	NC_003063.2	1823180	+	Atu4665	primary	GGAATTTATTCTGCTTGATGAACCGACCTCAGCGCTCGATCTTTCCGTGCA	243	1374	0	0	optimized
BV1	NC_003063.2	1830153	+	Atu4669	primary	TAATTGTGTTCGGTAACGGTATGTTCGCCTTCGGGGAATATGCCTATGAGA	173	468	0	0	optimized
BV1	NC_003063.2	1830949	+	orphan	orphan	TTGCCTTATTCTGCCTGTTCATTGGGCATGATAAAGCGCATATAGAGGGCA			0	0	optimized
BV1	NC_003063.2	1831446	+	orphan	orphan	GCTGCAACCTTGTGCCTGTGAAATGCGCAGAAAAATGCTATCTTCCAATCA			0	0	optimized
BV1	NC_003063.2	1831851	+	Atu4671	antisense	CATGAAGATCACCACGACGCCATGATCTTCCGAGAGCCGCCTTCCGATCTC		444	0	1	optimized
BV1	NC_003063.2	1832122	-	Atu4671	primary	TATGTTTATCTCACTTTGGAACGAGTTACGGCCCAAGGTGTTTGCTAGCCA	37	444	0	0	optimized
BV1	NC_003063.2	1832218	+	Atu4673	primary	ACATAGTGAATGGAGTGTAAACGACGTGCCTTTTCGGCTATGACCACTCTA	247	963	0	0	optimized
BV1	NC_003063.2	1836875	+	Atu4678	primary	CATTGTATTTTTATATTGATTTATCGCTGCCATGGGGAAATAGTGATCGCG	39	807	0	0	optimized
BV1	NC_003063.2	1845636	-	Atu4686	primary	ACCATTTCACGTTCTTGGCAGGATCAATAATGCATGTTATCGGTATCATTG	51	321	0	0	optimized
BV1	NC_003063.2	1845668	+	Atu4687	primary	TTCTGTAGATCGGACTTGCAATGATACCGATAACATGCATTATTGATCCTG	213	804	0	1	optimized
BV1	NC_003063.2	1847153	-	Atu4688	antisense	CAGCGAAGGATAGACCTTGGCAATCGCTGGCACGATGATAACGTGGCGATA		705	0	1	optimized
BV1	NC_003063.2	1859747	+	Atu4698	internal	TCGAAGGCATCTGGGAGACGCGTGAAAAGCTTGATGGTATCATCGACATCG		1194	0	0	optimized
BV1	NC_003063.2	1864192	+	Atu4702	antisense	CGGCATGTTCGTCCGGGCCGCAGTTGAAGCGATCCGTGTTACGGTAAACGG		678	0	1	optimized
BV1	NC_003063.2	1866244	+	Atu4705	primary	ATGCCTGCGGCCCATTTGCGGGCGCTGCCGCCACGTTCTAGTGTTCTCCCG	40	924	0	0	optimized
BV1	NC_003063.2	1867248	+	Atu4706	primary	CGGAAACTGATTATTGACCTGATCCTGCCGATCTCGCCATTCTTTCAGCCA	76	480	0	0	optimized
BV1	NC_003063.2	1871070	-	Atu4708	antisense	TGACCGCGCAGCGGGTTGACGCCGACACCGGGGCGGCCGATGTTGCCCGTG		2883	0	1	optimized
BV1	NC_003063.2	1878441	-	Atu8096	primary	TAGTAGTTATTGCTCTGCAAGGCGCGATTTTCCCGGCCTATCTTTCCATCA	47	180	0	0	optimized
BV1	NC_003063.2	1880038	-	Atu4716	primary	TCCCTCCGCAACACGCTGCAACACTTGGCGAAACCATGCGTTATAGTCTCG	26	1479	0	0	optimized
BV1	NC_003063.2	1886438	+	Atu4723	internal	GCGAGTGGAAAAGCGTTGTGCGCGACGTCTCATTCGATGTAAAGTCCGGCG		1812	0	0	optimized
BV1	NC_003063.2	1888576	+	Atu8200	primary	ATCACGATTCATTCAGCCACAGTTCACCCGGCTGGGCGCTAAATCCCCCTA	22	321	0	0	optimized
BV1	NC_003063.2	1889891	+	Atu4727	primary	CCCGGCACCCGGCGGGTTGCCCTGATTTGCATTTTAGCTACTATGCCCCGA	31	990	0	0	optimized
BV1	NC_003063.2	1891120	+	Atu4728	primary	GTTGCAAAAACCTGCTTGGCAAGCTCGAGCGGCTCAGCTAAAAAAATACTT	251	1803	0	0	optimized
BV1	NC_003063.2	1899616	-	Atu4733	primary	GGCTCTCGCCGTTAATAAATTATTAACCAAATCAGCACGAGTATTAGCTTA	75	498	0	0	optimized
BV1	NC_003063.2	1899800	+	Atu4734	primary	CTTTTTATCGGTCTACGAGTTCTTTACCGGAGTGCGGCATCTTGTCAGCCG	105	2790	0	0	optimized
BV1	NC_003063.2	1902747	-	Atu4734	antisense	ATACAAATGAAAACGCAGCGGAAATCGATTTCCGCTGCGTTCATTCATCTG		2790	0	1	optimized
BV1	NC_003063.2	1902916	+	Atu4736	primary	GCATAGGTCGGGTAACACTTCATTTAGTGATTTTGTGAAATCTAAAATACG	187	1944	0	0	optimized
BV1	NC_003063.2	1905490	+	Atu4738	primary	GGTGTGCGGCAGCGCTTGGCCTTCGGCGTATTTTGGGCTAACCATGAGTCA	142	630	0	0	optimized
BV1	NC_003063.2	1913045	+	Atu4744	primary	TAGAGCACGCATCCCCTTGACGGAAGGGCGCTTCATGATATGGTTATTGCA	284	855	0	1	optimized
BV1	NC_003063.2	1929399	+	Atu4760	antisense	GTCTTGGTGAAGCTGGTGACGAAGAAGCCTAGGTCAGGTAGCATTTCTGTG		1449	0	1	optimized
BV1	NC_003063.2	1933995	+	Atu4764	primary	TAGAGGTGTGATGACTTGTGATTTCGAGGACGCGCCACCAGATGTCGGTGA	20	561	0	0	optimized
BV1	NC_003063.2	1936633	-	Atu4766	primary	GTGAATGGGTAATTCCGGTCGGGTTCAGTTGCCGGATGCGATTATGGATCA	19	426	0	0	optimized
BV1	NC_003063.2	1937702	-	Atu4768	primary	TGAATAGTCTCTTCAGCTTCCGTTCTAATGGGACCGTCTAGAACAAAGACG	36	438	0	0	optimized
BV1	NC_003063.2	1938642	-	Atu4769	primary	TCAGCAACGCTGCCGCCTTGCGTCACTCCACCTTTGCGCTACGCTTGTGCA	118	720	0	0	optimized
BV1	NC_003063.2	1942390	-	Atu4773	primary	ATCGGCGAGAAGCTCCGACCACCTGTATCTTAGTATGGTATCTTTCAAACG	47	375	0	0	optimized
BV1	NC_003063.2	1944724	-	Atu4775	primary	TGCGGATTTTTCGATATATCGCCGCACCGTTTTCCCGCTATCCTGATGTTT	87	1581	0	0	optimized
BV1	NC_003063.2	1947249	-	Atu4776	primary	GGCCGCGGGAACGCAGGCAACCTATGCCTGAGTATTATGTTTACTCCTTCG	57	2295	0	0	optimized
BV1	NC_003063.2	1947429	-	Atu4776	secondary	GATACCTAAGTGTAGTTTCGGCAAGGCCTGGCCTGCGATAATTTCTGCCTG	237	2295	0	0	optimized
BV1	NC_003063.2	1949021	+	Atu4778	internal	CAGGTCGTGCCGATCGCAGATTCGGCCGAATTGTCAGTCAAACTTCTGAAG		981	0	0	optimized
BV1	NC_003063.2	1949555	+	Atu4780	primary	CCAGATTGACGTGTAATGAAACTTTTTCGAGCGCGACGAGTTTGGGCAGAG	153	1089	0	1	optimized
BV1	NC_003063.2	1951990	+	Atu4781	antisense	TCATGGTGATGGGCTGGCCGTTGGCGTTAAACAGCGCTATGCCCTCGTTCA		2133	0	1	optimized
BV1	NC_003063.2	1953861	-	Atu4782	primary	TCATCATCGAGCTTTTGAATATTTCATTGCTCTTGCATATGATCGGTGATG	14	747	0	0	optimized
BV1	NC_003063.2	1954030	+	Atu4783	primary	TAACCATTCAATGGATTGCTGAAATTCGTCGTTCTGGCATGATTGTCCTCA	35	1029	0	0	optimized
BV1	NC_003063.2	1954818	-	Atu4783	antisense	GGCTTCCTCCCGGTTTTTCGTGCCCCTGACGATGCTGACCGCACCGATCTC		1029	0	1	optimized
BV1	NC_003063.2	1967436	-	Atu4792	primary	ACCGCTTTTGGAGAGCTATGGCACCAGCTCGCAATTTGCTATCCTGAATAG	123	297	0	0	optimized
BV1	NC_003063.2	1980858	-	orphan	orphan	ACGGCCTTCACGGCCTTGAGATCATTCGTCAGGGATATATATTCTACCGTG			0	0	optimized
BV1	NC_003063.2	1984705	+	Atu4807	antisense	CACGCTGGCGCTTGGCGCGACGGCTGCGAACAGTTCGGGTAATTTGAAGTG		1512	0	1	optimized
BV1	NC_003063.2	1998730	-	Atu4818	primary	TCGCAGGCTGCCGCAGTGACGGCAGATCTTTTGCAACATATTGTGGGGAGA	6	519	0	1	optimized
BV1	NC_003063.2	1998858	+	Atu8042	internal	GCGATGGCATTCAAAAGCACCTTCCGCTGATTTTTAAGTACCGTACAGCAA		666	0	0	optimized
BV1	NC_003063.2	2009261	-	Atu4827	primary	TCCGTCTATTTACTGTTGATTTCGTTAAACATCCTGTGTATCTCGGATACA	172	1878	0	0	optimized
BV1	NC_003063.2	2009472	+	Atu4828	antisense	CAATGAAAATTTTACTGGCCGACTGGGGCAGGTCGGCATACACCCGGTACG		351	0	1	optimized
BV1	NC_003063.2	2011279	-	Atu4831	primary	ATCGGACCATATGAACTTTACTTTAAGATCATATGGCCTATATTACGAGCA	14	390	0	0	optimized
BV1	NC_003063.2	2011799	+	Atu4832	internal	ACTGCATCAAAATCCTGGATATTGATGGCCGTTTTCTTTTTTATGTCCGAA		375	0	0	optimized
BV1	NC_003063.2	2012238	+	Atu4833	primary	TTACCAAATCTTTAGTTGTGCGCCTGCTCGCGAATACCTAGCTTAATGACG	163	2403	0	0	optimized
BV1	NC_003063.2	2017687	+	Atu4836	internal	GATTGTCGAAAACGTTGCCCAGCCGATGGAGATCGCCCATCTTCCTTATCG		678	0	0	optimized
BV1	NC_003063.2	2021453	+	Atu4842	primary	GCACATCTCTGCGCTTGACAGAAGAATAACAAACATGAAACGATCGAAACA	226	1047	0	0	optimized
BV1	NC_003063.2	2033895	-	Atu4852	internal	AATCTATCTTTTTTCAGTAGAACTTGCCAAGCCTCATGATAGCTTTACGTG		543	0	0	optimized
BV1	NC_003063.2	2035028	+	Atu4853	antisense	CACGATGCATCACGACTTGCGTAGTGAAGCTGTAGGAAATAGGGTCTTCCG		588	0	1	optimized
BV1	NC_003063.2	2036838	-	Atu4855	internal	AAGAGCGAGATCGAGCTTGCGTCCGCCCGAAAAGACCGTCAAGAGGTCTTG		3801	0	0	optimized
BV1	NC_003063.2	2039777	+	orphan	orphan	TACTAAAAGTAGTAGTCGCCAACTGGCAATTTCTTGTGTTTGAATAGGGGA			0	0	optimized
BV1	NC_003063.2	2040977	-	Atu4856	antisense	GAATAGCGTGCCTTAACGTAGGCCTCATTCAGGATGTTGTACCATGTGGTA		927	0	1	optimized
BV1	NC_003063.2	2045119	-	Atu4860	antisense	CGCGCTGGTGGTATCCATGAACTTTATACGCTTCGACACGTTGATCAAATG		936	0	1	optimized
BV1	NC_003063.2	2045156	+	Atu4860	primary	CTAGCACTTTTGGCATTTGATCAACGTGTCGAAGCGTATAAAGTTCATGGA	60	936	0	0	optimized
BV1	NC_003063.2	2049354	+	Atu4864	primary	GGCTGCTGTCAATCGCTTGCAATCTAATCGCGTACAAATTATTTTTAAGCA	13	453	0	0	optimized
BV1	NC_003063.2	2054703	+	Atu4872	primary	TGATCGTAAACGGCTGCCTTCATGCCTTCTTTTCCTTTTTAATTATCGCTG	168	900	0	1	optimized
BV1	NC_003063.2	2056469	-	Atu4873	primary	GTTGATATGTCAGACATTGACACTTTTCGTCTTTTTGTCAAGTTAGGGGAA	0	573	0	1	optimized
BV1	NC_003063.2	2058239	-	Atu4876	antisense	TCGGTCTGCAGGCGCTTCAAACTGGCTTCAACAGCGTCCATGATATGTCCG		1062	0	1	optimized
BV1	NC_003063.2	2062611	+	Atu4881	antisense	GAGCACTGCCGTGGATAGCAATTCGCTGCTGATCATGGCAGAACTGTCTAA		402	0	1	optimized
BV1	NC_003063.2	2063147	+	Atu4882	primary	GGTTGCACGTTTGCGTTGACGATGCGGCGTGCCTGAGGGATATATGATGTG	12	183	0	0	optimized
BV1	NC_003063.2	2064397	+	Atu8201	primary	AAACGCGTTGATCCTTGACGTGGTCTATCGAATCCGTCTTGTTTGAAGCTG	62	198	0	0	optimized
BV1	NC_003063.2	2065410	+	Atu4888	primary	ATCCGCATTTGTGGATTGCAACACATGATTCTATGTGAGAGTATACATAGA	26	291	0	0	optimized
BV1	NC_003063.2	2065646	+	Atu4889	primary	TGGGCACCCAAGGGGTTGATTTCCGGGGCGTGATATCGAAGGTAGAACTCA	151	804	0	0	optimized
BV1	NC_003063.2	2066421	-	Atu4889	antisense	GCAGGAAAGGCGAACTAGATCTGGCCGGTCAAACAGTTCATGATCTTCGAG		804	0	1	optimized
BV1	NC_003063.2	2075174	-	Atu4898	antisense	TATACAAATATATGTATTAATAGCAATTGCGAAGGTGTAATATTCCACCTG		249	0	1	optimized
BV1	NC_003064.2	110	+	Atu5000	internal	TTAACCCTTAATGTCTGGACGTAAAGCGAGAATCATGTTGTATCTTTGGCG		1308	0	0	optimized
BV1	NC_003064.2	1774	+	Atu5001	internal	GGTCCGCAAGTCGCCTTCCTCACCTGAACGCTATCAGGTAATCTACGGCCA		1032	0	0	optimized
BV1	NC_003064.2	3761	+	Atu5002	internal	GGTATCTCAGGGATTTGACAAGCAAGGCGAAGCGCGGTGAGTTTTCACTTG		1215	0	0	optimized
BV1	NC_003064.2	5052	-	Atu5003	internal	AACCCTATCATCAGTTGCGGATGGCTGGCATCGACCGGTATCGTACGCTCG		1128	0	0	optimized
BV1	NC_003064.2	10286	+	Atu8044	primary	TCCGCAAGGTTTGAGTTGACCATTCTCAACGGCGAGGCGAAACTTGTCGCA	20	306	0	0	optimized
BV1	NC_003064.2	10864	-	Atu5008	internal	CTCGATACATTCGTTTACATGGAAAGCCAAAAATCTACTATTCTGTCTACA		786	0	0	optimized
BV1	NC_003064.2	14399	+	Atu5013	primary	ATGGCAGACGCCATCTTGATGGCTATTTCAATTTAAGTTACTGTGGATCCA	17	249	0	0	optimized
BV1	NC_003064.2	24143	-	Atu5022	primary	TTTTCTTCAAGCCTATTGAGTTCACTTTAACCTAGAGTAAATTTCGCTTTA	17	1899	0	0	optimized
BV1	NC_003064.2	30780	-	Atu5029	antisense	TTTGGTTGCCTTGAGTTGTCAACGGCAATTGATAGAGGTACGCTAGCAGCG		771	0	1	optimized
BV1	NC_003064.2	30934	+	Atu5030	internal	CTACAAATTCGTCACTGTATTAGGCGTTGCGCTAATGATATTCTGCGCATG		543	0	0	optimized
BV1	NC_003064.2	32967	-	Atu5032	internal	GAGTGGATTTTGTCTCTTCTTGAAACTTCATTTCGTCTTAGAATGCAATTG		762	0	0	optimized
BV1	NC_003064.2	34762	-	Atu5033	primary	GCGCCAGGTAATTGGTTGCAGTTGGCGTGGTTTCTCGCGACTATGCGTTCA	127	1071	0	0	optimized
BV1	NC_003064.2	35423	+	Atu5035	primary	TTCATTCGCCAGGGCTTTTTCTTTTTATGGCTTCGATATAAATCGTGAGCG	109	897	0	0	optimized
BV1	NC_003064.2	37463	-	Atu5037	antisense	ATTGGTACATTTTTCATTTCTTCTTTCTCTAGGTCTGGTAGGGTTTTTATA		780	0	1	optimized
BV1	NC_003064.2	38341	-	Atu5038	antisense	GCGACGCGGCGATCTTGCAGCGTCGCGCTCTCGTATCCAGATACATCATTA		701	0	1	optimized
BV1	NC_003064.2	40391	+	Atu5039	internal	AAGCGTGGCCGGGTATTCAGCTATCGACGATACCTTGCTATTCTAGGAGAA		1182	0	0	optimized
BV1	NC_003064.2	42990	-	Atu5042	internal	CGTCGGTAACAATGTCTTCAACCGCATCTCGTTCAAGCTTAAGATGCGTCG		1518	0	0	optimized
BV1	NC_003064.2	43689	+	Atu5043	primary	GGCCGTCAAGTTTGAGTCCACTTTTTCCGGAATCCATGTATGTTTTGACGA	207	408	0	1	optimized
BV1	NC_003064.2	48214	-	Atu8099	primary	AGTCTCTTGATTCTCGTGCATCTTTTCCTGGTCACACGCGTTTGTTCGTGG	24	177	0	0	optimized
BV1	NC_003064.2	48364	+	Atu5049	primary	ATTGATTCGTTTCGACTCGGAACAATTACATGCTGATTCGCTTGAATCGCA	26	897	0	0	optimized
BV1	NC_003064.2	51224	+	Atu5052	primary	TTCCGCTGACGCTCTTGAATCCGAAATTCTCAAAAACCAAATCGATTGCCG	87	477	0	0	optimized
BV1	NC_003064.2	55276	-	Atu5055	primary	GCTTGCGGTGTTGGTTGGAACTAAATCACGGCTGGACTCTTCTCAGTGTCG	166	2655	0	0	optimized
BV1	NC_003064.2	55384	+	Atu5056	primary	CCTTTTCGCGGAAGATTGAAACTGTAGGTCAACATAGCCGTTTCCACAGCA	51	816	0	0	optimized
BV1	NC_003064.2	62309	+	Atu5063	internal	CCGGCTACGAAGCGATTGATCTTGCTAGTCAGATGCACCAGCTTGTGGAAG		879	0	0	optimized
BV1	NC_003064.2	65316	+	orphan	orphan	AAAATAATTTGTTCAGTGTAGTGAAAGACGTCCAAGCCTAGACTGGATTTG			0	0	optimized
BV1	NC_003064.2	66464	+	Atu5068	antisense	GGCGGAAATCAAGGCTTGTGTGTAGCGCTGTTGCGGATTATCGAAGACTTG		1620	0	1	optimized
BV1	NC_003064.2	71698	-	Atu5071	primary	CAATGAATATTTAATTTGACAAACTTGCAAAGAAATCCGATGGTCTGCGCC	149	1518	0	1	optimized
BV1	NC_003064.2	71887	+	Atu5072	primary	ATACTTTTCAAACTTGACAACTTTATTATTTTTGTGATTTTCGTAGTTGTA	14	1191	0	0	optimized
BV1	NC_003064.2	77597	+	orphan	orphan	AGCTAAAGGGGGCCAATTTCGTTGGCGGGGACGTCGTGGTACATTGCCGCG			0	0	optimized
BV1	NC_003064.2	85273	-	Atu5083	antisense	TGCGTGACATAGATCATGGTGTTGCCAAGCTGTTTGTGCAACCTGGCGATC		1116	0	1	optimized
BV1	NC_003064.2	88450	-	Atu8047	primary	CTTTCACAAAACATCAACTCGTTCGCCATTTGTATGCAATTATGAAAAATG	188	270	0	0	optimized
BV1	NC_003064.2	88518	+	Atu5086	primary	ACAAATGGCGAACGAGTTGATGTTTTGTGAAAGAGAAATATAGATACTGTA	48	1443	0	0	optimized
BV1	NC_003064.2	91657	+	Atu5088	primary	TGCTTTACCTCGTTCTTGACTCTCCGGCACAATCAGAACATTTTAGGAACG	227	234	0	0	optimized
BV1	NC_003064.2	93155	-	Atu5089	antisense	GTAGCCAGTTCGGAGGTTCTTTTGCTCTCGTAAGGATATACGTTCTGTCCA		1116	0	1	optimized
BV1	NC_003064.2	95565	+	Atu5091	antisense	CGACCCTGAGGGAATTGTAGACGCTTTCCGACACGGATAAGGTCACAATTG		1194	0	1	optimized
BV1	NC_003064.2	102191	-	Atu5097	primary	GATGGGCGGCGTCACAATCTTCTTAAGGTTTTCGTGCTGAACTCGTCTGCA	0	1053	0	0	optimized
BV1	NC_003064.2	102194	+	Atu5098	primary	GGCTTCGGTATCACGAAGGAGCGGCTTTGATCTCGGTGGCTTCGTCATGCA	270	753	0	1	optimized
BV1	NC_003064.2	111450	-	Atu5104	antisense	GGCCGAGGATGGTGTTGCCGTTGGTGGTGAATTCGCCGATGATTGCCATTG		546	0	1	optimized
BV1	NC_003064.2	112693	-	Atu5106	primary	TGAGGACAACGCCGCATGACAACGTAACGATCGCCTGAAAGGGTTTTCCCG	69	231	0	0	optimized
BV1	NC_003064.2	113017	-	Atu5107	primary	ATTCATAAGTCTCGTTGGACCAGATCGCGAGCATCGCCGATCATGCGGGGA	0	312	0	0	optimized
BV1	NC_003064.2	116016	-	Atu5110	primary	TAGACGTTTGGGGGCTTGTGTACGGTAGCGCGTTTTACTAACATTTTCTAG	52	288	0	0	optimized
BV1	NC_003064.2	116052	+	Atu5111	primary	CGTCATTTAACTGGCTAGAAAATGTTAGTAAAACGCGCTACCGTACACAAG	135	4629	0	1	optimized
BV1	NC_003064.2	116409	-	Atu5111	antisense	GGCACGAGTTTCGAATGCGTCCACTGCATTCCAAAGCGCCTCGCTGGCCGC		4629	0	1	optimized
BV1	NC_003064.2	118059	+	Atu5111	internal	CGGTCCGCTTGCGTGGTGACGAACTGCTCGTTCTCGCCTATACCAATGACG		4629	0	0	optimized
BV1	NC_003064.2	126332	-	Atu5118	primary	CTTCCGAGAGCGTTTGTTGATCGTTGCGATAATTTGCCGATCCTGCATGCA	26	1242	0	0	optimized
BV1	NC_003064.2	127324	+	Atu5120	primary	TACCGGCAAGTCGCTTGAAGTCAGAGCGTATTATGTGACATCATAAAGATG	154	216	0	0	optimized
BV1	NC_003064.2	132302	-	Atu5124	primary	ATTGACGTCACATATTGACTCATCAAGTTTTTGTTGCAACAAAATTGCAAA	52	1335	0	0	optimized
BV1	NC_003064.2	133107	+	Atu5126	primary	TCCCCTCATGTTCCGTTGACTCATCACATTTTTGATGTCACAAAAATGGAA	153	1113	0	1	optimized
BV1	NC_003064.2	134777	+	Atu5127	internal	TGCTCATTCCGCTCTGGACATCGGTCTTGGTCCGATCATATGCTTGGATTG		903	0	0	optimized
BV1	NC_003064.2	136154	+	Atu5129	internal	CGAAGCAGACACTAACTCCACATTAACTGAAGAGGATTTGAAATGATCAGA		1083	0	0	optimized
BV1	NC_003064.2	147797	-	Atu5140	primary	AGTCATGTATTTCCTCCCTTTCCTGATCGCAAATCTTGTATCCTCCTTGAG	39	717	0	1	optimized
BV1	NC_003064.2	150073	+	Atu5144	primary	ATATTGCTTGGTGGGACTGGCCAATCGAGAAGATTGAAGCTAATTTAGCAT	172	756	0	0	optimized
BV1	NC_003064.2	151158	+	Atu5145	antisense	GCGATCGCGGAGCAGTTTCTTTGAAGCCAAATTTTTCGTAGAGTTTGTTCG		459	0	1	optimized
BV1	NC_003064.2	151522	-	Atu5145	internal	ATTGACAACTGACCCTGTTTGGAGTGGCAAATAATCGCTACTTTATGGGTT		459	0	0	optimized
BV1	NC_003064.2	151877	+	Atu5147	internal	ATGGCGGCAGTGAAGTTGCCAACGCAGCGTTTGTATGGCACCTCGTTTACA		585	0	0	optimized
BV1	NC_003064.2	153133	+	Atu5149	antisense	CCGTTGAGTTAAGGAATGCCCGCAATTTCGGGAAATGCTACACTTCTGATG		543	0	1	optimized
BV1	NC_003064.2	156567	+	Atu5156	primary	TCGCAAAATACGAAGGTTGAATATTACGAATATCGTAGTATGTCTCTGACA	24	747	0	0	optimized
BV1	NC_003064.2	157836	+	Atu5157	antisense	TTTGTCAATATCGTGTTCGACAAGCAGAATCTTGGTGGTATAATACCGGCA		330	0	1	optimized
BV1	NC_003064.2	159798	-	Atu5160	internal	TGGCAGAGTCAGGCCTTGTCCGTTTTTGCGGTGCGTGAAATCCTGGAGAAG		363	0	0	optimized
BV1	NC_003064.2	171013	+	Atu8203	primary	AACGGTTCTGCGTAACTTCCACGTAATTTTCGGCGGCCATACGTCTTTGCC	48	285	0	0	optimized
BV1	NC_003064.2	173796	-	Atu5177	antisense	TGCGGGTAATGTGTCGTGTCATTTAGTCGTGGCCCATGCTATTGAAATTTG		1194	0	1	optimized
BV1	NC_003064.2	177109	-	orphan	orphan	ATCGGAGGCAGAGGTTTGATTTAGAAATGCCGTTAGACCATACTGTGAAGA			0	0	optimized
BV1	NC_003064.2	178541	-	Atu5181	internal	CTCGTTCCCCAATCTTGGCATCACAAGCCGCGATGCCTTATCTTGGCAAAG		738	0	0	optimized
BV1	NC_003064.2	183503	-	Atu5187	internal	ATCCCGACTTGGCGCTTGATTTGCGCATTTCGGACAGTATCGTTGATCTGG		927	0	0	optimized
BV1	NC_003064.2	198900	+	Atu5201	internal	AGGCAGGCGCCGAGTTTGAGCAGGTTCTGCCGTCATCATATAATGGCTTCG		855	0	0	optimized
BV1	NC_003064.2	414719	-	Atu5419	antisense	TTTGTTGTTTTTTGATGGCGTCGATGAGGCAGAGACATTATGATTTAGGGA		981	0	1	optimized
BV1	NC_003064.2	423167	-	Atu5428	antisense	CACGTGGAACCGATATAGACGCCGTCCATCTGAAAAGCGATGATGCCGATG		1338	0	1	optimized
BV1	NC_003064.2	424480	-	Atu5430	secondary	TGCGTGAACTCCATCTGGAACTCTCCACGCGTTTTGAATATCAGGATAATG	47	423	0	0	optimized
BV1	NC_003064.2	424604	-	Atu5430	primary	ATCTCGTCCGGCATTTGAACGATGCGACGCCGGGTGATAGAGCTTCCGTTG	171	423	0	0	optimized
BV1	NC_003064.2	425168	-	Atu5431	primary	TGGTTCACTAGCGTATTGAAAATCGCGTTTGGAATATCGATTTTCAGGGTA	15	390	0	0	optimized
BV1	NC_003064.2	425665	-	Atu5432	primary	AATAGGCCCAAGCCAAGGGAACAAACCGGACAAAAATTCCGTTGCTCGTTG	25	309	0	0	optimized
BV1	NC_003064.2	431210	-	Atu5437	primary	GCCATCGTAAATCCTTTCAATTGATGGTCTCGCCATGATATACGTTATATA	36	393	0	1	optimized
BV1	NC_003064.2	431233	+	Atu5438	primary	TACTTCAGGTGCGTAATTGATACCAGATATATAACGTATATCATGGCGAGA	23	732	0	1	optimized
BV1	NC_003064.2	432831	-	Atu5439	primary	ATGCTTCCCGGCGCTTTACGGTCGTTCATCCCCACCATAATGTTCATGTTG	27	567	0	0	optimized
BV1	NC_003064.2	433384	-	Atu8060	antisense	GCATCAACGATGCCTTGCGAGCCGCAATGAATGTGTCCAATTAAGCTCTTG		312	0	1	optimized
BV1	NC_003064.2	433803	-	Atu5440	primary	GTCGAAAATCTGCATTGCAATCGAGTTGTTGGGCGAGGCATACAATACCTC	182	231	0	1	optimized
BV1	NC_003064.2	434497	+	Atu5442	primary	TTAATTAAAGTTTAACGGTAAAATAACAAATTTGTTATATAACTTTTATTA	87	1941	0	0	optimized
BV1	NC_003064.2	435549	-	Atu5442	antisense	TTTGCGAGCGAAGCGTTGAAATTCTCTCGCAGCCGATCTAGCTGTGTCACG		1941	0	1	optimized
BV1	NC_003064.2	437242	-	Atu5443	primary	ATTTGGCTCATCGGATTGCTCTTTTCTCTGCTTGAACCTATATTCATGACG	71	549	0	1	optimized
BV1	NC_003064.2	441982	+	Atu5449	primary	TTTTCCAGCACACCCTTGAATCTGGAATTCCCAAAACCAAATCGATATCCG	87	477	0	0	optimized
BV1	NC_003064.2	444080	-	Atu5452	antisense	AGCAGAAGTGCGATCTTGGCTGATTTCGCCAGTTGCAGCATAATGTCGATG		660	0	1	optimized
BV1	NC_003064.2	453673	-	Atu5460	antisense	TCAGCACGCCGACGGCGGCGGCGCGGCCGAAATTGTGATATTGGAAAGCCT		927	0	1	optimized
BV1	NC_003064.2	460039	-	Atu5466	internal	CCAACACCGGGCAGATTTACGTGCCGGCCGTCAACATGGTACTGTTCATTG		1914	0	0	optimized
BV1	NC_003064.2	461270	+	Atu5467	primary	TGACCTCGTCAGACTTGAACGCGTACCGATCATTTCCCACATGACTAACTA	93	312	0	0	optimized
BV1	NC_003064.2	463476	+	Atu5471	primary	GCTACGTTACAAGATTGGGAACCTGAAACCGCAAATTTCGTTAGCGACTAA	32	237	0	0	optimized
BV1	NC_003064.2	464083	-	orphan	orphan	GGTGTTCATAGCTCATTTGCAAGAAGGAGGGTGATCCCCTACCCTAAAGCG			0	0	optimized
BV1	NC_003064.2	474894	+	Atu5483	internal	GGCGATTATTGATGATGGACTTTTTCTCACGAATAGCTTTTAGTTTGGCCT		999	0	0	optimized
BV1	NC_003064.2	476184	-	Atu5484	internal	GTCTGCGGGAGAGGCTCGCGCGCTGGCTGCTGATGTGTCATGATCGGCTCG		747	0	0	optimized
BV1	NC_003064.2	477755	+	Atu5487	primary	AATTGGGTGACAGAAGCTGGAATCTCATCGATCGAGCGTTATGGTTGGTAA	77	321	0	1	optimized
BV1	NC_003064.2	479025	+	Atu5489	primary	GGTACGCTTCCGTACATTTACCTTTACTTTTTTCTCTATAATATAAATGCA	47	228	0	0	optimized
BV1	NC_003064.2	479983	-	Atu5490	primary	TTGTACGTTGGCGTACAGCAACCAAGCCGACACGTAGGCATTTCCCACTTA	17	543	0	0	optimized
BV1	NC_003064.2	483586	-	Atu5493	primary	AACCAAAATAATTTTTGGGAACTCTCTGCATTTCGGTTTGTTTGAGAGGCG	88	318	0	0	optimized
BV1	NC_003064.2	484006	+	Atu5494	primary	CGGATGGCGAAGGCAAGGGAACCAAGCCTCCAACTGTGCATTTTCTCCGCG	24	495	0	0	optimized
BV1	NC_003064.2	486393	-	Atu5496	internal	TCGAGGCTGCAGACGTACTCAACGCACTTTTCGGTATATACTCCATACCCG		543	0	0	optimized
BV1	NC_003064.2	487117	+	Atu5497	primary	AAGTTAAGGGTTCTCAAGGAACTTAACGGCCTGCCGCTCATTCTGACCTCA	15	990	0	0	optimized
BV1	NC_003064.2	491868	+	Atu5500	internal	AGCGAACGGGACGCATCGTCAACGCCTCCCTGGCGGATTACCATGTGCCAG		2304	0	0	optimized
BV1	NC_003064.2	497035	-	Atu5505	antisense	CGGAGCGAACCCCCTTTTCGACGTTTTCGATGAACATGTAGGATATTGCTG		666	0	1	optimized
BV1	NC_003064.2	497818	-	Atu5506	antisense	GCCTTGCTCTTTGTCTGAGTTTCGACAACTTCAATTGATAGTCTATCCGGC		1359	0	1	optimized
BV1	NC_003064.2	500987	-	Atu5508	antisense	CTCCGCCGCAATAAGCGTTGCCATATTCTTCGAAACTTTTACTGTTCAGAG		699	0	1	optimized
BV1	NC_003064.2	505063	-	Atu5510	primary	GGAAAGAAGGCCTCTAAAAAATCCAGGGCCTACTCTCCACCTTCTGACCCA	156	1509	0	0	optimized
BV1	NC_003064.2	506282	-	Atu5513	primary	TTTGAAAACTAAACGTTGACGTGGCGACCGCAGTTCCGTATAGATGCATCA	127	225	0	0	optimized
BV1	NC_003064.2	509459	-	Atu5517	internal	TTGATTATTCATTGTTGATTTTTGCCTGCCTGATCGGCTTTCTGTTTCTTG		261	0	0	optimized
BV1	NC_003064.2	510482	-	Atu5518	internal	ATCGTTGGAAACGGCTTGACATCTGCCGATGTGGTTGCCTCTCTCAAGAGG		1509	0	0	optimized
BV1	NC_003064.2	521694	+	Atu5528	antisense	CAAAACCCACACCAAACTGCCATCACCACGGACGTAACGCTTTTCGATCTC		1929	0	1	optimized
BV1	NC_003064.2	522435	-	Atu5528	internal	ATCGTGGCGAACTTCTTGCTCGCTCCGGAAAGTTCTATAAGTTGCAGCCTG		1929	0	0	optimized
BV1	NC_003064.2	523296	-	Atu5529	antisense	AACAGAATTTTGATTAGGTGCTGCACCCGTGTAGATGCAGTGTCTGGAATA		1152	0	1	optimized
BV1	NC_003064.2	524744	+	Atu5531	primary	AGTGCTGAACAGCTCTTGCGCCCTCCCCAAAAACATGATTAGTTTTTCATG	239	1251	0	0	optimized
BV1	NC_003064.2	525373	-	Atu5531	antisense	GCCGGAATAGACGACGTTGCGCGAGCATTCAAAGCCTTCATAATGCGTCTG		1251	0	1	optimized
BV1	NC_003064.2	534104	-	Atu5538	primary	GCACTTCTCATCAGTCGACCAAACCGCCCGGGAATGATACCCTCATGGATG	139	462	0	0	optimized
BV1	NC_003064.2	536314	+	Atu5541	antisense	GAACACGGACTACTCTTGCGTTATTTTCCCCTTCCATCGATTTTAGGAGAG		1950	0	1	optimized
BV1	NC_003064.2	539037	+	Atu5545	primary	ACCTTAATTGAAAGGTTGCGGGGACACGCGCCAAGCTCCACTATGGCGCCT	74	228	0	0	optimized
BV1	NC_003064.2	541450	+	Atu5548	primary	CATGATTTTTCCGGTGGTACATCCAGCAGCGACGGATGTATTCTTCCTGTT	207	570	0	0	optimized
BV1	NC_003064.2	542337	-	Atu5549	antisense	ATGCGATTTTCGGGTTGTCATATTGGATAAGGCCAGTAGCACTATTTGGTG		528	0	1	optimized
BV2	pTi	2295	-	MDIPDJ_32610	primary	CGGCGCCAAAGACTCTTGACGAGGATTCGAGGAAATGCGATTCTGTTCTTG	11	47	0	1	optimized
BV2	pTi	3925	+	MDIPDJ_32620	primary	ACCCCAGGCATATGCGTTGACTCCTGGGTCGAGCTGGGAGACAAAGCAATA	21	444	0	0	optimized
BV2	pTi	4755	-	MDIPDJ_32625	antisense	TCTATAGCTACCGGCTCGATGCCACCATCGTTTAGTGATAATGTTTCGGAA		588	0	1	optimized
BV2	pTi	5362	+	MDIPDJ_32630	antisense	ACATAGCCACAGGCTGGACTAAATACGTGCCGTTGGTTATGCGAGAAAGTG		378	0	1	optimized
BV2	pTi	11172	+	MDIPDJ_32670	primary	TTGGCTCATGTCATGGTTGCATTCCGGCAAATTTGAGATCACGATAGGTTG	81	1062	0	0	optimized
BV2	pTi	12420	-	MDIPDJ_32675	antisense	CTTTCCTCGCCCGCTGGACTTCGAAATCATTTTCATGAAAACTCCCTCAAA		1323	0	1	optimized
BV2	pTi	12900	+	MDIPDJ_32675	internal	GGCTCATGCACAATTGCGGTCACGATGCCCATAGTGCAATGCTTCTTGGTG		1323	0	0	optimized
BV2	pTi	14153	+	MDIPDJ_32680	internal	TCGAGACGCTCGTCGCCAAAAAGGACATCTTCTTCCGCGACATCGATACGG		1398	0	0	optimized
BV2	pTi	15007	+	MDIPDJ_32680	internal	AAAGCACGTTCTGATTTCGTATCAGCGGTTGCCAGGTCATATATTCGAATG		1398	0	0	optimized
BV2	pTi	15999	+	MDIPDJ_32685	primary	CGCGACACTTGAACGAGCAATGGCTCTGAAATTCGTGGTAGACTGTTTATG	211	636	0	0	optimized
BV2	pTi	16139	+	MDIPDJ_32685	secondary	TCATGGGCGCCCTTCTTGACTCCATGGGTCAAACGGCCGGTAATGCGCTCA	71	636	0	0	optimized
BV2	pTi	25956	+	MDIPDJ_32710	primary	GGTCATGCCGCCCCCCTTAACAATTGCGTTTTCCGCGATAAGCTTCTGCCG	294	1029	0	1	optimized
BV2	pTi	30286	+	MDIPDJ_32725	primary	AGCTGAAGGATAAATTTGATCATATTACAGATGAAACCATATTCAAATATG	115	1260	0	0	optimized
BV2	pTi	30683	-	MDIPDJ_32725	antisense	CCGTTTCGAATGTGCCTCGCCATTCGAAAAAAGCATGCTATAGCGGATAAA		1260	0	1	optimized
BV2	pTi	32376	-	MDIPDJ_32730	antisense	CCGCCGATGGCGATCTTAATGTTGGCATATATCTGGCTCATGGGTATGGGA		1176	0	1	optimized
BV2	pTi	34805	+	MDIPDJ_32740	internal	AGAAATGCCCTGCGGCCGACGTGCTGGTCCAAGGCGAAAAGTACCTGAATG		939	0	0	optimized
BV2	pTi	36007	+	MDIPDJ_32745	internal	CAGCTGACGGCACCCTTGCGTTTGCCGACCAGCACTTTACGATTGATCGTG		438	0	0	optimized
BV2	pTi	36983	-	MDIPDJ_32750	primary	AATTGGGTTACGCTTGAAACCAATCTGCGCTCCCCTGTAATCATCATACTG	51	255	0	0	optimized
BV2	pTi	37518	+	MDIPDJ_32755	primary	ATTGAAACAAACTGAGTCGACGTTTGTGATTTCAACCCCATTTACAAAGCC	59	2490	0	0	optimized
BV2	pTi	41639	-	MDIPDJ_32770	antisense	CTTGTGCGTGATTCTGCCAGTGAAGCGTTTCGCCTGTGGTATTGTCATGTA		738	0	1	optimized
BV2	pTi	44723	-	MDIPDJ_32785	antisense	CAAACCGGCGGCCATCGACCATGGCTCCAATTCGGTGTAGGAGATATGCTG		2370	0	1	optimized
BV2	pTi	50174	+	MDIPDJ_32820	internal	CGGCTGCAAATTTGTTTGCCGCCGACCGTCCCATCGGGTACCGTCAGCTTA		1032	0	0	optimized
BV2	pTi	51015	+	MDIPDJ_32825	primary	CCAGCAATCTTTGTCATGAAACTGAAACAATTCGTTAGCATTTTTGTCATG	130	741	0	0	optimized
BV2	pTi	52343	+	MDIPDJ_32835	antisense	GCGCCTTGGAAGCGCTGTACTGCAGAATCAAGTTATCATATATCTTTGATA		609	0	1	optimized
BV2	pTi	56067	+	MDIPDJ_32855	internal	GCCTGAAGAAACATTCGACAGCGCACCGGATTGGATGGTAGACAGCGGGGA		2583	0	0	optimized
BV2	pTi	57275	-	MDIPDJ_32855	antisense	CAATCTTTCAAATAGTTGCTTGCATGTTTCAAAGCGCATAACGTGGTTCAA		2583	0	1	optimized
BV2	pTi	57530	+	MDIPDJ_32855	internal	ATGCTTTCAGCGGATTGAAGTCCGGTAGCAAATATTTCTATGATACACCTG		2583	0	0	optimized
BV2	pTi	60471	+	MDIPDJ_32865	internal	CTCGCGTGAATGCGATTGACAGTTCCGCTTGGAAATCCGATGTCGGAGAAA		2499	0	0	optimized
BV2	pTi	63773	-	MDIPDJ_32875	antisense	TACCTGCGAAGCTGTCTTGTCCGGTTTGCCGCACAAGAATATACTCGTCTG		1671	0	1	optimized
BV2	pTi	66257	+	MDIPDJ_32880	internal	GAGCATAGGAAGGCTTGGCAGAAGCGCGCAGTTATCCCCATATCGCCTCTA		2055	0	0	optimized
BV2	pTi	68333	+	MDIPDJ_32895	primary	CATAAATCCTTCATTTGACGAAGATCTATTTCGCTCATACGTTGATTGATG	29	774	0	0	optimized
BV2	pTi	77179	+	orphan	orphan	GCTCAAGATGCTGGCTTGATGGCGGCGGTGGCAGGATATATGCTTTTGTAA			0	0	optimized
BV2	pTi	78539	+	MDIPDJ_32945	antisense	GTGACACGCCACAAGTTGAATTCATGCGATACAATGGGCATATTGTCCCGA		1107	0	1	optimized
BV2	pTi	81611	-	MDIPDJ_32955	antisense	AATTTCATTAAACTCTTTACAGGGATGTGGTTCCCGGAAAGTTATATATTG		1362	0	1	optimized
BV2	pTi	82982	+	MDIPDJ_32960	internal	GTGGGCTGTCTGGCCTTGTTGCTGCCACAGAACTACTTAACGCTGGCGTCA		2289	0	0	optimized
BV2	pTi	86303	-	MDIPDJ_32965	internal	CCATGCTCACAACCTTGCTTGGCCGCTCCGGCGCATGGTAAAATCTGATCT		753	0	0	optimized
BV2	pTi	90430	-	orphan	orphan	GGCAGGTTTCAAGAACTTGGAAAACATATTGAGAATGGCTATAGAGAATGG			0	0	optimized
BV2	pTi	92344	-	MDIPDJ_32985	internal	GTCCTAAGCCGCAATGGAATTTCTAACCAAGCCATGATAGAGAAGCTCGGA		1026	0	0	optimized
BV2	pTi	92346	-	MDIPDJ_32985	internal	CAGTCCTAAGCCGCAATGGAATTTCTAACCAAGCCATGATAGAGAAGCTCG		1026	0	0	optimized
BV2	pTi	94771	+	MDIPDJ_33000	primary	TGCCATTTCATGTCCTTGTGATATCGAGCATATGGTCTATCCTCGTGACCA	89	849	0	0	optimized
BV2	pTi	98650	-	MDIPDJ_33020	primary	AACCGACATTCGTGGTGTACCTGACACCTGTTCGATGTTACGCCAAATCTG	153	249	0	1	optimized
BV2	pTi	99959	+	MDIPDJ_33030	internal	GGCGGATCAAAAGCGATGACAGGAAAGGCACTGGACACTATTGTCATAGGA		1137	0	0	optimized
BV2	pTi	103106	-	MDIPDJ_33045	antisense	CGTCTGCGGCGAAAACTCGACGAAGATGTCTGAGCGCAGTAAGATGTCGCG		636	0	1	optimized
BV2	pTi	105894	-	MDIPDJ_33060	internal	ACAACGAAAACTGCAGGCGGATTTTCCAGATCTATGATAAGAAAGTTTCCG		621	0	0	optimized
BV2	pTi	106152	-	MDIPDJ_33060	internal	TTTTACGCTCTGCCGAAGCTATTTTTATCGAAAAAGGATACGATGACACCA		621	0	0	optimized
BV2	pTi	106314	-	MDIPDJ_33060	primary	TGTAACGAAATCGCTGTGGCAAACCATGGCCGATCTCTTATTTCCTATTTC	69	621	0	0	optimized
BV2	pTi	108333	-	MDIPDJ_33075	internal	CCGGAGAATTCGCTCTTTACGTTTGCATGCTTCAGGACGAGACTATGCCTG		1626	0	0	optimized
BV2	pTi	109153	+	MDIPDJ_33075	antisense	TGCATGAACTTGAGATTGCTATATTGACCACCAAGGATCAGGATTGCATCG		1626	0	1	optimized
BV2	pTi	110452	+	MDIPDJ_33080	antisense	GTCTGTTTTTCCGCTGCAGGTGGGTCCATAAATAAGATAGATTAGCATTCG		759	0	1	optimized
BV2	pTi	112367	+	MDIPDJ_33090	antisense	ACGGTGCCGCGCTTCATTGACATCGCGGCTTCATTGCCTTCCCTGAGAACG		1392	0	1	optimized
BV2	pTi	128807	+	MDIPDJ_33155	internal	CTGACGCGGCTGCAGGCGACGATGCGCCAGATCCGCGACAATGTCGAAATG		2274	0	0	optimized
BV2	pTi	131550	-	MDIPDJ_33165	primary	TGAATATCAATAAACTTGCGCCATAGATCGACAAAGGCCATAATCCCCAGA	46	642	0	0	optimized
BV2	pTi	131654	+	MDIPDJ_33170	primary	AATCTGAATAATTATTGACAGCGTTTTAGAGGTGTGGCATTTCTATGAATG	164	1071	0	0	optimized
BV2	pTi	142909	+	MDIPDJ_33215	primary	TTCGAGATCGATTTTACTCAATATTCATTCACTCAGAATAATTATTATTGG	26	2181	0	0	optimized
BV2	pTi	143681	-	MDIPDJ_33215	antisense	CTGGCGCTCGCCGCCTTGAATGCCGCGTCACGAGCCCCGACTTTGACGAGG		2181	0	1	optimized
BV2	pTi	157870	+	MDIPDJ_33275	primary	TTGCACAATATTTGCTTTCCTCCTGATCGAAATTTGAGCATAGTGCTCACA	0	113	0	0	optimized
BV2	pTi	164432	-	MDIPDJ_33320	primary	TCGGAATGACCGCCAGTTGCGTTTGATGGCGCGCGCGATATCGTTCAGGCG	24	177	0	0	optimized
BV2	pTi	164638	+	MDIPDJ_33325	primary	GCCGCGTGGGTTGTTGCGGAATGCTGCATCGCACAAATATAGGTAAGATTG	31	453	0	0	optimized
BV2	pTi	174881	-	MDIPDJ_33385	internal	ATTCAAAACTGTCGTTGGACGCATTGGCGGGGATCGGCGATTCTGTCTGCA		519	0	0	optimized
BV2	pTi	175223	+	MDIPDJ_33390	primary	TCGTTAAGACTTTAAGCTAATATTCATTCTCTCTGAATAACTATTATCCCA	124	291	0	1	optimized
BV2	pTi	180841	-	MDIPDJ_33410	primary	CTGGTTCCGGCGGGTTGATATGAGGGCCTGCGTCGGCGACAACCGGTTTCA	230	465	0	0	optimized
BV2	pTi	186043	-	MDIPDJ_33430	antisense	GCCTGGTCGAGCGATTTGGGATAAGTGGTGATGCCTGATACCATGGGCTTG		3327	0	1	optimized
BV2	pTi	187927	-	MDIPDJ_33445	primary	GCGCCCAATTTGAGGTCGACACCACGCCAGCCATTGGGTAGATCCGGCTCG	1	92	0	1	optimized
BV2	pTi	191247	-	MDIPDJ_33460	primary	GGAACTATAGTTCCTGGAACAATAGTTCCGTTTCAGGCTCCGCTCGCGCCA	0	231	0	0	optimized
BV2	pTi	191317	+	MDIPDJ_33465	secondary	ACGGAACTATTGTTCCAGGAACTATAGTTCCGATTCGACGTTTCTCGTGCT	143	324	0	1	optimized
BV2	pTi	191330	+	MDIPDJ_33465	primary	TCCAGGAACTATAGTTCCGATTCGACGTTTCTCGTGCTATTGCTCGTCCTG	130	324	0	1	optimized
BV2	pTi	191935	-	MDIPDJ_33470	internal	CACCGAAGCGGTTGCTTTCGCCAAGAGAGGCAATGTGCCTAAAATGGGCGG		705	0	0	optimized
BV2	pTi	192685	-	MDIPDJ_33470	primary	TAGCTCGCGAGGACTTGAATACCCGGTAGAGGTGAGTAGACCTATCAGTTG	195	705	0	0	optimized
BV2	pTi	203033	-	MDIPDJ_33530	primary	AGCCGAATCCTACCTTGTAGGATCCTACAACTATCCCTAGATTCTGATCCG	40	624	0	0	optimized
BV2	7	1382	+	MDIPDJ_34925	antisense	TAGCGATACCGGATAAGAATTTTGCCGCATTCGTGGTGGAATTATTGTCAG		1617	0	1	optimized
BV2	plasmid2	286	-	orphan	orphan	GTTTTCCTTATGGGGTTGACTATTTCGATTTCTGCCACTTATTTTCGATAG			0	0	optimized
BV2	plasmid2	768	+	MDIPDJ_34330	primary	ATCTTGCTGGCGAACTTGACCTCGCCCTGAAAGGGTGCCACCTTTGATTGG	34	156	0	0	optimized
BV2	plasmid2	3754	+	MDIPDJ_34345	primary	GGGGCCACTTTTTTCTTGAAACAGACACGGAAGCTGTGCAAAAAGCAATCG	104	345	0	0	optimized
BV2	plasmid2	3896	+	MDIPDJ_34345	internal	TGAGGCGCGATAATGATGAAAATCTTCTTTGTCTCTGATATTGCTTTCATC		345	0	0	optimized
BV2	plasmid2	6401	+	MDIPDJ_34350	internal	CGCCCATTCTCATCCTTGACGAGGCGACATCAGCTTTGGATAGTGAGTCTG		1893	0	0	optimized
BV2	plasmid2	6670	+	orphan	orphan	GAGGATGATTGATGTTGGACATCTCTACAAATTTCCTTTAGTGCAGAGGCG			0	0	optimized
BV2	plasmid2	32096	+	orphan	orphan	AATCTAGCTGGCGAACTTGACCTCGCCCTGAAAGGGTGCCACTTTTGATTA			0	0	optimized
BV2	plasmid2	32898	+	MDIPDJ_34380	primary	GTCTCACTAAGCGACTTGTTGTCGTGAACACCCAACCCATATTTTGTTATG	11	879	0	0	optimized
BV2	plasmid2	33964	+	orphan	orphan	ACAGGCTGCATCAATTGACCGGCCTCGCGAAAACGGGGTAGTTTAAATGCG			0	0	optimized
BV2	plasmid2	36230	-	MDIPDJ_34390	antisense	TTGGATAGCCGTCTTTGGGCGATAAAGGCTGAACCTGTTACAATGGAAATA		1197	0	1	optimized
BV2	plasmid2	37304	-	MDIPDJ_34395	primary	TAGATGTATTCCCGCTTGTTTTGTTGTCCTTGAGAAGATAATTTTGAGAAA	167	177	0	0	optimized
BV2	plasmid2	37395	+	MDIPDJ_34400	primary	AATACATCTAAAAGCTGTACAAGCCTAAGAAGAAATGCATTGATAATATCC	18	918	0	0	optimized
BV2	plasmid2	44513	+	MDIPDJ_34425	antisense	GCCGTCTTTTCACCATGAGCTGTCGCGAGATCAATGTGATAGAATCGCACG		1020	0	1	optimized
[truncated: 39,392 more rows]
