# Supplementary material for: Transcriptome architecture of the three main lineages of agrobacteria
Source: mSystems. 2023 Jul 21;8(4):e00333-23. doi: 10.1128/msystems.00333-23 (PMC10469942; doi:10.1128/msystems.00333-23)
Supplement: File S2 — Operon predictions. [file msystems.00333-23-s0002.xlsx]

## Sheet: 01-meta
Supplemental File 2. Operons predicted for agrobacterial strains.
Column	Description
biovar	Agrobacterium fabrum C58 (BV1), Rhizobium rhizogenes C16/80 (BV2), Allorhizobium vitis T60/94 (BV3)
contig	Contiguous segment of the genome
start	Nucleotide position on the contig where the operon starts
end	Nucleotide position on the contig where the operon ends
strand	DNA strand on the contig
locus_tag	Unique identifier applied to genes on contigs
gene_count	Number of genes in the operon
operon_ID	Unique identifier applied to operons for each strain

## Sheet: 02-data
biovar	contig	start	end	strand	ID	gene_count	operon_id
BV1	NC_003062.2	203	3808	+	Atu0001	5	1
BV1	NC_003062.2	203	3808	+	Atu0002	5	1
BV1	NC_003062.2	203	3808	+	Atu0003	5	1
BV1	NC_003062.2	203	3808	+	Atu0004	5	1
BV1	NC_003062.2	203	3808	+	Atu0005	5	1
BV1	NC_003062.2	3907	4389	-	Atu0006	1	2
BV1	NC_003062.2	4493	5029	-	Atu0007	1	3
BV1	NC_003062.2	5170	7905	+	Atu0008	4	4
BV1	NC_003062.2	5170	7905	+	Atu0009	4	4
BV1	NC_003062.2	5170	7905	+	Atu0010	4	4
BV1	NC_003062.2	5170	7905	+	Atu0011	4	4
BV1	NC_003062.2	8064	10499	+	Atu0012	1	5
BV1	NC_003062.2	10604	11206	-	Atu0013	1	6
BV1	NC_003062.2	11335	12177	+	Atu0014	1	7
BV1	NC_003062.2	12303	13535	+	Atu0015	1	8
BV1	NC_003062.2	13605	14372	+	Atu0016	1	9
BV1	NC_003062.2	14475	19593	+	Atu0017	5	10
BV1	NC_003062.2	14475	19593	+	Atu0018	5	10
BV1	NC_003062.2	14475	19593	+	Atu0019	5	10
BV1	NC_003062.2	14475	19593	+	Atu0020	5	10
BV1	NC_003062.2	14475	19593	+	Atu0021	5	10
BV1	NC_003062.2	19641	31673	-	Atu0023	6	11
BV1	NC_003062.2	19641	31673	-	Atu0024	6	11
BV1	NC_003062.2	19641	31673	-	Atu0025	6	11
BV1	NC_003062.2	19641	31673	-	Atu0026	6	11
BV1	NC_003062.2	19641	31673	-	Atu0027	6	11
BV1	NC_003062.2	31882	33282	-	Atu0029	1	12
BV1	NC_003062.2	33411	37250	-	Atu0030	5	13
BV1	NC_003062.2	33411	37250	-	Atu0031	5	13
BV1	NC_003062.2	33411	37250	-	Atu0032	5	13
BV1	NC_003062.2	33411	37250	-	Atu0033	5	13
BV1	NC_003062.2	33411	37250	-	Atu0034	5	13
BV1	NC_003062.2	37589	39199	+	Atu0035	1	14
BV1	NC_003062.2	39327	39761	+	Atu0036	1	15
BV1	NC_003062.2	39781	44401	-	Atu0037	7	16
BV1	NC_003062.2	39781	44401	-	Atu0038	7	16
BV1	NC_003062.2	39781	44401	-	Atu0039	7	16
BV1	NC_003062.2	39781	44401	-	Atu0040	7	16
BV1	NC_003062.2	39781	44401	-	Atu0041	7	16
BV1	NC_003062.2	39781	44401	-	Atu8115	7	16
BV1	NC_003062.2	39781	44401	-	Atu0043	7	16
BV1	NC_003062.2	44602	46521	+	Atu0044	2	17
BV1	NC_003062.2	44602	46521	+	Atu0045	2	17
BV1	NC_003062.2	46716	47681	+	Atu0046	1	18
BV1	NC_003062.2	47802	49970	+	Atu0047	1	19
BV1	NC_003062.2	50151	50864	-	Atu0048	1	20
BV1	NC_003062.2	51048	51533	+	Atu0049	1	21
BV1	NC_003062.2	51594	52181	-	Atu0050	1	22
BV1	NC_003062.2	52255	56078	-	Atu0051	2	23
BV1	NC_003062.2	52255	56078	-	Atu0052	2	23
BV1	NC_003062.2	56742	58763	+	Atu0053	3	24
BV1	NC_003062.2	56742	58763	+	Atu0054	3	24
BV1	NC_003062.2	56742	58763	+	Atu0055	3	24
BV1	NC_003062.2	59520	63040	+	Atu0057	3	25
BV1	NC_003062.2	59520	63040	+	Atu0060	3	25
BV1	NC_003062.2	63196	65004	+	Atu0061	1	26
BV1	NC_003062.2	65054	66286	-	Atu0062	1	27
BV1	NC_003062.2	66551	70288	+	Atu0063	4	28
BV1	NC_003062.2	66551	70288	+	Atu0064	4	28
BV1	NC_003062.2	66551	70288	+	Atu0065	4	28
BV1	NC_003062.2	66551	70288	+	Atu0066	4	28
BV1	NC_003062.2	70953	74751	+	Atu0068	4	29
BV1	NC_003062.2	70953	74751	+	Atu0069	4	29
BV1	NC_003062.2	70953	74751	+	Atu0070	4	29
BV1	NC_003062.2	70953	74751	+	Atu0071	4	29
BV1	NC_003062.2	74781	75893	-	Atu0072	1	30
BV1	NC_003062.2	76045	78436	+	Atu0073	3	31
BV1	NC_003062.2	76045	78436	+	Atu0074	3	31
BV1	NC_003062.2	76045	78436	+	Atu0075	3	31
BV1	NC_003062.2	78443	80185	-	Atu0076	2	32
BV1	NC_003062.2	78443	80185	-	Atu0077	2	32
BV1	NC_003062.2	80366	80899	+	Atu0078	1	33
BV1	NC_003062.2	80892	81884	-	Atu0079	1	34
BV1	NC_003062.2	82362	83306	+	Atu0080	1	35
BV1	NC_003062.2	83313	84329	-	Atu0081	1	36
BV1	NC_003062.2	84465	94568	-	Atu0082	8	37
BV1	NC_003062.2	84465	94568	-	Atu0084	8	37
BV1	NC_003062.2	84465	94568	-	Atu0085	8	37
BV1	NC_003062.2	84465	94568	-	Atu0086	8	37
BV1	NC_003062.2	84465	94568	-	Atu0087	8	37
BV1	NC_003062.2	84465	94568	-	Atu0088	8	37
BV1	NC_003062.2	84465	94568	-	Atu0089	8	37
BV1	NC_003062.2	84465	94568	-	Atu0090	8	37
BV1	NC_003062.2	94857	96485	+	Atu0091	1	38
BV1	NC_003062.2	96508	98413	-	Atu0092	2	39
BV1	NC_003062.2	96508	98413	-	Atu0093	2	39
BV1	NC_003062.2	98451	99086	+	Atu0094	1	40
BV1	NC_003062.2	99146	101368	-	Atu0095	2	41
BV1	NC_003062.2	99146	101368	-	Atu0096	2	41
BV1	NC_003062.2	101610	103000	+	Atu0097	2	42
BV1	NC_003062.2	101610	103000	+	Atu0098	2	42
BV1	NC_003062.2	103016	104646	-	Atu0099	2	43
BV1	NC_003062.2	103016	104646	-	Atu0100	2	43
BV1	NC_003062.2	104797	105375	+	Atu0101	1	44
BV1	NC_003062.2	105470	106048	-	Atu0102	1	45
BV1	NC_003062.2	106484	108778	-	Atu0103	1	46
BV1	NC_003062.2	108895	109353	-	Atu0104	1	47
BV1	NC_003062.2	109823	110032	+	Atu0106	1	48
BV1	NC_003062.2	110444	111835	-	Atu0108	1	49
BV1	NC_003062.2	112000	112434	-	Atu0109	1	50
BV1	NC_003062.2	112724	113134	-	Atu8081	1	51
BV1	NC_003062.2	113226	116222	+	Atu0110	1	52
BV1	NC_003062.2	116299	117018	+	Atu0111	1	53
BV1	NC_003062.2	117212	117397	+	Atu0112	1	54
BV1	NC_003062.2	117584	120729	+	Atu0113	2	55
BV1	NC_003062.2	117584	120729	+	Atu0114	2	55
BV1	NC_003062.2	120929	121912	+	cds-WP_035256651.1	1	56
BV1	NC_003062.2	122012	123988	+	Atu0117	2	57
BV1	NC_003062.2	122012	123988	+	Atu0118	2	57
BV1	NC_003062.2	124135	124912	+	Atu0119	2	58
BV1	NC_003062.2	124135	124912	+	Atu0120	2	58
BV1	NC_003062.2	124981	128106	-	Atu0121	2	59
BV1	NC_003062.2	124981	128106	-	Atu0122	2	59
BV1	NC_003062.2	128413	128502	-	Atu0123	1	60
BV1	NC_003062.2	128724	129041	+	Atu0124	1	61
BV1	NC_003062.2	129114	129764	+	Atu0125	1	62
BV1	NC_003062.2	129978	137945	+	Atu0126	8	63
BV1	NC_003062.2	129978	137945	+	Atu0127	8	63
BV1	NC_003062.2	129978	137945	+	Atu0128	8	63
BV1	NC_003062.2	129978	137945	+	Atu0129	8	63
BV1	NC_003062.2	129978	137945	+	Atu0130	8	63
BV1	NC_003062.2	129978	137945	+	Atu0131	8	63
BV1	NC_003062.2	129978	137945	+	Atu0133	8	63
BV1	NC_003062.2	137938	138459	-	Atu0134	1	64
BV1	NC_003062.2	138594	141513	-	Atu0135	3	65
BV1	NC_003062.2	138594	141513	-	Atu0136	3	65
BV1	NC_003062.2	138594	141513	-	Atu0137	3	65
BV1	NC_003062.2	141629	142390	-	Atu0138	1	66
BV1	NC_003062.2	142569	146747	-	Atu0139	4	67
BV1	NC_003062.2	142569	146747	-	Atu0140	4	67
BV1	NC_003062.2	142569	146747	-	Atu0141	4	67
BV1	NC_003062.2	142569	146747	-	Atu0142	4	67
BV1	NC_003062.2	147053	148375	+	Atu0143	1	68
BV1	NC_003062.2	148781	156051	+	Atu0145	2	69
BV1	NC_003062.2	148781	156051	+	Atu0146	2	69
BV1	NC_003062.2	156090	157276	-	Atu0147	2	70
BV1	NC_003062.2	156090	157276	-	Atu0148	2	70
BV1	NC_003062.2	157461	160088	-	Atu0757	3	71
BV1	NC_003062.2	157461	160088	-	Atu0150	3	71
BV1	NC_003062.2	157461	160088	-	Atu0151	3	71
BV1	NC_003062.2	160406	160825	+	Atu0153	1	72
BV1	NC_003062.2	160901	161539	-	Atu0154	1	73
BV1	NC_003062.2	161618	162136	+	Atu8116	1	74
BV1	NC_003062.2	162149	162859	-	Atu0156	1	75
BV1	NC_003062.2	163066	166476	+	Atu0157	4	76
BV1	NC_003062.2	163066	166476	+	Atu0158	4	76
BV1	NC_003062.2	163066	166476	+	Atu0159	4	76
BV1	NC_003062.2	166670	169194	+	Atu0161	3	77
BV1	NC_003062.2	166670	169194	+	Atu0162	3	77
BV1	NC_003062.2	166670	169194	+	Atu0163	3	77
BV1	NC_003062.2	169337	170326	+	Atu0164	1	78
BV1	NC_003062.2	170547	170792	-	Atu0165	1	79
BV1	NC_003062.2	171256	172296	-	Atu0167	1	80
BV1	NC_003062.2	172384	174811	-	Atu0168	3	81
BV1	NC_003062.2	172384	174811	-	Atu0169	3	81
BV1	NC_003062.2	172384	174811	-	Atu0170	3	81
BV1	NC_003062.2	175086	179343	-	Atu0172	4	82
BV1	NC_003062.2	175086	179343	-	phnE_2	4	82
BV1	NC_003062.2	175086	179343	-	Atu0173	4	82
BV1	NC_003062.2	175086	179343	-	Atu0174	4	82
BV1	NC_003062.2	179560	184938	-	Atu0175	7	83
BV1	NC_003062.2	179560	184938	-	Atu0176	7	83
BV1	NC_003062.2	179560	184938	-	Atu0177	7	83
BV1	NC_003062.2	179560	184938	-	Atu0178	7	83
BV1	NC_003062.2	179560	184938	-	Atu0179	7	83
BV1	NC_003062.2	179560	184938	-	Atu0180	7	83
BV1	NC_003062.2	179560	184938	-	Atu0181	7	83
BV1	NC_003062.2	185021	185758	+	Atu0182	1	84
BV1	NC_003062.2	185768	186595	-	Atu0183	1	85
BV1	NC_003062.2	186737	188170	-	Atu0184	2	86
BV1	NC_003062.2	186737	188170	-	Atu0185	2	86
BV1	NC_003062.2	188270	189325	-	Atu0186	1	87
BV1	NC_003062.2	189528	195399	+	Atu0187	4	88
BV1	NC_003062.2	189528	195399	+	Atu0188	4	88
BV1	NC_003062.2	189528	195399	+	Atu0189	4	88
BV1	NC_003062.2	189528	195399	+	Atu0190	4	88
BV1	NC_003062.2	195499	199584	+	cds-ATU_RS00915	3	89
BV1	NC_003062.2	195499	199584	+	Atu0193	3	89
BV1	NC_003062.2	195499	199584	+	Atu0194	3	89
BV1	NC_003062.2	199684	200172	-	Atu0195	1	90
BV1	NC_003062.2	200281	204114	-	Atu0196	4	91
BV1	NC_003062.2	200281	204114	-	Atu0197	4	91
BV1	NC_003062.2	200281	204114	-	Atu0198	4	91
BV1	NC_003062.2	200281	204114	-	Atu0199	4	91
BV1	NC_003062.2	204265	205311	-	Atu0200	1	92
BV1	NC_003062.2	205480	205950	-	Atu0201	1	93
BV1	NC_003062.2	206109	207173	+	Atu0202	1	94
BV1	NC_003062.2	207198	209361	-	Atu0203	2	95
BV1	NC_003062.2	207198	209361	-	Atu0204	2	95
BV1	NC_003062.2	209585	211081	-	Atu0205	1	96
BV1	NC_003062.2	211280	213491	+	Atu0206	3	97
BV1	NC_003062.2	211280	213491	+	Atu0207	3	97
BV1	NC_003062.2	211280	213491	+	Atu0208	3	97
BV1	NC_003062.2	213782	214888	+	Atu0209	1	98
BV1	NC_003062.2	215253	216467	+	Atu0210	2	99
BV1	NC_003062.2	215253	216467	+	Atu0211	2	99
BV1	NC_003062.2	216563	216922	+	Atu0212	1	100
BV1	NC_003062.2	217114	218418	+	Atu0213	1	101
BV1	NC_003062.2	218477	219871	-	Atu0214	1	102
BV1	NC_003062.2	220128	220838	+	Atu0215	1	103
BV1	NC_003062.2	220902	229818	-	Atu0216	9	104
BV1	NC_003062.2	220902	229818	-	Atu0217	9	104
BV1	NC_003062.2	220902	229818	-	Atu0218	9	104
BV1	NC_003062.2	220902	229818	-	Atu0219	9	104
BV1	NC_003062.2	220902	229818	-	Atu0220	9	104
BV1	NC_003062.2	220902	229818	-	Atu0221	9	104
BV1	NC_003062.2	220902	229818	-	Atu0222	9	104
BV1	NC_003062.2	220902	229818	-	Atu0223	9	104
BV1	NC_003062.2	220902	229818	-	Atu0224	9	104
BV1	NC_003062.2	230262	230645	+	Atu0226	1	105
BV1	NC_003062.2	230832	230918	-	Atu0227	1	106
BV1	NC_003062.2	231038	231343	-	Atu0228	1	107
BV1	NC_003062.2	231481	231930	+	Atu0229	1	108
BV1	NC_003062.2	232067	232765	+	Atu0231	1	109
BV1	NC_003062.2	232853	233041	+	Atu0232	1	110
BV1	NC_003062.2	233224	234321	+	Atu0233	1	111
BV1	NC_003062.2	234325	235200	-	Atu0234	1	112
BV1	NC_003062.2	235317	236705	+	Atu0235	1	113
BV1	NC_003062.2	236801	237118	+	Atu0236	1	114
BV1	NC_003062.2	237190	237648	-	Atu0237	1	115
BV1	NC_003062.2	237803	238696	+	Atu0238	1	116
BV1	NC_003062.2	238693	239469	-	Atu0239	1	117
BV1	NC_003062.2	239564	239971	+	Atu0240	1	118
BV1	NC_003062.2	240039	243409	-	Atu0241	3	119
BV1	NC_003062.2	240039	243409	-	Atu0242	3	119
BV1	NC_003062.2	240039	243409	-	Atu0243	3	119
BV1	NC_003062.2	243482	243883	+	Atu8117	1	120
BV1	NC_003062.2	243983	245097	+	Atu0245	2	121
BV1	NC_003062.2	243983	245097	+	Atu0246	2	121
BV1	NC_003062.2	245112	246185	-	Atu0247	1	122
BV1	NC_003062.2	246329	247420	+	Atu0248	1	123
BV1	NC_003062.2	247424	248527	-	Atu0249	1	124
BV1	NC_003062.2	248655	249128	-	Atu0250	1	125
BV1	NC_003062.2	249269	250252	+	Atu0251	1	126
BV1	NC_003062.2	250317	250931	-	Atu0252	1	127
BV1	NC_003062.2	251051	251839	-	Atu0253	1	128
BV1	NC_003062.2	252027	253401	+	Atu0254	3	129
BV1	NC_003062.2	252027	253401	+	Atu0255	3	129
BV1	NC_003062.2	252027	253401	+	Atu0256	3	129
BV1	NC_003062.2	253566	257967	+	Atu0257	3	130
BV1	NC_003062.2	253566	257967	+	Atu0258	3	130
BV1	NC_003062.2	253566	257967	+	Atu0259	3	130
BV1	NC_003062.2	258027	259028	-	Atu0260	1	131
BV1	NC_003062.2	259145	260035	+	Atu0261	1	132
BV1	NC_003062.2	260036	261431	-	Atu0262	2	133
BV1	NC_003062.2	260036	261431	-	Atu0263	2	133
BV1	NC_003062.2	261540	263083	-	Atu0264	2	134
BV1	NC_003062.2	261540	263083	-	Atu0265	2	134
BV1	NC_003062.2	263264	264247	+	Atu0266	1	135
BV1	NC_003062.2	264244	264851	-	Atu0267	2	136
BV1	NC_003062.2	264244	264851	-	Atu0268	2	136
BV1	NC_003062.2	265041	266639	+	Atu0269	1	137
BV1	NC_003062.2	266640	268600	-	Atu0270	2	138
BV1	NC_003062.2	266640	268600	-	Atu0271	2	138
BV1	NC_003062.2	268711	269211	-	Atu0272	1	139
BV1	NC_003062.2	269293	270156	+	Atu0273	1	140
BV1	NC_003062.2	270165	271403	-	Atu0274	1	141
BV1	NC_003062.2	271492	272328	-	Atu0275	2	142
BV1	NC_003062.2	271492	272328	-	Atu0276	2	142
BV1	NC_003062.2	272562	272729	+	cds-WP_003503889.1	1	143
BV1	NC_003062.2	272904	273620	-	Atu0278	1	144
BV1	NC_003062.2	273790	274368	+	Atu0279	1	145
BV1	NC_003062.2	274510	274998	+	Atu0280	1	146
BV1	NC_003062.2	275073	277818	-	Atu0281	3	147
BV1	NC_003062.2	275073	277818	-	Atu0282	3	147
BV1	NC_003062.2	275073	277818	-	Atu0283	3	147
BV1	NC_003062.2	277897	283479	-	Atu0284	5	148
BV1	NC_003062.2	277897	283479	-	Atu0285	5	148
BV1	NC_003062.2	277897	283479	-	Atu0286	5	148
BV1	NC_003062.2	277897	283479	-	Atu0287	5	148
BV1	NC_003062.2	277897	283479	-	Atu0288	5	148
BV1	NC_003062.2	283635	285354	-	Atu0289	2	149
BV1	NC_003062.2	283635	285354	-	Atu0290	2	149
BV1	NC_003062.2	285781	287808	-	Atu0291	2	150
BV1	NC_003062.2	285781	287808	-	Atu0292	2	150
BV1	NC_003062.2	287938	288630	-	Atu0293	1	151
BV1	NC_003062.2	288790	289596	+	Atu0294	1	152
BV1	NC_003062.2	289677	289832	-	cds-WP_006310141.1	1	153
BV1	NC_003062.2	290155	291135	-	Atu0296	1	154
BV1	NC_003062.2	291257	292873	-	Atu0297	3	155
BV1	NC_003062.2	291257	292873	-	Atu0298	3	155
BV1	NC_003062.2	291257	292873	-	Atu0299	3	155
BV1	NC_003062.2	292970	293563	-	Atu0300	1	156
BV1	NC_003062.2	293757	294875	-	Atu0301	1	157
BV1	NC_003062.2	295140	297016	+	Atu0302	3	158
BV1	NC_003062.2	295140	297016	+	Atu0303	3	158
BV1	NC_003062.2	295140	297016	+	Atu0304	3	158
BV1	NC_003062.2	297125	301440	+	Atu0305	4	159
BV1	NC_003062.2	297125	301440	+	Atu0306	4	159
BV1	NC_003062.2	297125	301440	+	Atu0308	4	159
BV1	NC_003062.2	301550	302062	+	Atu0309	1	160
BV1	NC_003062.2	302305	303264	+	Atu0310	1	161
BV1	NC_003062.2	303448	304980	+	Atu0311	1	162
BV1	NC_003062.2	305093	306061	-	Atu0312	1	163
BV1	NC_003062.2	306202	306819	-	Atu0313	1	164
BV1	NC_003062.2	306897	307367	-	Atu0314	1	165
BV1	NC_003062.2	307457	310686	+	Atu0315	3	166
BV1	NC_003062.2	307457	310686	+	Atu0316	3	166
BV1	NC_003062.2	307457	310686	+	Atu0317	3	166
BV1	NC_003062.2	310694	311608	-	Atu0318	1	167
BV1	NC_003062.2	312080	314467	-	Atu0319	2	168
BV1	NC_003062.2	312080	314467	-	Atu0320	2	168
BV1	NC_003062.2	314611	316315	+	Atu0321	2	169
BV1	NC_003062.2	314611	316315	+	Atu0322	2	169
BV1	NC_003062.2	316511	316777	+	Atu0323	1	170
BV1	NC_003062.2	317547	319109	+	Atu0324	1	171
BV1	NC_003062.2	319179	321762	-	Atu0325	3	172
BV1	NC_003062.2	319179	321762	-	Atu0326	3	172
BV1	NC_003062.2	319179	321762	-	Atu0327	3	172
BV1	NC_003062.2	321899	323740	+	Atu0328	2	173
BV1	NC_003062.2	321899	323740	+	Atu0329	2	173
BV1	NC_003062.2	323822	328930	-	Atu0330	6	174
BV1	NC_003062.2	323822	328930	-	Atu0331	6	174
BV1	NC_003062.2	323822	328930	-	Atu0332	6	174
BV1	NC_003062.2	323822	328930	-	Atu0333	6	174
BV1	NC_003062.2	323822	328930	-	Atu0334	6	174
BV1	NC_003062.2	323822	328930	-	Atu0335	6	174
BV1	NC_003062.2	329164	330446	+	Atu0337	2	175
BV1	NC_003062.2	329164	330446	+	Atu0338	2	175
BV1	NC_003062.2	330513	330854	+	Atu0339	1	176
BV1	NC_003062.2	330948	335722	+	Atu0340	4	177
BV1	NC_003062.2	330948	335722	+	Atu0341	4	177
BV1	NC_003062.2	330948	335722	+	Atu0342	4	177
BV1	NC_003062.2	330948	335722	+	Atu0343	4	177
BV1	NC_003062.2	335817	336698	+	Atu0344	1	178
BV1	NC_003062.2	336826	344466	+	Atu0345	4	179
BV1	NC_003062.2	336826	344466	+	Atu0346	4	179
BV1	NC_003062.2	336826	344466	+	Atu0347	4	179
BV1	NC_003062.2	336826	344466	+	Atu0348	4	179
BV1	NC_003062.2	344570	345634	+	Atu0349	1	180
BV1	NC_003062.2	345749	346240	+	Atu8118	1	181
BV1	NC_003062.2	346383	349492	+	Atu0351	5	182
BV1	NC_003062.2	346383	349492	+	Atu0352	5	182
BV1	NC_003062.2	346383	349492	+	Atu0353	5	182
BV1	NC_003062.2	346383	349492	+	Atu0354	5	182
BV1	NC_003062.2	346383	349492	+	Atu0355	5	182
BV1	NC_003062.2	349643	353817	+	Atu0356	4	183
BV1	NC_003062.2	349643	353817	+	Atu0357	4	183
BV1	NC_003062.2	349643	353817	+	Atu0358	4	183
BV1	NC_003062.2	349643	353817	+	Atu0359	4	183
BV1	NC_003062.2	354024	355613	+	Atu0360	1	184
BV1	NC_003062.2	355747	356166	+	Atu0361	1	185
BV1	NC_003062.2	356353	358485	+	Atu0362	2	186
BV1	NC_003062.2	356353	358485	+	Atu0363	2	186
BV1	NC_003062.2	358549	360696	-	Atu0364	2	187
BV1	NC_003062.2	358549	360696	-	Atu0365	2	187
BV1	NC_003062.2	360846	363138	+	Atu0366	3	188
BV1	NC_003062.2	360846	363138	+	Atu0367	3	188
BV1	NC_003062.2	360846	363138	+	Atu0368	3	188
BV1	NC_003062.2	363158	365803	-	Atu0369	3	189
BV1	NC_003062.2	363158	365803	-	Atu0370	3	189
BV1	NC_003062.2	363158	365803	-	Atu0371	3	189
BV1	NC_003062.2	365946	366806	+	Atu0372	1	190
BV1	NC_003062.2	366973	369300	+	Atu0373	1	191
BV1	NC_003062.2	369370	370314	-	Atu0374	1	192
BV1	NC_003062.2	370520	370945	+	Atu0375	1	193
BV1	NC_003062.2	371002	371259	+	Atu0376	1	194
BV1	NC_003062.2	371302	371898	-	Atu0377	1	195
BV1	NC_003062.2	372000	372713	-	Atu0378	1	196
BV1	NC_003062.2	372820	373737	+	Atu0379	1	197
BV1	NC_003062.2	373783	374667	-	Atu0380	1	198
BV1	NC_003062.2	375023	375400	+	Atu0382	1	199
BV1	NC_003062.2	375413	378419	-	Atu0383	4	200
BV1	NC_003062.2	375413	378419	-	Atu0384	4	200
BV1	NC_003062.2	375413	378419	-	Atu0385	4	200
BV1	NC_003062.2	375413	378419	-	Atu8066	4	200
BV1	NC_003062.2	378771	382489	+	Atu0387	2	201
BV1	NC_003062.2	378771	382489	+	Atu0388	2	201
BV1	NC_003062.2	382707	382783	+	Atu0389	1	202
BV1	NC_003062.2	382964	383776	+	Atu0390	1	203
BV1	NC_003062.2	383994	389083	+	Atu0391	5	204
BV1	NC_003062.2	383994	389083	+	Atu0392	5	204
BV1	NC_003062.2	383994	389083	+	Atu0393	5	204
BV1	NC_003062.2	383994	389083	+	Atu0394	5	204
BV1	NC_003062.2	383994	389083	+	Atu0395	5	204
BV1	NC_003062.2	389381	390877	+	Atu0396	1	205
BV1	NC_003062.2	391047	392369	+	Atu0397	1	206
BV1	NC_003062.2	392498	393535	+	Atu0398	1	207
BV1	NC_003062.2	393648	396561	+	Atu0399	3	208
BV1	NC_003062.2	393648	396561	+	Atu0400	3	208
BV1	NC_003062.2	393648	396561	+	Atu0401	3	208
BV1	NC_003062.2	396686	398376	+	Atu0402	2	209
BV1	NC_003062.2	396686	398376	+	Atu0403	2	209
BV1	NC_003062.2	398432	400057	-	Atu0404	1	210
BV1	NC_003062.2	400188	401900	-	Atu0405	1	211
BV1	NC_003062.2	402258	406226	+	Atu0406	3	212
BV1	NC_003062.2	402258	406226	+	Atu0407	3	212
BV1	NC_003062.2	402258	406226	+	Atu0408	3	212
BV1	NC_003062.2	406406	409586	+	Atu0409	2	213
BV1	NC_003062.2	406406	409586	+	Atu0410	2	213
BV1	NC_003062.2	409716	410108	+	Atu8119	1	214
BV1	NC_003062.2	410201	410443	-	Atu8120	1	215
BV1	NC_003062.2	410761	410919	-	Atu0413	1	216
BV1	NC_003062.2	411076	411151	-	Atu0414	1	217
BV1	NC_003062.2	411286	412248	-	Atu0415	1	218
BV1	NC_003062.2	412503	413651	+	Atu8121	1	219
BV1	NC_003062.2	413701	414582	-	Atu0418	1	220
BV1	NC_003062.2	414814	416082	+	Atu0419	1	221
BV1	NC_003062.2	416278	422772	+	Atu0420	6	222
BV1	NC_003062.2	416278	422772	+	Atu0421	6	222
BV1	NC_003062.2	416278	422772	+	Atu0422	6	222
BV1	NC_003062.2	416278	422772	+	Atu0423	6	222
BV1	NC_003062.2	416278	422772	+	Atu0424	6	222
BV1	NC_003062.2	416278	422772	+	Atu0425	6	222
BV1	NC_003062.2	423064	423597	-	cds-WP_006310679.1	1	223
BV1	NC_003062.2	424029	426202	+	Atu0428	2	224
BV1	NC_003062.2	424029	426202	+	Atu0429	2	224
BV1	NC_003062.2	426439	427428	+	Atu0430	1	225
BV1	NC_003062.2	427501	427893	-	Atu0431	1	226
BV1	NC_003062.2	428128	429312	-	Atu0432	1	227
BV1	NC_003062.2	429499	430750	+	Atu0434	2	228
BV1	NC_003062.2	429499	430750	+	Atu0435	2	228
BV1	NC_003062.2	431014	433829	+	Atu0436	2	229
BV1	NC_003062.2	431014	433829	+	Atu0437	2	229
BV1	NC_003062.2	433831	435013	-	Atu0438	2	230
BV1	NC_003062.2	433831	435013	-	cds-WP_161597236.1	2	230
BV1	NC_003062.2	435142	437917	-	Atu8122	7	231
BV1	NC_003062.2	435142	437917	-	cds-WP_035256169.1	7	231
BV1	NC_003062.2	435142	437917	-	cds-WP_142794440.1	7	231
BV1	NC_003062.2	435142	437917	-	cds-WP_035256174.1	7	231
BV1	NC_003062.2	435142	437917	-	Atu8123	7	231
BV1	NC_003062.2	435142	437917	-	cds-WP_155276033.1	7	231
BV1	NC_003062.2	435142	437917	-	Atu8124	7	231
BV1	NC_003062.2	438416	439111	-	Atu0443	1	232
BV1	NC_003062.2	439110	439418	+	Atu0444	1	233
BV1	NC_003062.2	439628	445292	+	Atu0445	9	234
BV1	NC_003062.2	439628	445292	+	cds-WP_035256178.1	9	234
BV1	NC_003062.2	439628	445292	+	Atu0446	9	234
BV1	NC_003062.2	439628	445292	+	cds-WP_155276034.1	9	234
BV1	NC_003062.2	439628	445292	+	Atu8082	9	234
BV1	NC_003062.2	439628	445292	+	Atu0447	9	234
BV1	NC_003062.2	439628	445292	+	Atu0448	9	234
BV1	NC_003062.2	439628	445292	+	Atu0449	9	234
BV1	NC_003062.2	439628	445292	+	Atu0450	9	234
BV1	NC_003062.2	445537	446106	+	Atu8125	1	235
BV1	NC_003062.2	446267	453293	+	Atu8083	10	236
BV1	NC_003062.2	446267	453293	+	cds-ATU_RS02215	10	236
BV1	NC_003062.2	446267	453293	+	cds-WP_035256187.1	10	236
BV1	NC_003062.2	446267	453293	+	cds-WP_035256189.1	10	236
BV1	NC_003062.2	446267	453293	+	Atu0453	10	236
BV1	NC_003062.2	446267	453293	+	Atu0454	10	236
BV1	NC_003062.2	446267	453293	+	cds-WP_035256191.1	10	236
BV1	NC_003062.2	446267	453293	+	Atu8126	10	236
BV1	NC_003062.2	446267	453293	+	cds-ATU_RS02250	10	236
BV1	NC_003062.2	446267	453293	+	cds-ATU_RS02255	10	236
BV1	NC_003062.2	454247	454615	-	Atu0458	1	237
BV1	NC_003062.2	454649	457423	+	Atu8128	5	238
BV1	NC_003062.2	454649	457423	+	Atu0460	5	238
BV1	NC_003062.2	454649	457423	+	Atu0461	5	238
BV1	NC_003062.2	454649	457423	+	Atu0462	5	238
BV1	NC_003062.2	454649	457423	+	cds-WP_035256200.1	5	238
BV1	NC_003062.2	457559	457882	+	Atu0464	1	239
BV1	NC_003062.2	457933	458753	-	Atu0465	2	240
BV1	NC_003062.2	457933	458753	-	Atu0466	2	240
BV1	NC_003062.2	459236	459508	+	cds-ATU_RS02305	1	241
BV1	NC_003062.2	460159	460419	+	Atu0470	1	242
BV1	NC_003062.2	460517	460756	-	Atu0471	1	243
BV1	NC_003062.2	461200	461757	+	Atu0472	1	244
BV1	NC_003062.2	461846	462634	-	Atu0473	1	245
BV1	NC_003062.2	462837	464083	+	Atu0474	2	246
BV1	NC_003062.2	462837	464083	+	Atu0475	2	246
BV1	NC_003062.2	464352	465423	+	Atu0477	2	247
BV1	NC_003062.2	465635	467572	-	Atu0478	1	248
BV1	NC_003062.2	467742	468503	+	Atu0479	1	249
BV1	NC_003062.2	468531	469823	-	Atu0480	1	250
BV1	NC_003062.2	469798	469965	+	cds-WP_006313327.1	1	251
BV1	NC_003062.2	470111	472185	+	Atu0481	2	252
BV1	NC_003062.2	470111	472185	+	Atu0482	2	252
BV1	NC_003062.2	472247	472897	-	Atu0483	1	253
BV1	NC_003062.2	473010	473660	-	Atu0484	1	254
BV1	NC_003062.2	473913	475357	+	Atu0485	2	255
BV1	NC_003062.2	473913	475357	+	Atu0486	2	255
BV1	NC_003062.2	475394	476159	-	Atu8129	2	256
BV1	NC_003062.2	475394	476159	-	Atu0488	2	256
BV1	NC_003062.2	476329	477270	+	Atu0489	1	257
BV1	NC_003062.2	477406	478741	+	Atu0490	2	258
BV1	NC_003062.2	477406	478741	+	Atu0491	2	258
BV1	NC_003062.2	478768	479229	-	Atu0492	1	259
BV1	NC_003062.2	479337	479840	-	Atu0493	1	260
BV1	NC_003062.2	479959	483241	+	Atu0494	2	261
BV1	NC_003062.2	479959	483241	+	Atu0495	2	261
BV1	NC_003062.2	483264	483701	-	Atu0496	1	262
BV1	NC_003062.2	483859	485609	-	Atu8130	2	263
BV1	NC_003062.2	483859	485609	-	Atu0498	2	263
BV1	NC_003062.2	485874	489620	-	Atu0499	1	264
BV1	NC_003062.2	489997	495441	+	Atu0501	3	265
BV1	NC_003062.2	489997	495441	+	Atu0502	3	265
BV1	NC_003062.2	489997	495441	+	Atu0503	3	265
BV1	NC_003062.2	495598	496029	+	Atu0504	1	266
BV1	NC_003062.2	496313	496388	+	Atu0505	1	267
BV1	NC_003062.2	496503	497132	+	Atu0506	1	268
BV1	NC_003062.2	497142	503142	-	Atu0507	6	269
BV1	NC_003062.2	497142	503142	-	Atu0508	6	269
BV1	NC_003062.2	497142	503142	-	Atu0509	6	269
BV1	NC_003062.2	497142	503142	-	Atu0510	6	269
BV1	NC_003062.2	497142	503142	-	Atu0511	6	269
BV1	NC_003062.2	497142	503142	-	Atu8131	6	269
BV1	NC_003062.2	503248	503625	-	Atu0513	1	270
BV1	NC_003062.2	504192	511990	+	Atu0514	9	271
BV1	NC_003062.2	504192	511990	+	Atu0515	9	271
BV1	NC_003062.2	504192	511990	+	Atu0516	9	271
BV1	NC_003062.2	504192	511990	+	Atu0517	9	271
BV1	NC_003062.2	504192	511990	+	Atu0518	9	271
BV1	NC_003062.2	504192	511990	+	Atu0519	9	271
BV1	NC_003062.2	504192	511990	+	Atu0520	9	271
BV1	NC_003062.2	504192	511990	+	Atu0521	9	271
BV1	NC_003062.2	504192	511990	+	Atu0522	9	271
BV1	NC_003062.2	512117	513799	+	Atu0523	1	272
BV1	NC_003062.2	514170	517652	+	Atu0524	3	273
BV1	NC_003062.2	514170	517652	+	Atu0525	3	273
BV1	NC_003062.2	514170	517652	+	Atu0526	3	273
BV1	NC_003062.2	517707	521216	-	Atu0527	1	274
BV1	NC_003062.2	521539	521967	+	Atu0528	1	275
BV1	NC_003062.2	522122	523288	+	Atu0529	1	276
BV1	NC_003062.2	524663	525499	-	Atu0531	1	278
BV1	NC_003062.2	525650	526757	-	yacG	3	279
BV1	NC_003062.2	525650	526757	-	Atu0533	3	279
BV1	NC_003062.2	525650	526757	-	Atu0534	3	279
BV1	NC_003062.2	526902	529168	-	Atu0535	3	280
BV1	NC_003062.2	526902	529168	-	Atu0536	3	280
BV1	NC_003062.2	526902	529168	-	Atu0537	3	280
BV1	NC_003062.2	529302	529742	-	Atu0538	1	281
BV1	NC_003062.2	529856	531517	-	Atu0539	2	282
BV1	NC_003062.2	529856	531517	-	Atu0540	2	282
BV1	NC_003062.2	531673	531747	+	Atu0541	1	283
BV1	NC_003062.2	531936	534334	-	Atu0542	3	284
BV1	NC_003062.2	531936	534334	-	Atu0543	3	284
BV1	NC_003062.2	531936	534334	-	Atu0544	3	284
BV1	NC_003062.2	534488	541874	-	Atu0545	11	285
BV1	NC_003062.2	534488	541874	-	Atu0546	11	285
BV1	NC_003062.2	534488	541874	-	Atu0547	11	285
BV1	NC_003062.2	534488	541874	-	Atu0548	11	285
BV1	NC_003062.2	534488	541874	-	Atu0549	11	285
BV1	NC_003062.2	534488	541874	-	Atu0550	11	285
BV1	NC_003062.2	534488	541874	-	Atu0551	11	285
BV1	NC_003062.2	534488	541874	-	Atu0552	11	285
BV1	NC_003062.2	534488	541874	-	Atu0553	11	285
BV1	NC_003062.2	534488	541874	-	Atu0554	11	285
BV1	NC_003062.2	534488	541874	-	Atu0555	11	285
BV1	NC_003062.2	542045	545561	-	Atu0556	4	286
BV1	NC_003062.2	542045	545561	-	Atu0557	4	286
BV1	NC_003062.2	542045	545561	-	Atu0558	4	286
BV1	NC_003062.2	542045	545561	-	Atu0559	4	286
BV1	NC_003062.2	545748	550907	+	Atu0560	6	287
BV1	NC_003062.2	545748	550907	+	Atu0561	6	287
BV1	NC_003062.2	545748	550907	+	Atu0562	6	287
BV1	NC_003062.2	545748	550907	+	Atu0563	6	287
BV1	NC_003062.2	545748	550907	+	Atu0564	6	287
BV1	NC_003062.2	545748	550907	+	Atu0565	6	287
BV1	NC_003062.2	551215	552507	+	Atu0567	1	288
BV1	NC_003062.2	552787	557878	+	Atu0568	5	289
BV1	NC_003062.2	552787	557878	+	Atu0569	5	289
BV1	NC_003062.2	552787	557878	+	Atu0570	5	289
BV1	NC_003062.2	552787	557878	+	Atu0571	5	289
BV1	NC_003062.2	552787	557878	+	Atu0572	5	289
BV1	NC_003062.2	558161	567856	+	Atu0573	11	290
BV1	NC_003062.2	558161	567856	+	Atu0574	11	290
BV1	NC_003062.2	558161	567856	+	Atu0575	11	290
BV1	NC_003062.2	558161	567856	+	Atu0576	11	290
BV1	NC_003062.2	558161	567856	+	Atu0577	11	290
BV1	NC_003062.2	558161	567856	+	Atu0578	11	290
BV1	NC_003062.2	558161	567856	+	Atu0579	11	290
BV1	NC_003062.2	558161	567856	+	Atu0580	11	290
BV1	NC_003062.2	558161	567856	+	Atu0581	11	290
BV1	NC_003062.2	558161	567856	+	Atu0582	11	290
BV1	NC_003062.2	558161	567856	+	Atu0583	11	290
BV1	NC_003062.2	567969	569457	+	Atu0584	3	291
BV1	NC_003062.2	567969	569457	+	Atu0585	3	291
BV1	NC_003062.2	567969	569457	+	Atu8132	3	291
BV1	NC_003062.2	569641	572206	+	Atu0587	2	292
BV1	NC_003062.2	569641	572206	+	Atu0588	2	292
BV1	NC_003062.2	572284	573183	+	Atu0589	1	293
BV1	NC_003062.2	573201	574226	-	Atu0590	1	294
BV1	NC_003062.2	574504	580999	+	Atu0591	5	295
BV1	NC_003062.2	574504	580999	+	Atu0592	5	295
BV1	NC_003062.2	574504	580999	+	Atu0593	5	295
BV1	NC_003062.2	574504	580999	+	Atu0594	5	295
BV1	NC_003062.2	581233	581589	+	Atu8133	1	296
BV1	NC_003062.2	581615	582976	-	Atu0597	1	297
BV1	NC_003062.2	583195	587324	-	Atu0598	3	298
BV1	NC_003062.2	583195	587324	-	Atu0599	3	298
BV1	NC_003062.2	587461	590199	-	Atu0601	2	299
BV1	NC_003062.2	587461	590199	-	Atu0602	2	299
BV1	NC_003062.2	590323	591507	+	Atu0603	1	300
BV1	NC_003062.2	591618	591965	-	Atu0604	1	301
BV1	NC_003062.2	592053	592925	+	Atu0605	1	302
BV1	NC_003062.2	592941	593198	-	Atu0606	1	303
BV1	NC_003062.2	593283	594572	-	Atu0607	1	304
BV1	NC_003062.2	594823	596238	+	Atu0608	1	305
BV1	NC_003062.2	596390	600463	+	Atu0609	4	306
BV1	NC_003062.2	596390	600463	+	Atu0610	4	306
BV1	NC_003062.2	596390	600463	+	Atu0611	4	306
BV1	NC_003062.2	596390	600463	+	Atu0612	4	306
BV1	NC_003062.2	600771	602435	-	Atu0613	1	307
BV1	NC_003062.2	602711	606538	-	Atu0614	1	308
BV1	NC_003062.2	606856	606932	+	Atu0616	1	309
BV1	NC_003062.2	607210	609578	+	Atu0619	2	310
BV1	NC_003062.2	607210	609578	+	Atu0620	2	310
BV1	NC_003062.2	609579	610976	-	Atu0621	1	311
BV1	NC_003062.2	611186	612187	+	Atu0622	1	312
BV1	NC_003062.2	612367	613872	+	Atu0624	1	313
BV1	NC_003062.2	613986	614387	+	Atu8134	1	314
BV1	NC_003062.2	614537	616559	+	Atu0626	2	315
BV1	NC_003062.2	614537	616559	+	Atu0627	2	315
BV1	NC_003062.2	616678	618697	-	Atu0628	2	316
BV1	NC_003062.2	616678	618697	-	Atu0629	2	316
BV1	NC_003062.2	618896	619165	+	Atu0630	1	317
BV1	NC_003062.2	619257	623781	-	Atu0631	4	318
BV1	NC_003062.2	619257	623781	-	Atu0632	4	318
BV1	NC_003062.2	619257	623781	-	Atu0633	4	318
BV1	NC_003062.2	619257	623781	-	Atu0634	4	318
BV1	NC_003062.2	623892	624929	+	Atu0635	2	319
BV1	NC_003062.2	623892	624929	+	Atu0636	2	319
BV1	NC_003062.2	625018	626102	+	Atu0637	2	320
BV1	NC_003062.2	625018	626102	+	Atu0638	2	320
BV1	NC_003062.2	626203	627165	+	Atu0639	1	321
BV1	NC_003062.2	627263	627580	+	Atu0640	1	322
BV1	NC_003062.2	627774	628325	+	Atu0641	1	323
BV1	NC_003062.2	628400	631637	+	Atu0642	2	324
BV1	NC_003062.2	628400	631637	+	Atu0643	2	324
BV1	NC_003062.2	631738	633891	+	Atu0644	1	325
BV1	NC_003062.2	634124	634618	+	Atu0645	1	326
BV1	NC_003062.2	634672	636495	-	Atu0646	1	327
BV1	NC_003062.2	636820	637329	-	Atu8084	1	328
BV1	NC_003062.2	637485	638756	-	Atu0647	1	329
BV1	NC_003062.2	638958	642707	+	Atu0648	2	330
BV1	NC_003062.2	638958	642707	+	Atu0649	2	330
BV1	NC_003062.2	642860	643660	+	Atu0650	1	331
BV1	NC_003062.2	643780	644733	+	Atu0651	1	332
BV1	NC_003062.2	644810	645376	-	Atu0652	1	333
BV1	NC_003062.2	645744	648182	+	Atu0653	1	334
BV1	NC_003062.2	648223	649173	-	Atu0654	1	335
BV1	NC_003062.2	649376	649669	+	Atu8135	1	336
BV1	NC_003062.2	649842	651215	-	Atu0656	1	337
BV1	NC_003062.2	651334	653595	-	Atu0657	2	338
BV1	NC_003062.2	651334	653595	-	Atu0658	2	338
BV1	NC_003062.2	653758	654198	-	Atu0659	1	339
BV1	NC_003062.2	654495	656584	-	Atu0660	2	340
BV1	NC_003062.2	654495	656584	-	Atu0661	2	340
BV1	NC_003062.2	656688	657461	-	Atu0662	1	341
BV1	NC_003062.2	657753	659027	+	Atu0663	1	342
BV1	NC_003062.2	659193	660092	-	Atu0664	1	343
BV1	NC_003062.2	660204	664392	+	Atu0665	3	344
BV1	NC_003062.2	660204	664392	+	Atu0666	3	344
BV1	NC_003062.2	660204	664392	+	Atu0667	3	344
BV1	NC_003062.2	664389	665048	-	Atu0668	1	345
BV1	NC_003062.2	665308	666084	-	Atu0669	1	346
BV1	NC_003062.2	666323	667392	+	Atu0670	2	347
BV1	NC_003062.2	666323	667392	+	Atu8085	2	347
BV1	NC_003062.2	667418	668461	-	Atu0671	1	348
BV1	NC_003062.2	668543	669460	+	Atu0672	1	349
BV1	NC_003062.2	669486	670737	-	Atu0673	3	350
BV1	NC_003062.2	669486	670737	-	Atu0674	3	350
BV1	NC_003062.2	669486	670737	-	Atu0675	3	350
BV1	NC_003062.2	670894	674623	+	Atu0676	4	351
BV1	NC_003062.2	670894	674623	+	Atu0677	4	351
BV1	NC_003062.2	670894	674623	+	Atu0678	4	351
BV1	NC_003062.2	670894	674623	+	Atu0679	4	351
BV1	NC_003062.2	674688	675134	-	Atu0680	1	352
BV1	NC_003062.2	675290	675724	-	Atu0681	1	353
BV1	NC_003062.2	676328	678334	-	Atu0682	2	354
BV1	NC_003062.2	676328	678334	-	Atu0683	2	354
BV1	NC_003062.2	678704	683766	+	Atu0684	3	355
BV1	NC_003062.2	678704	683766	+	Atu0685	3	355
BV1	NC_003062.2	678704	683766	+	Atu0686	3	355
BV1	NC_003062.2	683909	684547	+	Atu0687	1	356
BV1	NC_003062.2	684602	685060	-	Atu0688	1	357
BV1	NC_003062.2	685132	687679	+	Atu0689	2	358
BV1	NC_003062.2	685132	687679	+	Atu0690	2	358
BV1	NC_003062.2	687766	688692	+	Atu0691	1	359
BV1	NC_003062.2	688740	690572	-	Atu0692	1	360
BV1	NC_003062.2	690689	692035	+	Atu0693	1	361
BV1	NC_003062.2	692129	693236	+	Atu0694	2	362
BV1	NC_003062.2	692129	693236	+	Atu8086	2	362
BV1	NC_003062.2	693451	695504	+	Atu0695	2	363
BV1	NC_003062.2	693451	695504	+	Atu0696	2	363
BV1	NC_003062.2	695709	696755	+	Atu0697	1	364
BV1	NC_003062.2	696752	696985	-	Atu0698	1	365
BV1	NC_003062.2	697138	698958	-	Atu0699	1	366
BV1	NC_003062.2	699367	702425	+	Atu0700	2	367
BV1	NC_003062.2	699367	702425	+	Atu0701	2	367
BV1	NC_003062.2	702702	705935	-	Atu0702	4	368
BV1	NC_003062.2	702702	705935	-	Atu0703	4	368
BV1	NC_003062.2	702702	705935	-	Atu0704	4	368
BV1	NC_003062.2	702702	705935	-	Atu0705	4	368
BV1	NC_003062.2	706036	706875	+	Atu0706	1	369
BV1	NC_003062.2	707086	707826	+	Atu0707	1	370
BV1	NC_003062.2	707905	709128	+	Atu0708	1	371
BV1	NC_003062.2	709245	710411	+	Atu0709	1	372
BV1	NC_003062.2	710750	713662	+	Atu0710	2	373
BV1	NC_003062.2	710750	713662	+	Atu0711	2	373
BV1	NC_003062.2	714023	715186	+	Atu0712	1	374
BV1	NC_003062.2	715457	718141	+	Atu0713	5	375
BV1	NC_003062.2	715457	718141	+	Atu0714	5	375
BV1	NC_003062.2	715457	718141	+	Atu0715	5	375
BV1	NC_003062.2	715457	718141	+	Atu0716	5	375
BV1	NC_003062.2	715457	718141	+	Atu0717	5	375
BV1	NC_003062.2	718423	718884	+	Atu0718	1	376
BV1	NC_003062.2	719044	719679	+	Atu0719	1	377
BV1	NC_003062.2	719744	720397	-	Atu0720	1	378
BV1	NC_003062.2	720729	721886	-	Atu0721	1	379
BV1	NC_003062.2	722175	722693	+	Atu0722	1	380
BV1	NC_003062.2	722705	724141	-	Atu0723	1	381
BV1	NC_003062.2	724192	725169	-	Atu0724	1	382
BV1	NC_003062.2	725233	725841	-	Atu0725	1	383
BV1	NC_003062.2	726173	728507	+	Atu0726	2	384
BV1	NC_003062.2	726173	728507	+	Atu0727	2	384
BV1	NC_003062.2	728682	729890	+	Atu0728	2	385
BV1	NC_003062.2	728682	729890	+	Atu0730	2	385
BV1	NC_003062.2	729951	730946	-	Atu0731	1	386
BV1	NC_003062.2	731156	733709	+	Atu0732	2	387
BV1	NC_003062.2	731156	733709	+	Atu0733	2	387
BV1	NC_003062.2	733800	734114	+	Atu0734	1	388
BV1	NC_003062.2	734323	736322	-	Atu0735	2	389
BV1	NC_003062.2	734323	736322	-	Atu0736	2	389
BV1	NC_003062.2	736601	738622	+	Atu0738	1	390
BV1	NC_003062.2	738692	739654	-	Atu0739	1	391
BV1	NC_003062.2	739774	741062	+	Atu0740	3	392
BV1	NC_003062.2	739774	741062	+	Atu0741	3	392
BV1	NC_003062.2	739774	741062	+	Atu0742	3	392
BV1	NC_003062.2	741116	742224	-	Atu8012	2	393
BV1	NC_003062.2	741116	742224	-	Atu0743	2	393
BV1	NC_003062.2	742332	742694	+	Atu0744	1	394
BV1	NC_003062.2	742737	744656	-	Atu0745	1	395
BV1	NC_003062.2	744746	745669	-	Atu0746	1	396
BV1	NC_003062.2	745930	749026	-	Atu0747	5	397
BV1	NC_003062.2	745930	749026	-	Atu0748	5	397
BV1	NC_003062.2	745930	749026	-	Atu0749	5	397
BV1	NC_003062.2	745930	749026	-	Atu0750	5	397
BV1	NC_003062.2	745930	749026	-	Atu0751	5	397
BV1	NC_003062.2	749139	750335	+	Atu0752	1	398
BV1	NC_003062.2	750516	753123	-	Atu1895	3	399
BV1	NC_003062.2	750516	753123	-	Atu0754	3	399
BV1	NC_003062.2	750516	753123	-	cds-WP_162180285.1	3	399
BV1	NC_003062.2	753164	753424	+	Atu0755	1	400
BV1	NC_003062.2	753588	755027	-	Atu0756	2	401
BV1	NC_003062.2	753588	755027	-	fabI_2	2	401
BV1	NC_003062.2	755159	756274	-	Atu0758	1	402
BV1	NC_003062.2	756484	756933	-	Atu0759	1	403
BV1	NC_003062.2	756990	757610	+	Atu0760	1	404
BV1	NC_003062.2	757641	758420	-	Atu0761	1	405
BV1	NC_003062.2	758574	758882	+	Atu0762	1	406
BV1	NC_003062.2	758871	759989	-	Atu0763	2	407
BV1	NC_003062.2	758871	759989	-	Atu0764	2	407
BV1	NC_003062.2	760182	761597	-	Atu0765	1	408
BV1	NC_003062.2	761679	762203	-	Atu0766	1	409
BV1	NC_003062.2	762603	768283	+	Atu0767	5	410
BV1	NC_003062.2	762603	768283	+	Atu0768	5	410
BV1	NC_003062.2	762603	768283	+	Atu0769	5	410
BV1	NC_003062.2	762603	768283	+	Atu0770	5	410
BV1	NC_003062.2	762603	768283	+	Atu0771	5	410
BV1	NC_003062.2	768545	769676	+	Atu0772	2	411
BV1	NC_003062.2	768545	769676	+	Atu0773	2	411
BV1	NC_003062.2	769735	770781	+	Atu0774	1	412
BV1	NC_003062.2	770874	772279	+	Atu0775	2	413
BV1	NC_003062.2	770874	772279	+	Atu0776	2	413
BV1	NC_003062.2	772456	772764	+	Atu0777	1	414
BV1	NC_003062.2	772779	775319	-	Atu0778	1	415
BV1	NC_003062.2	775662	776147	-	Atu0779	1	416
BV1	NC_003062.2	776248	777096	-	Atu0780	1	417
BV1	NC_003062.2	777258	777863	+	Atu0781	1	418
BV1	NC_003062.2	777970	778161	+	Atu0782	1	419
BV1	NC_003062.2	778321	779415	+	Atu0783	1	420
BV1	NC_003062.2	779594	783105	-	Atu0784	2	421
BV1	NC_003062.2	779594	783105	-	Atu0785	2	421
BV1	NC_003062.2	783199	785916	-	Atu0786	2	422
BV1	NC_003062.2	783199	785916	-	Atu0787	2	422
BV1	NC_003062.2	786192	786731	+	Atu0788	1	423
BV1	NC_003062.2	787140	787829	-	Atu0790	1	424
BV1	NC_003062.2	788044	789234	+	Atu0791	2	425
BV1	NC_003062.2	788044	789234	+	Atu0792	2	425
BV1	NC_003062.2	789418	790518	-	Atu8136	1	426
BV1	NC_003062.2	790755	791900	+	Atu0794	1	427
BV1	NC_003062.2	792337	794852	-	Atu0796	3	428
BV1	NC_003062.2	792337	794852	-	Atu0797	3	428
BV1	NC_003062.2	792337	794852	-	Atu0798	3	428
BV1	NC_003062.2	794951	795478	+	Atu8137	1	429
BV1	NC_003062.2	795607	796287	+	Atu0800	1	430
BV1	NC_003062.2	796372	799839	+	Atu0801	1	431
BV1	NC_003062.2	800273	801244	-	Atu0802	1	432
BV1	NC_003062.2	801471	804197	+	Atu0803	1	433
BV1	NC_003062.2	804175	804447	-	cds-WP_006310254.1	1	434
BV1	NC_003062.2	804614	804946	-	cds-WP_006310255.1	1	435
BV1	NC_003062.2	805152	806516	-	Atu0804	1	436
BV1	NC_003062.2	807277	808197	+	Atu0806	1	437
BV1	NC_003062.2	808376	809284	-	Atu0807	1	438
BV1	NC_003062.2	809488	809562	+	Atu0808	1	439
BV1	NC_003062.2	809575	810157	-	Atu0809	2	440
BV1	NC_003062.2	809575	810157	-	Atu0810	2	440
BV1	NC_003062.2	810350	812065	-	Atu0811	1	441
BV1	NC_003062.2	812454	812876	-	Atu0813	1	442
BV1	NC_003062.2	813141	813217	+	Atu0814	1	443
BV1	NC_003062.2	814027	817275	-	Atu0816	3	444
BV1	NC_003062.2	814027	817275	-	Atu0817	3	444
BV1	NC_003062.2	814027	817275	-	Atu0818	3	444
BV1	NC_003062.2	817480	817920	+	Atu0819	1	445
BV1	NC_003062.2	818166	822162	+	Atu0820	4	446
BV1	NC_003062.2	818166	822162	+	Atu0823	4	446
BV1	NC_003062.2	822932	823945	-	Atu0825	1	447
BV1	NC_003062.2	824034	825845	-	Atu0826	1	448
BV1	NC_003062.2	826018	826254	-	Atu0827	1	449
BV1	NC_003062.2	826620	830613	+	Atu2059	3	450
BV1	NC_003062.2	826620	830613	+	Atu0829	3	450
BV1	NC_003062.2	826620	830613	+	Atu0830	3	450
BV1	NC_003062.2	830617	831188	-	cds-WP_006312253.1	2	451
BV1	NC_003062.2	830617	831188	-	Atu8138	2	451
BV1	NC_003062.2	831335	832678	+	Atu0832	1	452
BV1	NC_003062.2	832683	833435	-	Atu8139	1	453
BV1	NC_003062.2	833509	834507	+	Atu0834	1	454
BV1	NC_003062.2	834645	835265	+	Atu0835	1	455
BV1	NC_003062.2	835495	836754	-	Atu0836	2	456
BV1	NC_003062.2	835495	836754	-	Atu0837	2	456
BV1	NC_003062.2	836896	838425	+	Atu0838	1	457
BV1	NC_003062.2	838715	841358	+	Atu0839	2	458
BV1	NC_003062.2	838715	841358	+	Atu0840	2	458
BV1	NC_003062.2	841513	842478	+	Atu0841	1	459
BV1	NC_003062.2	842516	843298	-	Atu0842	1	460
BV1	NC_003062.2	843468	846185	-	Atu1528	1	461
BV1	NC_003062.2	846354	848146	+	Atu0844	2	462
BV1	NC_003062.2	846354	848146	+	Atu0845	2	462
BV1	NC_003062.2	848202	848660	-	Atu0846	1	463
BV1	NC_003062.2	848853	849275	+	Atu0847	1	464
BV1	NC_003062.2	849385	850489	+	Atu0848	2	465
BV1	NC_003062.2	849385	850489	+	Atu0849	2	465
BV1	NC_003062.2	850513	852027	-	Atu0850	1	466
BV1	NC_003062.2	852456	852878	-	Atu0851	1	467
BV1	NC_003062.2	852964	853410	-	Atu0852	1	468
BV1	NC_003062.2	853560	854807	+	Atu0853	2	469
BV1	NC_003062.2	853560	854807	+	Atu0854	2	469
BV1	NC_003062.2	854905	855684	+	Atu0855	1	470
BV1	NC_003062.2	855732	856628	-	Atu0856	1	471
BV1	NC_003062.2	856749	858305	+	Atu0857	3	472
BV1	NC_003062.2	856749	858305	+	Atu0858	3	472
BV1	NC_003062.2	856749	858305	+	Atu0859	3	472
BV1	NC_003062.2	858363	859925	-	Atu0860	1	473
BV1	NC_003062.2	860240	860635	+	Atu0862	1	474
BV1	NC_003062.2	860643	861074	-	Atu0863	1	475
BV1	NC_003062.2	861178	861936	+	Atu0864	1	476
BV1	NC_003062.2	862009	862815	+	Atu0865	1	477
BV1	NC_003062.2	863160	863771	+	Atu0866	1	478
BV1	NC_003062.2	863796	864623	-	Atu0867	1	479
BV1	NC_003062.2	864882	866006	+	Atu0868	2	480
BV1	NC_003062.2	864882	866006	+	Atu0869	2	480
BV1	NC_003062.2	866012	866782	-	Atu0870	1	481
BV1	NC_003062.2	867117	867998	+	Atu0871	1	482
BV1	NC_003062.2	868168	870525	+	Atu0872	1	483
BV1	NC_003062.2	870752	871639	-	Atu0873	1	484
BV1	NC_003062.2	871697	872278	+	Atu0874	1	485
BV1	NC_003062.2	872284	872628	-	Atu0875	1	486
BV1	NC_003062.2	872849	873451	+	Atu0876	1	487
BV1	NC_003062.2	873564	874415	+	Atu0877	1	488
BV1	NC_003062.2	874407	875138	-	Atu0878	1	489
BV1	NC_003062.2	875273	875917	+	Atu0879	1	490
BV1	NC_003062.2	876118	877560	+	Atu0881	2	491
BV1	NC_003062.2	876118	877560	+	Atu0882	2	491
BV1	NC_003062.2	878016	879239	+	Atu0883	3	492
BV1	NC_003062.2	878016	879239	+	Atu0884	3	492
BV1	NC_003062.2	878016	879239	+	Atu0885	3	492
BV1	NC_003062.2	879344	880420	-	Atu0886	2	493
BV1	NC_003062.2	879344	880420	-	Atu0887	2	493
BV1	NC_003062.2	880625	881446	-	Atu0888	2	494
BV1	NC_003062.2	880625	881446	-	cds-WP_035256392.1	2	494
BV1	NC_003062.2	881576	882934	+	Atu0890	2	495
BV1	NC_003062.2	881576	882934	+	Atu0891	2	495
BV1	NC_003062.2	882945	883232	-	Atu0892	1	496
BV1	NC_003062.2	883625	886875	-	Atu0893	3	497
BV1	NC_003062.2	883625	886875	-	Atu0894	3	497
BV1	NC_003062.2	883625	886875	-	Atu0895	3	497
BV1	NC_003062.2	886876	887091	+	cds-WP_162180286.1	1	498
BV1	NC_003062.2	887372	889471	-	Atu0897	1	499
BV1	NC_003062.2	889694	890095	+	Atu0898	1	500
BV1	NC_003062.2	890200	891108	+	Atu0899	1	501
BV1	NC_003062.2	891171	891896	+	Atu0900	1	502
BV1	NC_003062.2	892097	893182	+	Atu0901	1	503
BV1	NC_003062.2	893493	894653	-	Atu0902	1	504
BV1	NC_003062.2	894738	895598	-	Atu0903	1	505
BV1	NC_003062.2	895581	896287	+	cds-WP_035256404.1	2	506
BV1	NC_003062.2	895581	896287	+	Atu0904	2	506
BV1	NC_003062.2	896410	896730	+	Atu0905	1	507
BV1	NC_003062.2	896956	897624	+	Atu0906	1	508
BV1	NC_003062.2	897727	898224	+	Atu0907	1	509
BV1	NC_003062.2	898311	898718	-	Atu0908	1	510
BV1	NC_003062.2	898920	904867	+	Atu0909	7	511
BV1	NC_003062.2	898920	904867	+	Atu0910	7	511
BV1	NC_003062.2	898920	904867	+	Atu0911	7	511
BV1	NC_003062.2	898920	904867	+	Atu0912	7	511
BV1	NC_003062.2	898920	904867	+	Atu0913	7	511
BV1	NC_003062.2	898920	904867	+	Atu0914	7	511
BV1	NC_003062.2	898920	904867	+	Atu0915	7	511
BV1	NC_003062.2	905301	905729	+	Atu0916	1	512
BV1	NC_003062.2	906032	907283	+	Atu0917	2	513
BV1	NC_003062.2	906032	907283	+	Atu0918	2	513
BV1	NC_003062.2	907305	907721	-	Atu0919	1	514
BV1	NC_003062.2	907934	908359	-	Atu0920	1	515
BV1	NC_003062.2	908847	911262	+	Atu0921	2	516
BV1	NC_003062.2	908847	911262	+	Atu8087	2	516
BV1	NC_003062.2	911525	911881	+	Atu0922	1	517
BV1	NC_003062.2	911938	912882	-	Atu0923	1	518
BV1	NC_003062.2	913436	913624	+	Atu0924	1	519
BV1	NC_003062.2	913645	914773	-	Atu0925	2	520
BV1	NC_003062.2	913645	914773	-	Atu0926	2	520
BV1	NC_003062.2	914897	915505	-	Atu0927	1	521
BV1	NC_003062.2	915880	916785	+	Atu0928	1	522
BV1	NC_003062.2	917134	919900	-	Atu0929	2	523
BV1	NC_003062.2	917134	919900	-	Atu0930	2	523
BV1	NC_003062.2	920246	922441	-	Atu0931	1	524
BV1	NC_003062.2	922698	923177	+	Atu0932	1	525
BV1	NC_003062.2	923289	924113	+	Atu0933	1	526
BV1	NC_003062.2	924141	924748	-	Atu0934	2	527
BV1	NC_003062.2	924141	924748	-	Atu0935	2	527
BV1	NC_003062.2	924856	928897	+	Atu0936	4	528
BV1	NC_003062.2	924856	928897	+	Atu0937	4	528
BV1	NC_003062.2	924856	928897	+	Atu1197	4	528
BV1	NC_003062.2	924856	928897	+	cds-WP_006311242.1	4	528
BV1	NC_003062.2	928967	929592	+	Atu0939	2	529
BV1	NC_003062.2	928967	929592	+	Atu0940	2	529
BV1	NC_003062.2	929600	929848	-	cds-WP_006311245.1	1	530
BV1	NC_003062.2	930027	931415	+	Atu0942	1	531
BV1	NC_003062.2	931494	931667	-	Atu0943	1	532
BV1	NC_003062.2	931736	933454	-	Atu0944	1	533
BV1	NC_003062.2	933626	935086	+	Atu0945	1	534
BV1	NC_003062.2	935237	936337	-	Atu0946	1	535
BV1	NC_003062.2	936462	936893	+	Atu0947	1	536
BV1	NC_003062.2	936925	937293	-	Atu0948	1	537
BV1	NC_003062.2	937449	938288	+	Atu0949	1	538
BV1	NC_003062.2	938312	939952	-	Atu0950	1	539
BV1	NC_003062.2	940187	941974	+	Atu8088	2	540
BV1	NC_003062.2	940187	941974	+	Atu0951	2	540
BV1	NC_003062.2	942423	943443	+	Atu8140	2	541
BV1	NC_003062.2	942423	943443	+	Atu0953	2	541
BV1	NC_003062.2	943700	944866	+	Atu0954	1	542
BV1	NC_003062.2	945062	947305	+	Atu0955	3	543
BV1	NC_003062.2	945062	947305	+	Atu0956	3	543
BV1	NC_003062.2	945062	947305	+	Atu0957	3	543
BV1	NC_003062.2	947403	948703	+	cds-WP_035256436.1	3	544
BV1	NC_003062.2	947403	948703	+	cds-WP_035256438.1	3	544
BV1	NC_003062.2	947403	948703	+	Atu0959	3	544
BV1	NC_003062.2	948711	949907	-	Atu0960	1	545
BV1	NC_003062.2	949996	950968	+	cds-WP_035214777.1	3	546
BV1	NC_003062.2	949996	950968	+	cds-WP_035256441.1	3	546
BV1	NC_003062.2	949996	950968	+	cds-WP_035256443.1	3	546
BV1	NC_003062.2	950974	951598	-	Atu0962	2	547
BV1	NC_003062.2	950974	951598	-	cds-WP_035256737.1	2	547
BV1	NC_003062.2	951713	958364	+	Atu8141	6	548
BV1	NC_003062.2	951713	958364	+	Atu0964	6	548
BV1	NC_003062.2	951713	958364	+	Atu0965	6	548
BV1	NC_003062.2	951713	958364	+	Atu0966	6	548
BV1	NC_003062.2	951713	958364	+	Atu0967	6	548
BV1	NC_003062.2	951713	958364	+	Atu0968	6	548
BV1	NC_003062.2	958504	958758	+	Atu8142	1	549
BV1	NC_003062.2	958852	960913	+	Atu0970	2	550
BV1	NC_003062.2	958852	960913	+	Atu0971	2	550
BV1	NC_003062.2	961121	961549	+	Atu0972	1	551
BV1	NC_003062.2	961709	965947	+	Atu0973	4	552
BV1	NC_003062.2	961709	965947	+	Atu0974	4	552
BV1	NC_003062.2	961709	965947	+	Atu0975	4	552
BV1	NC_003062.2	961709	965947	+	Atu0976	4	552
BV1	NC_003062.2	966101	967672	+	Atu0977	1	553
BV1	NC_003062.2	968026	970122	+	Atu0978	2	554
BV1	NC_003062.2	968026	970122	+	Atu0979	2	554
BV1	NC_003062.2	970285	971145	-	Atu8143	1	555
BV1	NC_003062.2	971364	974330	+	Atu0981	1	556
BV1	NC_003062.2	974550	976886	-	Atu0982	1	557
BV1	NC_003062.2	977113	977433	-	Atu0983	1	558
BV1	NC_003062.2	977570	980218	-	Atu0984	1	559
BV1	NC_003062.2	980681	981616	+	Atu0985	1	560
BV1	NC_003062.2	981806	981997	-	cds-WP_003509784.1	1	561
BV1	NC_003062.2	982150	984382	-	Atu0987	2	562
BV1	NC_003062.2	982150	984382	-	Atu0988	2	562
BV1	NC_003062.2	984794	985771	+	Atu0989	1	563
BV1	NC_003062.2	985793	986581	-	Atu0990	1	564
BV1	NC_003062.2	986763	987683	+	Atu0991	1	565
BV1	NC_003062.2	987718	988587	-	Atu0992	1	566
BV1	NC_003062.2	988694	989275	+	Atu0993	1	567
BV1	NC_003062.2	989626	991290	+	Atu0994	1	568
BV1	NC_003062.2	991737	992480	+	Atu0995	1	569
BV1	NC_003062.2	992564	993580	-	Atu0996	1	570
BV1	NC_003062.2	993685	994074	+	Atu0997	1	571
BV1	NC_003062.2	994197	995033	+	Atu0998	1	572
BV1	NC_003062.2	995102	996475	-	Atu1547	1	573
BV1	NC_003062.2	996762	998006	-	Atu1000	1	574
BV1	NC_003062.2	998242	999150	+	Atu1001	1	575
BV1	NC_003062.2	999297	1000670	+	Atu1002	1	576
BV1	NC_003062.2	1000736	1001206	+	Atu1003	1	577
BV1	NC_003062.2	1001210	1001826	-	Atu1004	2	578
BV1	NC_003062.2	1001210	1001826	-	Atu1005	2	578
BV1	NC_003062.2	1001893	1003398	-	Atu1006	1	579
BV1	NC_003062.2	1003503	1003869	-	cds-WP_162180287.1	2	580
BV1	NC_003062.2	1003503	1003869	-	cds-WP_035256459.1	2	580
BV1	NC_003062.2	1004028	1004624	-	Atu1008	1	581
BV1	NC_003062.2	1004757	1005095	-	Atu1009	1	582
BV1	NC_003062.2	1005698	1005961	+	Atu8144	1	583
BV1	NC_003062.2	1006260	1007372	-	Atu1011	1	584
BV1	NC_003062.2	1007540	1007887	-	Atu8145	1	585
BV1	NC_003062.2	1008216	1010241	+	Atu1013	2	586
BV1	NC_003062.2	1008216	1010241	+	Atu1014	2	586
BV1	NC_003062.2	1010242	1010418	-	cds-WP_162854807.1	1	587
BV1	NC_003062.2	1010508	1010849	-	Atu8146	1	588
BV1	NC_003062.2	1011012	1011102	+	Atu1017	1	589
BV1	NC_003062.2	1011390	1011698	+	Atu1018	1	590
BV1	NC_003062.2	1012325	1013434	+	Atu1020	1	591
BV1	NC_003062.2	1013942	1015039	+	Atu1021	1	592
BV1	NC_003062.2	1015197	1017269	-	Atu1022	1	593
BV1	NC_003062.2	1017629	1018513	+	Atu1024	1	594
BV1	NC_003062.2	1018677	1019159	+	Atu1025	1	595
BV1	NC_003062.2	1019464	1020963	-	Atu1027	1	596
BV1	NC_003062.2	1021177	1021746	-	Atu1028	1	597
BV1	NC_003062.2	1022139	1024895	+	Atu1029	2	598
BV1	NC_003062.2	1022139	1024895	+	Atu1030	2	598
BV1	NC_003062.2	1025092	1025238	+	Atu1031	1	599
BV1	NC_003062.2	1025506	1026485	+	Atu1032	2	600
BV1	NC_003062.2	1025506	1026485	+	Atu1033	2	600
BV1	NC_003062.2	1026692	1029179	+	Atu1034	3	601
BV1	NC_003062.2	1026692	1029179	+	Atu1035	3	601
BV1	NC_003062.2	1026692	1029179	+	Atu1036	3	601
BV1	NC_003062.2	1029328	1030080	+	Atu1037	1	602
BV1	NC_003062.2	1030216	1031414	+	Atu1038	2	603
BV1	NC_003062.2	1030216	1031414	+	Atu1039	2	603
BV1	NC_003062.2	1031469	1032683	-	Atu1040	1	604
BV1	NC_003062.2	1032848	1033582	+	Atu1041	1	605
BV1	NC_003062.2	1033792	1038058	-	Atu1042	3	606
BV1	NC_003062.2	1033792	1038058	-	Atu1043	3	606
BV1	NC_003062.2	1033792	1038058	-	Atu1044	3	606
BV1	NC_003062.2	1038191	1039750	-	Atu1045	1	607
BV1	NC_003062.2	1040042	1041085	+	Atu1046	1	608
BV1	NC_003062.2	1041336	1042939	+	Atu1047	2	609
BV1	NC_003062.2	1041336	1042939	+	Atu1048	2	609
BV1	NC_003062.2	1042991	1043674	-	Atu1049	1	610
BV1	NC_003062.2	1043852	1044673	-	Atu1050	1	611
BV1	NC_003062.2	1044751	1046740	-	Atu1051	3	612
BV1	NC_003062.2	1044751	1046740	-	Atu1052	3	612
BV1	NC_003062.2	1044751	1046740	-	Atu1053	3	612
BV1	NC_003062.2	1046863	1047902	-	Atu1054	2	613
BV1	NC_003062.2	1046863	1047902	-	Atu1055	2	613
BV1	NC_003062.2	1048008	1048445	-	Atu1056	1	614
BV1	NC_003062.2	1048544	1048960	-	Atu1057	1	615
BV1	NC_003062.2	1049092	1050187	+	Atu1058	2	616
BV1	NC_003062.2	1049092	1050187	+	Atu1059	2	616
BV1	NC_003062.2	1050234	1051526	-	Atu1060	1	617
BV1	NC_003062.2	1052217	1053805	-	Atu1062	2	618
BV1	NC_003062.2	1052217	1053805	-	Atu1063	2	618
BV1	NC_003062.2	1053981	1055867	-	Atu1064	1	619
BV1	NC_003062.2	1055979	1058003	-	Atu8147	1	620
BV1	NC_003062.2	1058160	1058780	+	Atu1066	1	621
BV1	NC_003062.2	1059043	1060803	+	Atu1067	1	622
BV1	NC_003062.2	1060840	1061748	-	Atu1068	1	623
BV1	NC_003062.2	1061975	1064231	-	Atu1069	4	624
BV1	NC_003062.2	1061975	1064231	-	Atu1070	4	624
BV1	NC_003062.2	1061975	1064231	-	Atu1071	4	624
BV1	NC_003062.2	1061975	1064231	-	Atu1072	4	624
BV1	NC_003062.2	1064490	1065875	-	Atu1073	1	625
BV1	NC_003062.2	1066088	1066828	-	Atu1074	1	626
BV1	NC_003062.2	1066974	1071287	-	Atu1075	5	627
BV1	NC_003062.2	1066974	1071287	-	Atu1076	5	627
BV1	NC_003062.2	1066974	1071287	-	Atu1077	5	627
BV1	NC_003062.2	1066974	1071287	-	cds-WP_080728788.1	5	627
BV1	NC_003062.2	1066974	1071287	-	Atu1079	5	627
BV1	NC_003062.2	1072615	1073472	+	Atu1081	1	629
BV1	NC_003062.2	1073571	1074574	+	Atu1082	2	630
BV1	NC_003062.2	1073571	1074574	+	Atu1083	2	630
BV1	NC_003062.2	1074674	1076170	-	Atu1084	1	631
BV1	NC_003062.2	1076483	1079773	+	Atu1085	3	632
BV1	NC_003062.2	1076483	1079773	+	Atu1086	3	632
BV1	NC_003062.2	1076483	1079773	+	Atu1087	3	632
BV1	NC_003062.2	1080044	1081608	-	Atu1088	2	633
BV1	NC_003062.2	1080044	1081608	-	Atu1089	2	633
BV1	NC_003062.2	1081755	1082478	-	Atu1090	2	634
BV1	NC_003062.2	1081755	1082478	-	Atu1091	2	634
BV1	NC_003062.2	1082770	1083813	-	Atu1093	1	635
BV1	NC_003062.2	1084034	1085794	+	Atu1094	2	636
BV1	NC_003062.2	1086146	1087896	+	Atu1096	2	637
BV1	NC_003062.2	1088260	1091102	+	Atu1099	3	638
BV1	NC_003062.2	1088260	1091102	+	Atu1100	3	638
BV1	NC_003062.2	1088260	1091102	+	Atu1101	3	638
BV1	NC_003062.2	1091104	1091727	-	Atu1102	1	639
BV1	NC_003062.2	1091799	1094625	-	Atu1103	3	640
BV1	NC_003062.2	1091799	1094625	-	Atu1105	3	640
BV1	NC_003062.2	1094921	1099556	-	Atu1106	3	641
BV1	NC_003062.2	1094921	1099556	-	Atu1107	3	641
BV1	NC_003062.2	1094921	1099556	-	Atu1108	3	641
BV1	NC_003062.2	1099854	1101822	+	Atu1110	2	642
BV1	NC_003062.2	1099854	1101822	+	Atu1111	2	642
BV1	NC_003062.2	1101977	1103005	+	Atu1112	1	643
BV1	NC_003062.2	1103036	1103962	-	Atu1113	1	644
BV1	NC_003062.2	1104423	1108711	+	Atu1114	3	645
BV1	NC_003062.2	1104423	1108711	+	Atu1115	3	645
BV1	NC_003062.2	1104423	1108711	+	Atu1116	3	645
BV1	NC_003062.2	1108801	1109283	+	Atu1117	1	646
BV1	NC_003062.2	1109342	1111225	-	Atu1118	1	647
BV1	NC_003062.2	1111295	1112341	-	Atu1119	1	648
BV1	NC_003062.2	1112597	1113292	+	Atu1121	1	649
BV1	NC_003062.2	1113392	1113814	+	Atu1122	1	650
BV1	NC_003062.2	1113937	1114997	-	Atu1123	2	651
BV1	NC_003062.2	1113937	1114997	-	Atu1124	2	651
BV1	NC_003062.2	1115058	1115954	+	Atu1125	1	652
BV1	NC_003062.2	1116007	1120253	-	Atu1126	5	653
BV1	NC_003062.2	1116007	1120253	-	Atu1127	5	653
BV1	NC_003062.2	1116007	1120253	-	Atu1128	5	653
BV1	NC_003062.2	1116007	1120253	-	Atu1129	5	653
BV1	NC_003062.2	1116007	1120253	-	Atu1130	5	653
BV1	NC_003062.2	1120603	1121259	+	Atu1131	1	654
BV1	NC_003062.2	1121377	1122763	-	Atu1132	2	655
BV1	NC_003062.2	1121377	1122763	-	Atu1133	2	655
BV1	NC_003062.2	1122962	1123909	+	Atu1134	1	656
BV1	NC_003062.2	1123914	1124777	-	Atu1135	1	657
BV1	NC_003062.2	1124819	1127041	+	Atu1136	1	658
BV1	NC_003062.2	1127100	1127729	+	Atu1137	1	659
BV1	NC_003062.2	1127886	1128821	-	cds-ATU_RS05620	1	660
BV1	NC_003062.2	1128956	1130700	-	Atu1140	2	661
BV1	NC_003062.2	1128956	1130700	-	Atu1141	2	661
BV1	NC_003062.2	1130984	1136692	+	Atu1142	4	662
BV1	NC_003062.2	1130984	1136692	+	Atu1143	4	662
BV1	NC_003062.2	1130984	1136692	+	Atu1144	4	662
BV1	NC_003062.2	1130984	1136692	+	Atu1145	4	662
BV1	NC_003062.2	1136724	1137356	-	Atu1146	1	663
BV1	NC_003062.2	1137506	1137853	-	Atu8089	1	664
BV1	NC_003062.2	1138023	1138370	-	Atu1147	1	665
BV1	NC_003062.2	1138608	1139966	-	Atu1148	1	666
BV1	NC_003062.2	1140111	1141139	-	Atu1149	1	667
BV1	NC_003062.2	1141320	1141924	-	cds-ATU_RS05680	1	668
BV1	NC_003062.2	1142006	1143172	-	Atu1151	1	669
BV1	NC_003062.2	1143255	1144544	-	Atu1152	1	670
BV1	NC_003062.2	1144725	1146991	+	Atu1153	2	671
BV1	NC_003062.2	1144725	1146991	+	Atu1154	2	671
BV1	NC_003062.2	1147247	1148689	+	Atu1155	1	672
BV1	NC_003062.2	1148898	1150379	+	Atu1156	1	673
BV1	NC_003062.2	1150420	1151610	-	Atu1157	1	674
BV1	NC_003062.2	1151840	1154092	+	Atu1158	1	675
BV1	NC_003062.2	1154189	1154947	-	Atu1159	1	676
BV1	NC_003062.2	1155125	1155583	-	Atu1160	1	677
BV1	NC_003062.2	1155681	1156694	-	Atu1161	1	678
BV1	NC_003062.2	1156868	1157305	+	Atu1162	1	679
BV1	NC_003062.2	1157540	1158049	+	Atu1163	1	680
BV1	NC_003062.2	1158423	1159754	+	Atu1164	1	681
BV1	NC_003062.2	1160109	1163748	+	Atu1165	4	682
BV1	NC_003062.2	1160109	1163748	+	Atu1166	4	682
BV1	NC_003062.2	1160109	1163748	+	Atu8148	4	682
BV1	NC_003062.2	1160109	1163748	+	Atu1169	4	682
BV1	NC_003062.2	1164042	1164674	+	Atu1170	1	683
BV1	NC_003062.2	1164851	1167044	+	Atu1171	3	684
BV1	NC_003062.2	1164851	1167044	+	Atu1172	3	684
BV1	NC_003062.2	1164851	1167044	+	Atu1173	3	684
BV1	NC_003062.2	1167264	1169402	+	Atu1174	1	685
BV1	NC_003062.2	1169477	1170010	-	Atu1175	1	686
BV1	NC_003062.2	1170283	1173532	+	Atu1176	4	687
BV1	NC_003062.2	1170283	1173532	+	Atu1177	4	687
BV1	NC_003062.2	1170283	1173532	+	Atu1178	4	687
BV1	NC_003062.2	1170283	1173532	+	Atu1179	4	687
BV1	NC_003062.2	1173774	1174112	+	Atu1180	1	688
BV1	NC_003062.2	1174387	1174920	+	Atu1181	1	689
BV1	NC_003062.2	1175006	1175734	+	Atu1182	1	690
BV1	NC_003062.2	1176283	1178874	+	Atu1183	1	691
BV1	NC_003062.2	1178955	1179104	+	cds-WP_162180300.1	1	692
BV1	NC_003062.2	1180014	1182371	+	Atu1187	4	693
BV1	NC_003062.2	1180014	1182371	+	Atu1188	4	693
BV1	NC_003062.2	1180014	1182371	+	Atu1189	4	693
BV1	NC_003062.2	1180014	1182371	+	cds-WP_035256517.1	4	693
BV1	NC_003062.2	1182710	1183300	+	Atu1190	1	694
BV1	NC_003062.2	1183411	1183728	+	Atu1191	1	695
BV1	NC_003062.2	1184274	1184741	+	Atu1192	1	696
BV1	NC_003062.2	1184747	1184830	-	Atu1193	1	697
BV1	NC_003062.2	1184885	1186051	+	Atu1194	1	698
BV1	NC_003062.2	1186485	1196379	+	Atu1195	8	699
BV1	NC_003062.2	1186485	1196379	+	Atu1196	8	699
BV1	NC_003062.2	1186485	1196379	+	cueR_2	8	699
BV1	NC_003062.2	1186485	1196379	+	Atu1198	8	699
BV1	NC_003062.2	1186485	1196379	+	Atu1199	8	699
BV1	NC_003062.2	1186485	1196379	+	Atu1200	8	699
BV1	NC_003062.2	1186485	1196379	+	Atu1201	8	699
BV1	NC_003062.2	1186485	1196379	+	Atu1202	8	699
BV1	NC_003062.2	1196713	1198531	-	Atu1203	2	700
BV1	NC_003062.2	1196713	1198531	-	Atu1204	2	700
BV1	NC_003062.2	1198612	1199886	+	Atu1205	1	701
BV1	NC_003062.2	1199961	1200272	+	Atu1206	1	702
BV1	NC_003062.2	1200490	1201755	+	Atu1207	1	703
BV1	NC_003062.2	1201795	1202412	-	Atu1208	1	704
BV1	NC_003062.2	1202563	1203531	+	Atu1209	1	705
BV1	NC_003062.2	1203727	1205715	-	Atu1210	1	706
BV1	NC_003062.2	1205899	1206234	-	Atu8149	1	707
BV1	NC_003062.2	1206334	1206801	-	Atu1212	1	708
BV1	NC_003062.2	1206965	1208545	+	Atu1213	2	709
BV1	NC_003062.2	1206965	1208545	+	Atu1214	2	709
BV1	NC_003062.2	1208765	1211990	-	Atu1215	3	710
BV1	NC_003062.2	1208765	1211990	-	Atu1216	3	710
BV1	NC_003062.2	1208765	1211990	-	Atu1217	3	710
BV1	NC_003062.2	1212113	1213552	-	Atu1218	1	711
BV1	NC_003062.2	1213741	1214022	+	Atu1219	1	712
BV1	NC_003062.2	1214172	1214729	+	Atu1220	1	713
BV1	NC_003062.2	1214843	1215286	+	Atu1221	1	714
BV1	NC_003062.2	1215343	1215582	-	cds-WP_035256533.1	1	715
BV1	NC_003062.2	1215751	1216155	+	cds-WP_006312766.1	1	716
BV1	NC_003062.2	1217122	1217196	-	Atu1224	1	717
BV1	NC_003062.2	1217373	1217645	+	Atu1225	1	718
BV1	NC_003062.2	1217651	1218295	-	Atu1226	1	719
BV1	NC_003062.2	1218804	1219391	+	Atu1227	1	720
BV1	NC_003062.2	1219530	1220084	+	Atu8150	1	721
BV1	NC_003062.2	1220300	1220503	-	cds-WP_035256538.1	1	722
BV1	NC_003062.2	1220721	1220981	-	cds-WP_035256542.1	1	723
BV1	NC_003062.2	1221119	1221195	-	Atu1231	1	724
BV1	NC_003062.2	1221425	1221961	+	Atu1232	1	725
BV1	NC_003062.2	1222035	1222676	-	Atu1233	1	726
BV1	NC_003062.2	1222848	1222997	-	Atu8151	1	727
BV1	NC_003062.2	1223075	1227821	-	Atu1235	4	728
BV1	NC_003062.2	1223075	1227821	-	Atu1236	4	728
BV1	NC_003062.2	1223075	1227821	-	Atu1237	4	728
BV1	NC_003062.2	1223075	1227821	-	Atu1238	4	728
BV1	NC_003062.2	1228032	1230293	+	Atu1239	1	729
BV1	NC_003062.2	1230312	1231541	-	Atu1240	1	730
BV1	NC_003062.2	1231639	1231851	-	Atu1241	1	731
BV1	NC_003062.2	1231994	1233097	+	Atu1242	1	732
BV1	NC_003062.2	1233104	1236968	-	Atu1243	5	733
BV1	NC_003062.2	1233104	1236968	-	Atu1244	5	733
BV1	NC_003062.2	1233104	1236968	-	Atu1245	5	733
BV1	NC_003062.2	1233104	1236968	-	Atu1246	5	733
BV1	NC_003062.2	1233104	1236968	-	Atu1247	5	733
BV1	NC_003062.2	1237221	1238057	-	Atu1248	1	734
BV1	NC_003062.2	1238961	1240752	+	Atu1250	2	735
BV1	NC_003062.2	1238961	1240752	+	Atu1251	2	735
BV1	NC_003062.2	1240976	1241491	+	Atu1252	1	736
BV1	NC_003062.2	1241666	1242007	+	Atu1253	1	737
BV1	NC_003062.2	1242031	1242345	-	Atu1254	1	738
BV1	NC_003062.2	1242436	1243206	+	Atu1255	1	739
BV1	NC_003062.2	1243230	1244477	-	Atu1256	1	740
BV1	NC_003062.2	1244567	1245814	-	Atu1257	1	741
BV1	NC_003062.2	1246266	1251298	+	Atu1258	3	742
BV1	NC_003062.2	1246266	1251298	+	Atu1259	3	742
BV1	NC_003062.2	1246266	1251298	+	Atu1261	3	742
BV1	NC_003062.2	1251588	1251863	+	Atu1262	1	743
BV1	NC_003062.2	1252207	1254405	+	Atu1263	1	744
BV1	NC_003062.2	1255069	1255144	-	Atu1265	1	745
BV1	NC_003062.2	1255590	1255784	+	Atu1266	2	746
BV1	NC_003062.2	1255590	1255784	+	Atu1267	2	746
BV1	NC_003062.2	1256220	1272755	+	Atu1268	17	747
BV1	NC_003062.2	1256220	1272755	+	Atu1269	17	747
BV1	NC_003062.2	1256220	1272755	+	Atu1270	17	747
BV1	NC_003062.2	1256220	1272755	+	Atu1271	17	747
BV1	NC_003062.2	1256220	1272755	+	Atu1272	17	747
BV1	NC_003062.2	1256220	1272755	+	Atu1273	17	747
BV1	NC_003062.2	1256220	1272755	+	Atu1274	17	747
BV1	NC_003062.2	1256220	1272755	+	Atu1275	17	747
BV1	NC_003062.2	1256220	1272755	+	Atu1276	17	747
BV1	NC_003062.2	1256220	1272755	+	Atu1277	17	747
BV1	NC_003062.2	1256220	1272755	+	Atu1278	17	747
BV1	NC_003062.2	1256220	1272755	+	Atu1279	17	747
BV1	NC_003062.2	1256220	1272755	+	Atu1280	17	747
BV1	NC_003062.2	1256220	1272755	+	Atu1281	17	747
BV1	NC_003062.2	1256220	1272755	+	Atu1282	17	747
BV1	NC_003062.2	1256220	1272755	+	Atu1283	17	747
BV1	NC_003062.2	1256220	1272755	+	Atu1284	17	747
BV1	NC_003062.2	1272959	1274626	+	Atu1285	1	748
BV1	NC_003062.2	1274803	1275072	+	Atu1286	1	749
BV1	NC_003062.2	1275738	1277060	+	Atu1288	1	750
BV1	NC_003062.2	1277188	1279194	+	Atu1289	2	751
BV1	NC_003062.2	1277188	1279194	+	Atu1290	2	751
BV1	NC_003062.2	1279704	1283207	+	Atu1292	1	752
BV1	NC_003062.2	1283219	1284457	-	Atu1293	1	753
BV1	NC_003062.2	1284614	1286275	-	Atu1294	2	754
BV1	NC_003062.2	1284614	1286275	-	Atu8152	2	754
BV1	NC_003062.2	1286407	1288167	+	Atu1296	2	755
BV1	NC_003062.2	1286407	1288167	+	Atu1297	2	755
BV1	NC_003062.2	1289076	1289243	-	Atu1299	1	756
BV1	NC_003062.2	1289333	1296721	-	Atu1300	5	757
BV1	NC_003062.2	1289333	1296721	-	Atu1301	5	757
BV1	NC_003062.2	1289333	1296721	-	Atu1302	5	757
BV1	NC_003062.2	1289333	1296721	-	Atu1303	5	757
BV1	NC_003062.2	1289333	1296721	-	Atu1304	5	757
BV1	NC_003062.2	1296981	1297214	+	cds-WP_006312669.1	1	758
BV1	NC_003062.2	1297167	1301227	-	Atu1305	4	759
BV1	NC_003062.2	1297167	1301227	-	Atu1306	4	759
BV1	NC_003062.2	1297167	1301227	-	Atu1307	4	759
BV1	NC_003062.2	1297167	1301227	-	Atu1308	4	759
BV1	NC_003062.2	1301458	1301889	-	Atu8153	1	760
BV1	NC_003062.2	1302247	1304651	+	Atu1310	2	761
BV1	NC_003062.2	1302247	1304651	+	Atu1311	2	761
BV1	NC_003062.2	1304715	1305382	+	Atu1312	2	762
BV1	NC_003062.2	1304715	1305382	+	Atu8154	2	762
BV1	NC_003062.2	1305536	1306180	+	Atu1314	1	763
BV1	NC_003062.2	1306427	1306902	+	cds-WP_006312647.1	2	764
BV1	NC_003062.2	1306427	1306902	+	Atu8155	2	764
BV1	NC_003062.2	1306854	1307650	-	Atu1316	2	765
BV1	NC_003062.2	1306854	1307650	-	cds-WP_006312642.1	2	765
BV1	NC_003062.2	1307735	1308439	+	cds-WP_035256572.1	1	766
BV1	NC_003062.2	1308566	1310879	+	Atu1318	3	767
BV1	NC_003062.2	1308566	1310879	+	Atu1319	3	767
BV1	NC_003062.2	1308566	1310879	+	Atu1320	3	767
BV1	NC_003062.2	1310946	1311203	-	Atu1321	1	768
BV1	NC_003062.2	1311479	1311988	+	Atu1322	1	769
BV1	NC_003062.2	1311970	1312302	-	Atu1323	1	770
BV1	NC_003062.2	1312454	1313959	+	Atu1324	1	771
BV1	NC_003062.2	1314168	1315135	+	Atu1325	2	772
BV1	NC_003062.2	1314168	1315135	+	Atu1326	2	772
BV1	NC_003062.2	1315245	1316212	+	Atu1327	2	773
BV1	NC_003062.2	1315245	1316212	+	Atu1328	2	773
BV1	NC_003062.2	1316226	1320050	-	Atu1329	5	774
BV1	NC_003062.2	1316226	1320050	-	Atu1331	5	774
BV1	NC_003062.2	1316226	1320050	-	Atu1333	5	774
BV1	NC_003062.2	1320224	1321381	+	Atu1334	1	775
BV1	NC_003062.2	1321409	1322092	-	Atu1335	1	776
BV1	NC_003062.2	1322167	1322855	+	Atu1336	2	777
BV1	NC_003062.2	1322167	1322855	+	Atu1337	2	777
BV1	NC_003062.2	1322983	1323687	+	Atu1338	1	778
BV1	NC_003062.2	1323801	1326734	-	Atu1339	1	779
BV1	NC_003062.2	1326994	1327134	-	Atu8016	1	780
BV1	NC_003062.2	1327380	1328639	+	Atu1340	1	781
BV1	NC_003062.2	1328956	1331403	+	Atu1341	1	782
BV1	NC_003062.2	1331502	1332633	+	prfB	2	783
BV1	NC_003062.2	1331502	1332633	+	prfB_2	2	783
BV1	NC_003062.2	1332708	1333178	+	Atu1343	1	784
BV1	NC_003062.2	1333206	1334499	-	Atu1344	2	785
BV1	NC_003062.2	1333206	1334499	-	Atu1345	2	785
BV1	NC_003062.2	1334804	1335721	+	Atu1346	1	786
BV1	NC_003062.2	1335943	1337892	+	Atu1347	1	787
BV1	NC_003062.2	1337985	1344332	-	Atu1348	1	788
BV1	NC_003062.2	1344809	1345177	+	Atu1349	1	789
BV1	NC_003062.2	1345307	1345627	+	Atu1350	1	790
BV1	NC_003062.2	1345934	1346560	-	Atu1351	1	791
BV1	NC_003062.2	1346740	1348490	+	Atu1352	3	792
BV1	NC_003062.2	1346740	1348490	+	Atu1353	3	792
BV1	NC_003062.2	1346740	1348490	+	Atu1354	3	792
BV1	NC_003062.2	1348505	1349065	-	Atu1355	1	793
BV1	NC_003062.2	1349195	1351749	-	Atu1356	2	794
BV1	NC_003062.2	1349195	1351749	-	Atu1357	2	794
BV1	NC_003062.2	1351878	1352387	-	Atu1358	1	795
BV1	NC_003062.2	1352657	1353076	+	Atu1359	1	796
BV1	NC_003062.2	1353185	1354805	-	Atu1360	2	797
BV1	NC_003062.2	1353185	1354805	-	Atu1361	2	797
BV1	NC_003062.2	1355121	1357706	+	Atu1362	1	798
BV1	NC_003062.2	1357979	1360853	+	Atu2232	2	799
BV1	NC_003062.2	1357979	1360853	+	Atu1364	2	799
BV1	NC_003062.2	1360932	1362031	+	Atu8156	2	800
BV1	NC_003062.2	1360932	1362031	+	Atu1366	2	800
BV1	NC_003062.2	1362044	1362910	-	Atu1367	1	801
BV1	NC_003062.2	1363021	1363872	+	Atu1368	1	802
BV1	NC_003062.2	1363999	1366852	-	Atu1369	4	803
BV1	NC_003062.2	1363999	1366852	-	Atu1370	4	803
BV1	NC_003062.2	1363999	1366852	-	Atu1371	4	803
BV1	NC_003062.2	1363999	1366852	-	Atu1372	4	803
BV1	NC_003062.2	1366969	1367811	+	Atu1373	1	804
BV1	NC_003062.2	1368005	1381293	+	Atu1374	13	805
BV1	NC_003062.2	1368005	1381293	+	Atu1375	13	805
BV1	NC_003062.2	1368005	1381293	+	Atu1376	13	805
BV1	NC_003062.2	1368005	1381293	+	Atu1377	13	805
BV1	NC_003062.2	1368005	1381293	+	Atu1378	13	805
BV1	NC_003062.2	1368005	1381293	+	Atu1379	13	805
BV1	NC_003062.2	1368005	1381293	+	Atu1380	13	805
BV1	NC_003062.2	1368005	1381293	+	Atu1381	13	805
BV1	NC_003062.2	1368005	1381293	+	Atu1382	13	805
BV1	NC_003062.2	1368005	1381293	+	Atu1383	13	805
BV1	NC_003062.2	1368005	1381293	+	Atu1384	13	805
BV1	NC_003062.2	1368005	1381293	+	Atu1385	13	805
BV1	NC_003062.2	1368005	1381293	+	Atu1386	13	805
BV1	NC_003062.2	1381486	1385108	+	Atu1387	5	806
BV1	NC_003062.2	1381486	1385108	+	Atu1388	5	806
BV1	NC_003062.2	1381486	1385108	+	Atu1389	5	806
BV1	NC_003062.2	1381486	1385108	+	Atu1390	5	806
BV1	NC_003062.2	1381486	1385108	+	Atu1391	5	806
BV1	NC_003062.2	1385187	1386476	-	Atu1392	1	807
BV1	NC_003062.2	1386783	1389212	+	Atu1393	1	808
BV1	NC_003062.2	1389232	1389909	-	Atu1394	1	809
BV1	NC_003062.2	1390170	1390892	-	Atu1395	1	810
BV1	NC_003062.2	1391275	1395268	-	Atu1396	5	811
BV1	NC_003062.2	1391275	1395268	-	Atu1397	5	811
BV1	NC_003062.2	1391275	1395268	-	Atu1398	5	811
BV1	NC_003062.2	1391275	1395268	-	Atu1399	5	811
BV1	NC_003062.2	1391275	1395268	-	Atu1400	5	811
BV1	NC_003062.2	1395345	1400417	-	Atu1401	5	812
BV1	NC_003062.2	1395345	1400417	-	Atu1402	5	812
BV1	NC_003062.2	1395345	1400417	-	Atu1403	5	812
BV1	NC_003062.2	1395345	1400417	-	Atu1404	5	812
BV1	NC_003062.2	1395345	1400417	-	Atu1405	5	812
BV1	NC_003062.2	1400578	1404142	+	Atu1406	4	813
BV1	NC_003062.2	1400578	1404142	+	Atu1407	4	813
BV1	NC_003062.2	1400578	1404142	+	Atu1408	4	813
BV1	NC_003062.2	1400578	1404142	+	Atu1409	4	813
BV1	NC_003062.2	1404293	1413378	-	Atu1410	7	814
BV1	NC_003062.2	1404293	1413378	-	Atu1411	7	814
BV1	NC_003062.2	1404293	1413378	-	Atu1412	7	814
BV1	NC_003062.2	1404293	1413378	-	Atu1413	7	814
BV1	NC_003062.2	1404293	1413378	-	Atu1414	7	814
BV1	NC_003062.2	1404293	1413378	-	Atu1415	7	814
BV1	NC_003062.2	1404293	1413378	-	Atu1416	7	814
BV1	NC_003062.2	1413523	1414320	+	Atu1417	1	815
BV1	NC_003062.2	1414370	1415290	-	Atu1418	1	816
BV1	NC_003062.2	1415598	1416332	+	Atu1419	1	817
BV1	NC_003062.2	1416488	1417903	+	Atu1420	1	818
BV1	NC_003062.2	1418102	1419446	-	Atu1421	2	819
BV1	NC_003062.2	1418102	1419446	-	Atu1422	2	819
BV1	NC_003062.2	1419730	1422864	+	Atu1423	3	820
BV1	NC_003062.2	1419730	1422864	+	Atu1424	3	820
BV1	NC_003062.2	1419730	1422864	+	Atu1426	3	820
BV1	NC_003062.2	1423178	1423495	+	Atu1428	1	821
BV1	NC_003062.2	1423649	1429952	+	Atu1429	6	822
BV1	NC_003062.2	1423649	1429952	+	Atu1430	6	822
BV1	NC_003062.2	1423649	1429952	+	Atu1431	6	822
BV1	NC_003062.2	1423649	1429952	+	Atu1432	6	822
BV1	NC_003062.2	1423649	1429952	+	Atu1433	6	822
BV1	NC_003062.2	1423649	1429952	+	Atu1434	6	822
BV1	NC_003062.2	1430050	1430298	+	Atu1435	1	823
BV1	NC_003062.2	1430402	1431373	+	Atu1436	1	824
BV1	NC_003062.2	1431571	1432503	-	Atu1437	1	825
BV1	NC_003062.2	1432866	1433600	-	Atu1438	1	826
BV1	NC_003062.2	1433729	1433905	-	cds-WP_162854806.1	1	827
BV1	NC_003062.2	1434155	1435189	+	Atu1440	2	828
BV1	NC_003062.2	1434155	1435189	+	Atu1441	2	828
BV1	NC_003062.2	1435171	1436864	-	Atu1442	2	829
BV1	NC_003062.2	1435171	1436864	-	Atu1443	2	829
BV1	NC_003062.2	1437141	1445939	+	Atu1444	6	830
BV1	NC_003062.2	1437141	1445939	+	Atu1445	6	830
BV1	NC_003062.2	1437141	1445939	+	Atu1446	6	830
BV1	NC_003062.2	1437141	1445939	+	Atu1447	6	830
BV1	NC_003062.2	1437141	1445939	+	Atu1448	6	830
BV1	NC_003062.2	1437141	1445939	+	Atu1449	6	830
BV1	NC_003062.2	1446124	1447907	+	Atu1450	2	831
BV1	NC_003062.2	1446124	1447907	+	Atu1451	2	831
BV1	NC_003062.2	1448103	1449611	-	Atu1452	2	832
BV1	NC_003062.2	1448103	1449611	-	Atu1453	2	832
BV1	NC_003062.2	1449873	1453839	+	Atu1455	4	833
BV1	NC_003062.2	1449873	1453839	+	Atu1456	4	833
BV1	NC_003062.2	1449873	1453839	+	Atu1457	4	833
BV1	NC_003062.2	1453986	1454798	+	Atu1458	1	834
BV1	NC_003062.2	1454869	1456209	-	Atu1459	1	835
BV1	NC_003062.2	1456344	1456847	+	Atu1460	1	836
BV1	NC_003062.2	1456877	1457680	-	Atu1461	1	837
BV1	NC_003062.2	1457835	1462229	-	Atu1462	3	838
BV1	NC_003062.2	1457835	1462229	-	Atu1463	3	838
BV1	NC_003062.2	1457835	1462229	-	Atu1464	3	838
BV1	NC_003062.2	1462697	1462882	-	cds-WP_006315333.1	1	839
BV1	NC_003062.2	1463013	1463435	+	Atu1467	1	840
BV1	NC_003062.2	1463522	1464496	+	Atu1468	1	841
BV1	NC_003062.2	1464719	1465039	-	Atu1469	1	842
BV1	NC_003062.2	1465238	1468720	+	Atu1470	5	843
BV1	NC_003062.2	1465238	1468720	+	Atu1471	5	843
BV1	NC_003062.2	1465238	1468720	+	Atu1472	5	843
BV1	NC_003062.2	1465238	1468720	+	Atu1473	5	843
BV1	NC_003062.2	1465238	1468720	+	Atu1474	5	843
BV1	NC_003062.2	1468954	1469343	+	Atu1475	1	844
BV1	NC_003062.2	1469404	1471436	-	Atu1476	3	845
BV1	NC_003062.2	1469404	1471436	-	Atu1477	3	845
BV1	NC_003062.2	1469404	1471436	-	Atu1478	3	845
BV1	NC_003062.2	1471602	1472054	+	Atu8157	1	846
BV1	NC_003062.2	1472110	1472766	-	Atu1480	1	847
BV1	NC_003062.2	1472907	1473401	-	Atu1481	1	848
BV1	NC_003062.2	1473553	1474293	-	Atu1482	1	849
BV1	NC_003062.2	1474547	1476869	-	Atu1483	4	850
BV1	NC_003062.2	1474547	1476869	-	Atu1484	4	850
BV1	NC_003062.2	1474547	1476869	-	Atu1485	4	850
BV1	NC_003062.2	1474547	1476869	-	Atu1486	4	850
BV1	NC_003062.2	1476980	1477546	-	Atu1487	1	851
BV1	NC_003062.2	1477722	1478723	-	Atu1488	1	852
BV1	NC_003062.2	1478901	1481571	-	Atu1490	5	853
BV1	NC_003062.2	1478901	1481571	-	Atu1491	5	853
BV1	NC_003062.2	1478901	1481571	-	cds-ATU_RS07350	5	853
BV1	NC_003062.2	1478901	1481571	-	Atu1492	5	853
BV1	NC_003062.2	1481706	1483457	-	Atu1493	1	854
BV1	NC_003062.2	1483588	1488562	-	Atu1494	5	855
BV1	NC_003062.2	1483588	1488562	-	Atu1495	5	855
BV1	NC_003062.2	1483588	1488562	-	Atu1496	5	855
BV1	NC_003062.2	1483588	1488562	-	Atu1497	5	855
BV1	NC_003062.2	1483588	1488562	-	Atu1498	5	855
BV1	NC_003062.2	1488694	1491028	-	Atu1499	2	856
BV1	NC_003062.2	1488694	1491028	-	Atu1500	2	856
BV1	NC_003062.2	1491357	1491701	+	Atu1501	1	857
BV1	NC_003062.2	1491835	1491924	-	Atu1502	1	858
BV1	NC_003062.2	1492025	1492189	-	Atu8017	1	859
BV1	NC_003062.2	1492519	1493025	-	Atu1503	2	860
BV1	NC_003062.2	1492519	1493025	-	cds-WP_035258829.1	2	860
BV1	NC_003062.2	1493163	1493882	+	Atu8090	1	861
BV1	NC_003062.2	1494021	1495520	+	Atu1505	1	862
BV1	NC_003062.2	1495604	1495864	+	Atu1506	1	863
BV1	NC_003062.2	1495961	1498753	-	Atu1507	1	864
BV1	NC_003062.2	1498971	1499600	+	Atu1508	1	865
BV1	NC_003062.2	1499733	1500881	+	Atu1509	1	866
BV1	NC_003062.2	1500923	1501472	-	Atu1510	2	867
BV1	NC_003062.2	1500923	1501472	-	Atu1511	2	867
BV1	NC_003062.2	1501563	1502126	-	Atu1512	1	868
BV1	NC_003062.2	1502391	1505312	+	Atu1513	1	869
BV1	NC_003062.2	1505366	1506166	+	Atu1514	1	870
BV1	NC_003062.2	1506173	1507183	-	Atu1515	1	871
BV1	NC_003062.2	1507322	1508573	+	Atu1516	2	872
BV1	NC_003062.2	1507322	1508573	+	Atu1517	2	872
BV1	NC_003062.2	1508616	1510736	-	Atu1518	3	873
BV1	NC_003062.2	1508616	1510736	-	Atu1519	3	873
BV1	NC_003062.2	1508616	1510736	-	Atu1520	3	873
BV1	NC_003062.2	1510841	1511830	+	Atu1521	1	874
BV1	NC_003062.2	1511852	1512904	-	Atu1522	1	875
BV1	NC_003062.2	1513393	1515891	+	Atu1523	1	876
BV1	NC_003062.2	1515995	1517026	+	Atu1524	1	877
BV1	NC_003062.2	1517218	1517544	+	Atu1525	1	878
BV1	NC_003062.2	1517611	1519041	-	Atu1526	1	879
BV1	NC_003062.2	1519193	1523719	-	Atu1527	4	880
BV1	NC_003062.2	1519193	1523719	-	cadA_2	4	880
BV1	NC_003062.2	1519193	1523719	-	Atu1529	4	880
BV1	NC_003062.2	1519193	1523719	-	Atu1530	4	880
BV1	NC_003062.2	1523840	1525075	+	Atu1531	3	881
BV1	NC_003062.2	1523840	1525075	+	Atu1532	3	881
BV1	NC_003062.2	1523840	1525075	+	Atu1533	3	881
BV1	NC_003062.2	1525124	1528520	-	Atu1534	4	882
BV1	NC_003062.2	1525124	1528520	-	Atu1535	4	882
BV1	NC_003062.2	1525124	1528520	-	Atu1536	4	882
BV1	NC_003062.2	1525124	1528520	-	Atu1537	4	882
BV1	NC_003062.2	1528866	1533165	+	Atu1539	3	883
BV1	NC_003062.2	1528866	1533165	+	Atu1540	3	883
BV1	NC_003062.2	1528866	1533165	+	Atu1541	3	883
BV1	NC_003062.2	1533221	1533742	-	Atu1542	1	884
BV1	NC_003062.2	1534244	1534936	+	Atu1544	1	885
BV1	NC_003062.2	1535030	1535995	+	Atu1545	1	886
BV1	NC_003062.2	1536180	1536566	-	Atu1546	1	887
BV1	NC_003062.2	1536638	1538065	-	mgtE_2	1	888
BV1	NC_003062.2	1538458	1541585	+	Atu1548	3	889
BV1	NC_003062.2	1538458	1541585	+	Atu1549	3	889
BV1	NC_003062.2	1538458	1541585	+	Atu1550	3	889
BV1	NC_003062.2	1541589	1542017	-	Atu1551	1	890
BV1	NC_003062.2	1542139	1542306	+	Atu8158	1	891
BV1	NC_003062.2	1542378	1542803	-	Atu1553	1	892
BV1	NC_003062.2	1543368	1543452	-	Atu1555	1	893
BV1	NC_003062.2	1543642	1544373	+	Atu1556	1	894
BV1	NC_003062.2	1544440	1546514	+	Atu1557	2	895
BV1	NC_003062.2	1544440	1546514	+	Atu1558	2	895
BV1	NC_003062.2	1546526	1546984	-	Atu1559	1	896
BV1	NC_003062.2	1547108	1551372	-	Atu1560	4	897
BV1	NC_003062.2	1547108	1551372	-	Atu1561	4	897
BV1	NC_003062.2	1547108	1551372	-	Atu1562	4	897
BV1	NC_003062.2	1547108	1551372	-	Atu1563	4	897
BV1	NC_003062.2	1551580	1552452	+	Atu1564	1	898
BV1	NC_003062.2	1552458	1553060	-	Atu1565	1	899
BV1	NC_003062.2	1553551	1554741	+	Atu1567	1	900
BV1	NC_003062.2	1554829	1555491	-	Atu1568	1	901
BV1	NC_003062.2	1555607	1557001	+	Atu1569	1	902
BV1	NC_003062.2	1557057	1557260	-	cds-WP_003502851.1	1	903
BV1	NC_003062.2	1557381	1558205	-	Atu1571	1	904
BV1	NC_003062.2	1558406	1559182	-	Atu1572	1	905
BV1	NC_003062.2	1559353	1560809	+	Atu1573	2	906
BV1	NC_003062.2	1559353	1560809	+	Atu1574	2	906
BV1	NC_003062.2	1560819	1562006	-	Atu1575	1	907
BV1	NC_003062.2	1562384	1566658	+	Atu1577	4	908
BV1	NC_003062.2	1562384	1566658	+	Atu1578	4	908
BV1	NC_003062.2	1562384	1566658	+	Atu1579	4	908
BV1	NC_003062.2	1562384	1566658	+	Atu1580	4	908
BV1	NC_003062.2	1567263	1567864	+	Atu1583	2	909
BV1	NC_003062.2	1567263	1567864	+	Atu1585	2	909
BV1	NC_003062.2	1567992	1569794	-	Atu1586	1	910
BV1	NC_003062.2	1569898	1570122	-	cds-WP_035258570.1	1	911
BV1	NC_003062.2	1570331	1572923	-	Atu1588	2	912
BV1	NC_003062.2	1570331	1572923	-	Atu1589	2	912
BV1	NC_003062.2	1573227	1574186	-	Atu1590	1	913
BV1	NC_003062.2	1574369	1575172	+	Atu1591	1	914
BV1	NC_003062.2	1575229	1575924	-	Atu1592	1	915
BV1	NC_003062.2	1576203	1583324	-	Atu1594	7	916
BV1	NC_003062.2	1576203	1583324	-	Atu1595	7	916
BV1	NC_003062.2	1576203	1583324	-	Atu1596	7	916
BV1	NC_003062.2	1576203	1583324	-	Atu1597	7	916
BV1	NC_003062.2	1576203	1583324	-	Atu1599	7	916
BV1	NC_003062.2	1576203	1583324	-	Atu1600	7	916
BV1	NC_003062.2	1576203	1583324	-	Atu1601	7	916
BV1	NC_003062.2	1583538	1584263	+	Atu1602	1	917
BV1	NC_003062.2	1584728	1585159	-	Atu8159	1	918
BV1	NC_003062.2	1585294	1589625	+	Atu1604	4	919
BV1	NC_003062.2	1585294	1589625	+	Atu1605	4	919
BV1	NC_003062.2	1585294	1589625	+	Atu2306	4	919
BV1	NC_003062.2	1585294	1589625	+	Atu1607	4	919
BV1	NC_003062.2	1589763	1591926	+	Atu1608	2	920
BV1	NC_003062.2	1589763	1591926	+	Atu1609	2	920
BV1	NC_003062.2	1591996	1593372	-	Atu1610	1	921
BV1	NC_003062.2	1593624	1595012	-	Atu1611	1	922
BV1	NC_003062.2	1595156	1596434	-	Atu8160	2	923
BV1	NC_003062.2	1595156	1596434	-	Atu1613	2	923
BV1	NC_003062.2	1596625	1597326	+	Atu1614	1	924
BV1	NC_003062.2	1597528	1599396	-	Atu1615	1	925
BV1	NC_003062.2	1599895	1601286	+	Atu1616	1	926
BV1	NC_003062.2	1601485	1602417	+	Atu1617	1	927
BV1	NC_003062.2	1602527	1605674	-	Atu1618	3	928
BV1	NC_003062.2	1602527	1605674	-	Atu1619	3	928
BV1	NC_003062.2	1602527	1605674	-	Atu1620	3	928
BV1	NC_003062.2	1605887	1606768	-	Atu1621	1	929
BV1	NC_003062.2	1606994	1609126	+	Atu1622	1	930
BV1	NC_003062.2	1609532	1610425	-	Atu1623	1	931
BV1	NC_003062.2	1610646	1612198	+	Atu1624	2	932
BV1	NC_003062.2	1610646	1612198	+	Atu1625	2	932
BV1	NC_003062.2	1612798	1613688	+	Atu1626	1	933
BV1	NC_003062.2	1613696	1615015	-	Atu1627	3	934
BV1	NC_003062.2	1613696	1615015	-	Atu1628	3	934
BV1	NC_003062.2	1613696	1615015	-	Atu1629	3	934
BV1	NC_003062.2	1615171	1616727	+	Atu1630	1	935
BV1	NC_003062.2	1616742	1617575	-	Atu1631	1	936
BV1	NC_003062.2	1617734	1620247	-	Atu1632	1	937
BV1	NC_003062.2	1620412	1623057	-	Atu1633	1	938
BV1	NC_003062.2	1623203	1623457	+	Atu1634	1	939
BV1	NC_003062.2	1623612	1623687	+	Atu1635	1	940
BV1	NC_003062.2	1623854	1624291	-	Atu1636	1	941
BV1	NC_003062.2	1624601	1624933	+	Atu1637	1	942
BV1	NC_003062.2	1625101	1625352	+	Atu8018	1	943
BV1	NC_003062.2	1625555	1625785	+	cds-WP_003502959.1	1	944
BV1	NC_003062.2	1626074	1626262	+	cds-WP_006315378.1	1	945
BV1	NC_003062.2	1626403	1626651	-	Atu1640	1	946
BV1	NC_003062.2	1627179	1627616	+	Atu1643	1	947
BV1	NC_003062.2	1627675	1631682	-	Atu1644	4	948
BV1	NC_003062.2	1627675	1631682	-	Atu1645	4	948
BV1	NC_003062.2	1627675	1631682	-	Atu1646	4	948
BV1	NC_003062.2	1627675	1631682	-	Atu1647	4	948
BV1	NC_003062.2	1631826	1632809	+	Atu1648	1	949
BV1	NC_003062.2	1633064	1633894	-	Atu1649	1	950
BV1	NC_003062.2	1634139	1635353	-	Atu1650	1	951
BV1	NC_003062.2	1635918	1638233	+	Atu1652	1	952
BV1	NC_003062.2	1638369	1639484	+	Atu1653	1	953
BV1	NC_003062.2	1639678	1640394	-	Atu1654	1	954
BV1	NC_003062.2	1640744	1641574	-	Atu1656	1	955
BV1	NC_003062.2	1641644	1643323	-	Atu1657	1	956
BV1	NC_003062.2	1643546	1645486	+	Atu1658	1	957
BV1	NC_003062.2	1645603	1646136	+	Atu1659	1	958
BV1	NC_003062.2	1646893	1648296	+	Atu1661	1	959
BV1	NC_003062.2	1648496	1649143	-	Atu1662	1	960
BV1	NC_003062.2	1649579	1650568	+	Atu1663	1	961
BV1	NC_003062.2	1650702	1652180	-	Atu1664	1	962
BV1	NC_003062.2	1652421	1652503	-	Atu1665	1	963
BV1	NC_003062.2	1653160	1653901	+	cds-WP_006314448.1	2	964
BV1	NC_003062.2	1653160	1653901	+	Atu8161	2	964
BV1	NC_003062.2	1654267	1655724	+	Atu1669	1	965
BV1	NC_003062.2	1655875	1657002	+	Atu1670	1	966
BV1	NC_003062.2	1657285	1658025	+	Atu8112	1	967
BV1	NC_003062.2	1658132	1661185	+	Atu8162	3	968
BV1	NC_003062.2	1658132	1661185	+	Atu1672	3	968
BV1	NC_003062.2	1658132	1661185	+	Atu1673	3	968
BV1	NC_003062.2	1661357	1661947	-	Atu1674	1	969
BV1	NC_003062.2	1662251	1663345	+	Atu1675	1	970
BV1	NC_003062.2	1663350	1666775	-	Atu1676	3	971
BV1	NC_003062.2	1663350	1666775	-	Atu1677	3	971
BV1	NC_003062.2	1663350	1666775	-	Atu1678	3	971
BV1	NC_003062.2	1667025	1668664	-	Atu1679	3	972
BV1	NC_003062.2	1667025	1668664	-	Atu1680	3	972
BV1	NC_003062.2	1667025	1668664	-	Atu1681	3	972
BV1	NC_003062.2	1669103	1669282	+	Atu1683	1	973
BV1	NC_003062.2	1669727	1675205	+	Atu1686	5	974
BV1	NC_003062.2	1669727	1675205	+	Atu1687	5	974
BV1	NC_003062.2	1669727	1675205	+	Atu1688	5	974
BV1	NC_003062.2	1669727	1675205	+	Atu1689	5	974
BV1	NC_003062.2	1669727	1675205	+	Atu1690	5	974
BV1	NC_003062.2	1675687	1676757	+	Atu1691	1	975
BV1	NC_003062.2	1676898	1679366	-	Atu1692	2	976
BV1	NC_003062.2	1676898	1679366	-	Atu1693	2	976
BV1	NC_003062.2	1679659	1680027	-	Atu1694	1	977
BV1	NC_003062.2	1680160	1681209	+	Atu1695	1	978
BV1	NC_003062.2	1681377	1684711	+	Atu1696	4	979
BV1	NC_003062.2	1681377	1684711	+	Atu1697	4	979
BV1	NC_003062.2	1681377	1684711	+	Atu1698	4	979
BV1	NC_003062.2	1681377	1684711	+	Atu1699	4	979
BV1	NC_003062.2	1684808	1686376	-	Atu1700	1	980
BV1	NC_003062.2	1686722	1688142	-	Atu1701	2	981
BV1	NC_003062.2	1686722	1688142	-	Atu1702	2	981
BV1	NC_003062.2	1688355	1691544	-	Atu1703	4	982
BV1	NC_003062.2	1688355	1691544	-	Atu1704	4	982
BV1	NC_003062.2	1688355	1691544	-	Atu1705	4	982
BV1	NC_003062.2	1688355	1691544	-	Atu1706	4	982
BV1	NC_003062.2	1691672	1694319	-	Atu1707	3	983
BV1	NC_003062.2	1691672	1694319	-	Atu1708	3	983
BV1	NC_003062.2	1691672	1694319	-	Atu1709	3	983
BV1	NC_003062.2	1694567	1697593	-	Atu1710	1	984
BV1	NC_003062.2	1697660	1700709	-	Atu1711	2	985
BV1	NC_003062.2	1697660	1700709	-	Atu1712	2	985
BV1	NC_003062.2	1700924	1701256	+	Atu1713	1	986
BV1	NC_003062.2	1702398	1703496	-	Atu1715	2	988
BV1	NC_003062.2	1702398	1703496	-	Atu1716	2	988
BV1	NC_003062.2	1703756	1705033	-	Atu1717	1	989
BV1	NC_003062.2	1705487	1708330	-	Atu1719	1	990
BV1	NC_003062.2	1708549	1709550	-	Atu1720	1	991
BV1	NC_003062.2	1709941	1710612	-	Atu1721	1	992
BV1	NC_003062.2	1710797	1711006	-	Atu1722	1	993
BV1	NC_003062.2	1711081	1711154	-	Atu1723	1	994
BV1	NC_003062.2	1711394	1711546	-	cds-WP_003495626.1	1	995
BV1	NC_003062.2	1712280	1712585	+	Atu1725	1	996
BV1	NC_003062.2	1712680	1712925	+	cds-WP_035258618.1	1	997
BV1	NC_003062.2	1713434	1714033	-	Atu1728	1	998
BV1	NC_003062.2	1714310	1715101	+	Atu1729	1	999
BV1	NC_003062.2	1715189	1716034	+	Atu1730	1	1000
BV1	NC_003062.2	1716161	1716658	+	Atu1731	1	1001
BV1	NC_003062.2	1717324	1721142	+	Atu1733	1	1002
BV1	NC_003062.2	1721296	1721988	+	Atu1734	2	1003
BV1	NC_003062.2	1721296	1721988	+	Atu1735	2	1003
BV1	NC_003062.2	1721995	1723320	-	Atu1736	1	1004
BV1	NC_003062.2	1723735	1723962	+	Atu1737	1	1005
BV1	NC_003062.2	1723979	1725712	-	Atu1738	1	1006
BV1	NC_003062.2	1725944	1727182	+	Atu1739	1	1007
BV1	NC_003062.2	1727586	1728041	-	Atu1740	1	1008
BV1	NC_003062.2	1728149	1728562	+	Atu1741	1	1009
BV1	NC_003062.2	1728826	1729980	-	Atu1742	1	1010
BV1	NC_003062.2	1730086	1731284	-	Atu1743	2	1011
BV1	NC_003062.2	1730086	1731284	-	Atu1744	2	1011
BV1	NC_003062.2	1731394	1732374	+	Atu1745	1	1012
BV1	NC_003062.2	1732562	1734565	-	Atu1746	1	1013
BV1	NC_003062.2	1734692	1736022	-	Atu8091	3	1014
BV1	NC_003062.2	1734692	1736022	-	Atu1747	3	1014
BV1	NC_003062.2	1734692	1736022	-	Atu1748	3	1014
BV1	NC_003062.2	1736303	1737508	+	Atu1749	2	1015
BV1	NC_003062.2	1736303	1737508	+	Atu1750	2	1015
BV1	NC_003062.2	1737604	1738542	+	Atu1751	1	1016
BV1	NC_003062.2	1738623	1739057	-	Atu1752	1	1017
BV1	NC_003062.2	1739212	1739949	-	Atu1753	1	1018
BV1	NC_003062.2	1740305	1740862	+	Atu1754	1	1019
BV1	NC_003062.2	1741044	1741661	+	Atu8163	1	1020
BV1	NC_003062.2	1742384	1742992	+	Atu1757	1	1021
BV1	NC_003062.2	1743249	1743683	-	Atu1758	1	1022
BV1	NC_003062.2	1743749	1745152	-	Atu1759	1	1023
BV1	NC_003062.2	1745246	1745536	+	Atu1760	1	1024
BV1	NC_003062.2	1745806	1746156	+	Atu8164	1	1025
BV1	NC_003062.2	1746166	1746930	-	Atu1762	1	1026
BV1	NC_003062.2	1747038	1747199	-	Atu8019	1	1027
BV1	NC_003062.2	1747392	1749179	+	Atu1763	2	1028
BV1	NC_003062.2	1747392	1749179	+	Atu1764	2	1028
BV1	NC_003062.2	1749211	1750149	-	Atu1765	1	1029
BV1	NC_003062.2	1750875	1751915	+	Atu1767	1	1030
BV1	NC_003062.2	1752000	1753475	-	Atu1768	1	1031
BV1	NC_003062.2	1753834	1756673	+	Atu1769	3	1032
BV1	NC_003062.2	1753834	1756673	+	Atu1770	3	1032
BV1	NC_003062.2	1753834	1756673	+	Atu1771	3	1032
BV1	NC_003062.2	1756761	1757090	+	Atu8165	1	1033
BV1	NC_003062.2	1757191	1757847	-	Atu1773	1	1034
BV1	NC_003062.2	1758155	1760709	+	Atu1774	2	1035
BV1	NC_003062.2	1758155	1760709	+	Atu1775	2	1035
BV1	NC_003062.2	1760761	1761693	+	Atu1776	1	1036
BV1	NC_003062.2	1761753	1762097	-	Atu1777	1	1037
BV1	NC_003062.2	1762494	1766306	-	Atu1778	2	1038
BV1	NC_003062.2	1762494	1766306	-	Atu1779	2	1038
BV1	NC_003062.2	1766494	1768884	+	Atu1780	2	1039
BV1	NC_003062.2	1766494	1768884	+	Atu1781	2	1039
BV1	NC_003062.2	1768912	1769444	-	Atu1782	2	1040
BV1	NC_003062.2	1768912	1769444	-	Atu1783	2	1040
BV1	NC_003062.2	1769564	1774138	-	Atu1784	4	1041
BV1	NC_003062.2	1769564	1774138	-	Atu1785	4	1041
BV1	NC_003062.2	1769564	1774138	-	Atu1786	4	1041
BV1	NC_003062.2	1769564	1774138	-	Atu1787	4	1041
BV1	NC_003062.2	1774345	1775082	-	Atu1788	1	1042
BV1	NC_003062.2	1775296	1779968	-	Atu1789	4	1043
BV1	NC_003062.2	1775296	1779968	-	Atu1790	4	1043
BV1	NC_003062.2	1775296	1779968	-	Atu1791	4	1043
BV1	NC_003062.2	1775296	1779968	-	Atu1792	4	1043
BV1	NC_003062.2	1780180	1780905	-	Atu1793	1	1044
BV1	NC_003062.2	1781116	1782324	+	Atu1794	1	1045
BV1	NC_003062.2	1782308	1784020	-	Atu1795	2	1046
BV1	NC_003062.2	1782308	1784020	-	Atu1796	2	1046
BV1	NC_003062.2	1784302	1784377	+	Atu1797	1	1047
BV1	NC_003062.2	1784548	1785105	-	Atu1798	1	1048
BV1	NC_003062.2	1785528	1786271	-	Atu1799	1	1049
BV1	NC_003062.2	1786405	1787667	-	Atu1800	1	1050
BV1	NC_003062.2	1787825	1788265	-	Atu1802	1	1051
BV1	NC_003062.2	1788458	1789518	+	Atu1803	2	1052
BV1	NC_003062.2	1788458	1789518	+	Atu1804	2	1052
BV1	NC_003062.2	1789579	1789827	-	Atu1805	1	1053
BV1	NC_003062.2	1790041	1790310	+	Atu8166	1	1054
BV1	NC_003062.2	1790521	1791663	+	Atu1808	1	1055
BV1	NC_003062.2	1791716	1791792	-	Atu1809	1	1056
BV1	NC_003062.2	1792062	1792486	+	Atu1810	2	1057
BV1	NC_003062.2	1792062	1792486	+	Atu1811	2	1057
BV1	NC_003062.2	1792542	1792760	-	cds-WP_006314133.1	1	1058
BV1	NC_003062.2	1792891	1793313	-	Atu1813	1	1059
BV1	NC_003062.2	1793488	1794459	+	Atu1814	1	1060
BV1	NC_003062.2	1794640	1794795	-	Atu8022	1	1061
BV1	NC_003062.2	1795033	1798263	+	Atu1815	3	1062
BV1	NC_003062.2	1795033	1798263	+	Atu1816	3	1062
BV1	NC_003062.2	1795033	1798263	+	Atu1817	3	1062
BV1	NC_003062.2	1798329	1798619	+	Atu1818	1	1063
BV1	NC_003062.2	1798822	1805946	-	Atu1819	7	1064
BV1	NC_003062.2	1798822	1805946	-	Atu1820	7	1064
BV1	NC_003062.2	1798822	1805946	-	Atu1821	7	1064
BV1	NC_003062.2	1798822	1805946	-	Atu1822	7	1064
BV1	NC_003062.2	1798822	1805946	-	Atu1823	7	1064
BV1	NC_003062.2	1798822	1805946	-	Atu1824	7	1064
BV1	NC_003062.2	1798822	1805946	-	Atu1825	7	1064
BV1	NC_003062.2	1806158	1806835	+	Atu1826	1	1065
BV1	NC_003062.2	1807076	1808197	-	Atu1827	1	1066
BV1	NC_003062.2	1808346	1809599	+	Atu1828	1	1067
BV1	NC_003062.2	1809644	1813027	-	Atu8167	1	1068
BV1	NC_003062.2	1813147	1814456	+	Atu1830	2	1069
BV1	NC_003062.2	1813147	1814456	+	Atu1831	2	1069
BV1	NC_003062.2	1814546	1815844	+	Atu1832	1	1070
BV1	NC_003062.2	1816064	1818027	+	Atu1833	2	1071
BV1	NC_003062.2	1816064	1818027	+	Atu1834	2	1071
BV1	NC_003062.2	1819566	1820042	+	Atu1837	1	1072
BV1	NC_003062.2	1820131	1821258	+	Atu1838	1	1073
BV1	NC_003062.2	1821390	1822067	+	Atu1839	1	1074
BV1	NC_003062.2	1822138	1822644	+	Atu1840	1	1075
BV1	NC_003062.2	1822726	1824033	+	Atu1841	1	1076
BV1	NC_003062.2	1824104	1824667	+	Atu1842	1	1077
BV1	NC_003062.2	1824862	1826614	+	Atu1843	3	1078
BV1	NC_003062.2	1824862	1826614	+	Atu1844	3	1078
BV1	NC_003062.2	1824862	1826614	+	Atu1845	3	1078
BV1	NC_003062.2	1826694	1827098	+	Atu1846	1	1079
BV1	NC_003062.2	1827331	1827636	-	Atu1847	1	1080
BV1	NC_003062.2	1827730	1829148	+	Atu1848	1	1081
BV1	NC_003062.2	1829261	1829851	+	Atu1849	1	1082
BV1	NC_003062.2	1829966	1832450	+	Atu1850	2	1083
BV1	NC_003062.2	1829966	1832450	+	Atu1851	2	1083
BV1	NC_003062.2	1832582	1833730	-	Atu1852	1	1084
BV1	NC_003062.2	1833841	1834089	+	Atu1853	1	1085
BV1	NC_003062.2	1834234	1834569	+	Atu1854	1	1086
BV1	NC_003062.2	1834707	1835915	+	Atu1855	1	1087
BV1	NC_003062.2	1835989	1838626	-	Atu1856	3	1088
BV1	NC_003062.2	1835989	1838626	-	Atu1857	3	1088
BV1	NC_003062.2	1835989	1838626	-	Atu1858	3	1088
BV1	NC_003062.2	1838691	1839620	-	Atu1859	1	1089
BV1	NC_003062.2	1839690	1840307	-	Atu1860	1	1090
BV1	NC_003062.2	1840759	1841742	+	Atu1861	1	1091
BV1	NC_003062.2	1841782	1843299	-	Atu1862	1	1092
BV1	NC_003062.2	1843422	1844991	-	Atu1863	2	1093
BV1	NC_003062.2	1843422	1844991	-	Atu1864	2	1093
BV1	NC_003062.2	1845156	1845392	-	Atu1865	1	1094
BV1	NC_003062.2	1845785	1847423	-	Atu1867	2	1095
BV1	NC_003062.2	1845785	1847423	-	Atu1868	2	1095
BV1	NC_003062.2	1847538	1848068	-	Atu1869	1	1096
BV1	NC_003062.2	1848284	1849498	+	Atu1870	1	1097
BV1	NC_003062.2	1849834	1850460	+	Atu1871	1	1098
BV1	NC_003062.2	1850536	1850919	-	Atu1872	1	1099
BV1	NC_003062.2	1851032	1855017	-	Atu1873	2	1100
BV1	NC_003062.2	1851032	1855017	-	Atu1874	2	1100
BV1	NC_003062.2	1855264	1857157	+	Atu1875	2	1101
BV1	NC_003062.2	1855264	1857157	+	Atu1876	2	1101
BV1	NC_003062.2	1857441	1859705	-	Atu1877	1	1102
BV1	NC_003062.2	1860027	1862543	+	Atu1879	3	1103
BV1	NC_003062.2	1860027	1862543	+	Atu1880	3	1103
BV1	NC_003062.2	1860027	1862543	+	Atu1881	3	1103
BV1	NC_003062.2	1862712	1862978	+	Atu1882	1	1104
BV1	NC_003062.2	1863063	1863887	+	Atu1883	1	1105
BV1	NC_003062.2	1864027	1864992	-	Atu1884	1	1106
BV1	NC_003062.2	1865281	1865769	-	Atu1885	1	1107
BV1	NC_003062.2	1865840	1867079	-	Atu1886	2	1108
BV1	NC_003062.2	1865840	1867079	-	Atu1887	2	1108
BV1	NC_003062.2	1867187	1868722	+	Atu1888	1	1109
BV1	NC_003062.2	1868736	1870183	-	Atu1889	2	1110
BV1	NC_003062.2	1870228	1872036	+	Atu1891	3	1111
BV1	NC_003062.2	1870228	1872036	+	Atu1892	3	1111
BV1	NC_003062.2	1870228	1872036	+	Atu1893	3	1111
BV1	NC_003062.2	1872469	1873110	+	ribB_2	1	1112
BV1	NC_003062.2	1873424	1877867	-	Atu1897	4	1113
BV1	NC_003062.2	1873424	1877867	-	Atu1898	4	1113
BV1	NC_003062.2	1873424	1877867	-	Atu1899	4	1113
BV1	NC_003062.2	1873424	1877867	-	Atu1900	4	1113
BV1	NC_003062.2	1878306	1883452	+	Atu1901	5	1114
BV1	NC_003062.2	1878306	1883452	+	Atu1902	5	1114
BV1	NC_003062.2	1878306	1883452	+	Atu1903	5	1114
BV1	NC_003062.2	1878306	1883452	+	Atu1904	5	1114
BV1	NC_003062.2	1878306	1883452	+	Atu1905	5	1114
BV1	NC_003062.2	1883622	1885306	-	Atu1906	2	1115
BV1	NC_003062.2	1883622	1885306	-	Atu1907	2	1115
BV1	NC_003062.2	1885411	1886232	-	Atu1908	1	1116
BV1	NC_003062.2	1886631	1887959	-	cds-WP_035258402.1	1	1117
BV1	NC_003062.2	1888309	1890123	-	Atu1912	1	1118
BV1	NC_003062.2	1890366	1890680	+	Atu1913	1	1119
BV1	NC_003062.2	1890787	1893506	-	Atu1914	2	1120
BV1	NC_003062.2	1890787	1893506	-	Atu1915	2	1120
BV1	NC_003062.2	1893679	1894029	+	Atu1916	1	1121
BV1	NC_003062.2	1894045	1895046	-	Atu1917	1	1122
BV1	NC_003062.2	1895477	1897312	-	Atu1918	1	1123
BV1	NC_003062.2	1897621	1899212	+	Atu1919	2	1124
BV1	NC_003062.2	1897621	1899212	+	Atu1920	2	1124
BV1	NC_003062.2	1899166	1899594	-	cds-WP_035258406.1	1	1125
BV1	NC_003062.2	1899652	1900524	+	Atu1921	1	1126
BV1	NC_003062.2	1900680	1920324	-	Atu1922	31	1127
BV1	NC_003062.2	1900680	1920324	-	Atu1923	31	1127
BV1	NC_003062.2	1900680	1920324	-	Atu1924	31	1127
BV1	NC_003062.2	1900680	1920324	-	Atu1925	31	1127
BV1	NC_003062.2	1900680	1920324	-	Atu1926	31	1127
BV1	NC_003062.2	1900680	1920324	-	Atu1927	31	1127
BV1	NC_003062.2	1900680	1920324	-	Atu1928	31	1127
BV1	NC_003062.2	1900680	1920324	-	Atu8065	31	1127
BV1	NC_003062.2	1900680	1920324	-	Atu1929	31	1127
BV1	NC_003062.2	1900680	1920324	-	Atu1930	31	1127
BV1	NC_003062.2	1900680	1920324	-	Atu1931	31	1127
BV1	NC_003062.2	1900680	1920324	-	Atu1932	31	1127
BV1	NC_003062.2	1900680	1920324	-	Atu1933	31	1127
BV1	NC_003062.2	1900680	1920324	-	Atu1934	31	1127
BV1	NC_003062.2	1900680	1920324	-	Atu1935	31	1127
BV1	NC_003062.2	1900680	1920324	-	Atu1936	31	1127
BV1	NC_003062.2	1900680	1920324	-	Atu1937	31	1127
BV1	NC_003062.2	1900680	1920324	-	Atu1938	31	1127
BV1	NC_003062.2	1900680	1920324	-	Atu1939	31	1127
BV1	NC_003062.2	1900680	1920324	-	Atu1940	31	1127
BV1	NC_003062.2	1900680	1920324	-	Atu1941	31	1127
BV1	NC_003062.2	1900680	1920324	-	Atu1942	31	1127
BV1	NC_003062.2	1900680	1920324	-	Atu1943	31	1127
BV1	NC_003062.2	1900680	1920324	-	Atu1944	31	1127
BV1	NC_003062.2	1900680	1920324	-	Atu1945	31	1127
BV1	NC_003062.2	1900680	1920324	-	Atu1946	31	1127
BV1	NC_003062.2	1900680	1920324	-	Atu1947	31	1127
BV1	NC_003062.2	1900680	1920324	-	Atu1966	31	1127
BV1	NC_003062.2	1900680	1920324	-	Atu1949	31	1127
BV1	NC_003062.2	1900680	1920324	-	Atu1950	31	1127
BV1	NC_003062.2	1900680	1920324	-	Atu1951	31	1127
BV1	NC_003062.2	1920852	1921507	+	Atu1952	2	1128
BV1	NC_003062.2	1920852	1921507	+	Atu1953	2	1128
BV1	NC_003062.2	1921606	1922691	+	Atu1954	1	1129
BV1	NC_003062.2	1922808	1934960	-	Atu1955	8	1130
BV1	NC_003062.2	1922808	1934960	-	Atu1956	8	1130
BV1	NC_003062.2	1922808	1934960	-	Atu1957	8	1130
BV1	NC_003062.2	1922808	1934960	-	Atu1958	8	1130
BV1	NC_003062.2	1922808	1934960	-	Atu1959	8	1130
BV1	NC_003062.2	1922808	1934960	-	Atu1960	8	1130
BV1	NC_003062.2	1922808	1934960	-	Atu1961	8	1130
BV1	NC_003062.2	1922808	1934960	-	Atu1962	8	1130
BV1	NC_003062.2	1935143	1935218	-	Atu1964	1	1131
BV1	NC_003062.2	1935346	1937557	-	Atu1965	2	1132
BV1	NC_003062.2	1935346	1937557	-	tuf_2	2	1132
BV1	NC_003062.2	1937961	1938593	+	Atu1967	1	1133
BV1	NC_003062.2	1939062	1939430	-	Atu1969	1	1134
BV1	NC_003062.2	1940053	1940502	-	Atu1971	1	1135
BV1	NC_003062.2	1940824	1941150	+	Atu1972	1	1136
BV1	NC_003062.2	1941280	1941474	+	Atu1973	1	1137
BV1	NC_003062.2	1941524	1943334	-	Atu1974	2	1138
BV1	NC_003062.2	1941524	1943334	-	Atu1975	2	1138
BV1	NC_003062.2	1943523	1947807	+	Atu1977	5	1139
BV1	NC_003062.2	1943523	1947807	+	Atu1978	5	1139
BV1	NC_003062.2	1943523	1947807	+	Atu1979	5	1139
BV1	NC_003062.2	1943523	1947807	+	Atu1980	5	1139
BV1	NC_003062.2	1943523	1947807	+	Atu1981	5	1139
BV1	NC_003062.2	1947933	1949182	+	Atu1982	2	1140
BV1	NC_003062.2	1947933	1949182	+	Atu1983	2	1140
BV1	NC_003062.2	1949267	1952200	-	Atu1984	3	1141
BV1	NC_003062.2	1949267	1952200	-	Atu1985	3	1141
BV1	NC_003062.2	1949267	1952200	-	Atu1986	3	1141
BV1	NC_003062.2	1952410	1952784	+	Atu1987	1	1142
BV1	NC_003062.2	1952838	1956502	-	Atu1988	3	1143
BV1	NC_003062.2	1952838	1956502	-	Atu1989	3	1143
BV1	NC_003062.2	1952838	1956502	-	Atu1990	3	1143
BV1	NC_003062.2	1956773	1956956	-	Atu1991	2	1144
BV1	NC_003062.2	1956773	1956956	-	Atu1992	2	1144
BV1	NC_003062.2	1957166	1958053	+	Atu1993	1	1145
BV1	NC_003062.2	1958130	1959121	+	Atu1994	2	1146
BV1	NC_003062.2	1958130	1959121	+	Atu1995	2	1146
BV1	NC_003062.2	1959191	1961004	+	cds-WP_035258538.1	2	1147
BV1	NC_003062.2	1959191	1961004	+	Atu1997	2	1147
BV1	NC_003062.2	1961076	1962175	-	Atu1998	2	1148
BV1	NC_003062.2	1961076	1962175	-	Atu1999	2	1148
BV1	NC_003062.2	1962333	1962716	+	Atu2000	1	1149
BV1	NC_003062.2	1962842	1965808	+	Atu2001	1	1150
BV1	NC_003062.2	1965887	1966855	+	Atu2002	1	1151
BV1	NC_003062.2	1966889	1967314	-	Atu2003	1	1152
BV1	NC_003062.2	1967456	1967911	+	Atu2004	1	1153
BV1	NC_003062.2	1968100	1968708	+	Atu2005	1	1154
BV1	NC_003062.2	1968719	1969321	-	Atu2006	1	1155
BV1	NC_003062.2	1969706	1970059	+	Atu8168	1	1156
BV1	NC_003062.2	1970117	1970192	-	Atu2009	1	1157
BV1	NC_003062.2	1970408	1972147	+	Atu2010	1	1158
BV1	NC_003062.2	1972179	1977051	-	Atu2011	4	1159
BV1	NC_003062.2	1972179	1977051	-	Atu2012	4	1159
BV1	NC_003062.2	1972179	1977051	-	Atu2013	4	1159
BV1	NC_003062.2	1972179	1977051	-	Atu2014	4	1159
BV1	NC_003062.2	1977360	1978604	-	Atu2015	1	1160
BV1	NC_003062.2	1978879	1979328	+	Atu2016	1	1161
BV1	NC_003062.2	1979333	1979853	-	Atu2017	2	1162
BV1	NC_003062.2	1979333	1979853	-	Atu2018	2	1162
BV1	NC_003062.2	1979992	1981712	-	Atu2019	2	1163
BV1	NC_003062.2	1979992	1981712	-	Atu2020	2	1163
BV1	NC_003062.2	1982112	1983017	-	Atu2021	1	1164
BV1	NC_003062.2	1983207	1984253	+	Atu2022	1	1165
BV1	NC_003062.2	1984320	1985585	-	Atu2023	1	1166
BV1	NC_003062.2	1985658	1986413	-	Atu2024	1	1167
BV1	NC_003062.2	1986648	1987343	+	Atu2025	1	1168
BV1	NC_003062.2	1987344	1988471	-	Atu2026	1	1169
BV1	NC_003062.2	1988551	1989389	-	Atu8169	2	1170
BV1	NC_003062.2	1988551	1989389	-	Atu2028	2	1170
BV1	NC_003062.2	1989530	1991230	+	Atu2029	3	1171
BV1	NC_003062.2	1989530	1991230	+	Atu2030	3	1171
BV1	NC_003062.2	1989530	1991230	+	Atu2031	3	1171
BV1	NC_003062.2	1991410	1992255	+	Atu2032	1	1172
BV1	NC_003062.2	1992395	1993289	-	Atu2033	2	1173
BV1	NC_003062.2	1992395	1993289	-	Atu2034	2	1173
BV1	NC_003062.2	1993415	1995800	-	Atu2035	2	1174
BV1	NC_003062.2	1993415	1995800	-	Atu2036	2	1174
BV1	NC_003062.2	1996183	1998189	+	Atu2038	1	1175
BV1	NC_003062.2	1998197	1999093	-	Atu2039	1	1176
BV1	NC_003062.2	1999092	2000542	+	Atu2040	2	1177
BV1	NC_003062.2	1999092	2000542	+	Atu2041	2	1177
BV1	NC_003062.2	2000568	2002951	-	Atu2042	2	1178
BV1	NC_003062.2	2000568	2002951	-	Atu2043	2	1178
BV1	NC_003062.2	2003144	2005187	-	Atu2044	2	1179
BV1	NC_003062.2	2003144	2005187	-	Atu2045	2	1179
BV1	NC_003062.2	2005331	2006649	-	Atu2046	2	1180
BV1	NC_003062.2	2005331	2006649	-	Atu2047	2	1180
BV1	NC_003062.2	2006742	2007050	-	Atu8170	1	1181
BV1	NC_003062.2	2007792	2008562	+	Atu8171	2	1182
BV1	NC_003062.2	2007792	2008562	+	cds-WP_035258521.1	2	1182
BV1	NC_003062.2	2008675	2008884	+	Atu2051	1	1183
BV1	NC_003062.2	2009375	2013079	-	Atu2052	1	1184
BV1	NC_003062.2	2013171	2014583	-	Atu2053	1	1185
BV1	NC_003062.2	2014713	2019007	-	Atu2054	2	1186
BV1	NC_003062.2	2014713	2019007	-	Atu2055	2	1186
BV1	NC_003062.2	2019232	2019642	+	Atu2056	1	1187
BV1	NC_003062.2	2019745	2022219	+	Atu2057	1	1188
BV1	NC_003062.2	2022324	2023136	+	Atu2058	1	1189
BV1	NC_003062.2	2023333	2023926	-	betI_2	1	1190
BV1	NC_003062.2	2024025	2025820	+	Atu2060	2	1191
BV1	NC_003062.2	2024025	2025820	+	Atu2061	2	1191
BV1	NC_003062.2	2025916	2026820	+	Atu2062	2	1192
BV1	NC_003062.2	2025916	2026820	+	Atu2063	2	1192
BV1	NC_003062.2	2026847	2028133	-	Atu2064	1	1193
BV1	NC_003062.2	2028591	2029217	+	Atu2066	1	1194
BV1	NC_003062.2	2029228	2029464	-	Atu2067	1	1195
BV1	NC_003062.2	2029650	2030683	+	Atu2068	2	1196
BV1	NC_003062.2	2029650	2030683	+	Atu2069	2	1196
BV1	NC_003062.2	2030680	2032521	-	Atu2070	1	1197
BV1	NC_003062.2	2032814	2032987	+	cds-WP_006310423.1	1	1198
BV1	NC_003062.2	2033135	2034013	-	Atu2072	1	1199
[truncated: 20,861 more rows]
