# Supplementary material for: Transcriptome architecture of the three main lineages of agrobacteria
Source: mSystems. 2023 Jul 21;8(4):e00333-23. doi: 10.1128/msystems.00333-23 (PMC10469942; doi:10.1128/msystems.00333-23)
Supplement: File S3 — Orthologous clustering. [file msystems.00333-23-s0003.xlsx]

## Sheet: 01-meta
Supplemental File 3. Ortholog clustering performed on the agrobacterial strains using PIRATE that was used to compare genes across lineages. See PIRATE documentation for column descriptions.

## Sheet: 02-data
allele_name	gene_family	consensus_gene_name	consensus_product	threshold	alleles_at_maximum_threshold	number_genomes	average_dose	min_dose	max_dose	genomes_containing_fissions	genomes_containing_duplications	number_fission_loci	number_duplicated_loci	no_loci	products	gene_names	min_length(bp)	max_length(bp)	average_length(bp)	cluster	cluster_order	BV1	BV2	BV3
g0003997	g0003997	recR	recombination protein RecR	50	109	1270	1	1	1	0	0	0	0	1270	recombination protein RecR(991):Recombination protein RecR(244):recombination protein(9):recombinase RecR(8):Recombination protein recR(6):DNA recombination protein(4):putative recombination protein(2):DNA replication and repair protein RecR(2):recombination mediator RecR(1):Recombination protein(1):Probable recombination protein(1):recombination protein%2C RecR(1)	NA(1028):recR(242)	282	618	605.76	1	1	Atu0093	MDIPDJ_17565	FLNPIO_17260
g0003938	g0003938	ybaB	YbaB/EbfC family nucleoid-associated protein	50	111	1270	1	1	1	0	0	0	0	1270	YbaB/EbfC family nucleoid-associated protein(761):Nucleoid-associated protein(241):nucleoid-associated protein%2C YbaB/EbfC family(188):YbaB-like DNA-binding protein(34):hypothetical protein(18):conserved hypothetical protein(7):nucleoid-associated protein(5):DNA-binding protein%2C YbaB/EbfC family(5):UPF0133 protein ybaB(2):hypothetical conserved protein(2):Nucleoid-associated protein BBK77_0667…	NA(1269):ybaB(1)	321	333	324	1	2	Atu0095	MDIPDJ_17585	FLNPIO_17080
g0005418_1_0000001	g0005418_1	rplM	50S ribosomal protein L13	60	73	1270	1	1	1	0	0	0	0	1270	50S ribosomal protein L13(1250):ribosomal protein L13(10):50S ribosomal subunit protein L13(4):LSU ribosomal protein L13P(2):putative 50S ribosomal protein L13(2):Probable 50S ribosomal protein L13(1):ribosomal protein L13%2C bacterial type(1)	NA(1028):rplM(242)	423	465	464.79	2	1	Atu1247	MDIPDJ_04550	FLNPIO_04775
g0004732	g0004732	rpsI	30S ribosomal protein S9	50	90	1270	1	1	1	2	0	2	0	1270	30S ribosomal protein S9(1255):ribosomal protein S9(6):ribosomal S9/S16 family protein(3):putative 30S ribosomal protein S9(2):small subunit ribosomal protein S9(1):Probable 30S ribosomal protein S9(1):Ribosomal protein S9/S16 family protein(1):30S ribosomal subunit protein S9(1):SSU ribosomal protein S9P(1):Ribosomal protein S9(1)	NA(1028):rpsI(244)	249	483	467.93	2	2	Atu1246	MDIPDJ_04545	FLNPIO_04770
g0016652_1_0000002	g0016652_1	rplN	50S ribosomal protein L14	70	13	1270	1	1	2	0	3	0	3	1273	50S ribosomal protein L14(1255):ribosomal protein L14(10):putative 50S ribosomal protein L14(2):LSU ribosomal protein L14P(2):50S ribosomal subunit protein L14(2):Probable 50S ribosomal protein L14(1):ribosomal protein L14%2C bacterial/organelle(1)	NA(1031):rplN(242)	312	372	368.96	3	1	Atu1936	MDIPDJ_05265	FLNPIO_05450
g0007763_1_0000001	g0007763_1	rpsR	30S ribosomal protein S18	60	41	1270	1	1	2	0	1	0	1	1271	30S ribosomal protein S18(1253):ribosomal protein S18(9):SSU ribosomal protein S18P(3):30S ribosomal subunit protein S18(3):Putative 30S ribosomal protein S18(2):putative 30S ribosomal protein S18(1)	NA(1029):rpsR(242)	228	279	249.13	4	1	Atu1090	MDIPDJ_03965	FLNPIO_04210
g0000005_9	g0000005_9	gsiA	ABC transporter ATP-binding protein	50	3342	1270	11.18	2	24	1220	1270	4666	12933	14203	ABC transporter ATP-binding protein(10028):ATP-binding cassette domain-containing protein(2581):Glutathione import ATP-binding protein GsiA(1636):Oligopeptide transport ATP-binding protein OppF(1010):Oligopeptide transport ATP-binding protein OppD(999):methionine ABC transporter ATP-binding protein(790):dipeptide ABC transporter ATP-binding protein(544):Methionine import ATP-binding protein MetN(…	NA(15850):gsiA(1627):oppF(1009):oppD(993):metN(314):ddpF(99):ddpD(62):mglA(5):fruK(4):btuD(4):metN2(1):yheS(1):yejF(1)	177	2424	1197.02	5	1	Atu1201	MDIPDJ_20470	FLNPIO_19310
g0004941_1_0000002	g0004941_1	rpmA	50S ribosomal protein L27	70	85	1270	1	1	1	0	0	0	0	1270	50S ribosomal protein L27(1254):ribosomal protein L27(8):LSU ribosomal protein L27P(2):50S ribosomal subunit protein L27(2):putative 50S ribosomal protein L27(2):Ribosomal L27 family protein(1):Probable 50S ribosomal protein L27(1)	NA(1028):rpmA(242)	258	273	270.09	6	1	Atu2784	MDIPDJ_16385	FLNPIO_15960
g0000008_3	g0000008_3	gcvA	LysR family transcriptional regulator	50	2642	1270	10.33	1	25	325	1267	413	11843	13113	LysR family transcriptional regulator(8455):Glycine cleavage system transcriptional activator(1879):transcriptional regulator GcvA(502):transcriptional regulator(428):hypothetical protein(298):HTH-type transcriptional regulator GltC(263):HTH-type transcriptional activator CmpR(251):LysR family transcriptional regulator protein(209):HTH-type transcriptional regulator BenM(187):Hca operon transcrip…	NA(10350):gcvA(1877):gltC(263):cmpR(250):hcaR(189):benM(187):oxyR(91):cynR(72):cysL(72):yofA(70):allS(28):catM(25):nhaR(14):ampR(14):dmlR(8):gltR(6):trpI(5):tfdS(2):argP(1):iciA(1):pgrR(1)	132	1419	901.84	7	1	Atu6055	MDIPDJ_24815	FLNPIO_27740
g0000007_7	g0000007_7	rbsA	sugar ABC transporter ATP-binding protein	50	2664	1270	12.08	1	34	167	1268	226	14066	15336	sugar ABC transporter ATP-binding protein(8597):ABC transporter ATP-binding protein(1604):Ribose import ATP-binding protein RbsA(1574):ATP-binding cassette domain-containing protein(1572):Galactose/methyl galactoside import ATP-binding protein MglA(751):Polysialic acid transport ATP-binding protein KpsT(167):Xylose import ATP-binding protein XylG(130):Arabinose import ATP-binding protein AraG(120…	NA(12646):rbsA(1573):mglA(751):kpsT(166):xylG(130):araG(120):ykoD(70):tagH(35):ybbL(33):frcA(9):phnC(7):btuD(6):fruK(4):msbA(4):yjjK(2):yheI(2):yojI(1):pstB3(1):hmuV(1):ftsE(1)	129	2589	1392.42	8	1	Atu6069	MDIPDJ_21070	FLNPIO_00620
g0000001_5_0000001	g0000001_5	potA	ABC transporter ATP-binding protein	60	2261	1270	9.25	2	20	551	1270	669	10480	11750	ABC transporter ATP-binding protein(5657):ATP-binding cassette domain-containing protein(1092):Spermidine/putrescine import ATP-binding protein PotA(732):Aliphatic sulfonates import ATP-binding protein SsuB(710):sulfate/molybdate ABC transporter ATP-binding protein(648):sulfate ABC transporter ATP-binding protein(569):Bicarbonate transport ATP-binding protein CmpD(438):Sulfate/thiosulfate import …	NA(9598):potA(727):ssuB(706):cmpD(437):cysA(426):yehX(230):fbpC(146):sugC(77):tauB(48):btuD(7):phnK(6):malK(6):cmpC(3):opuCA(2):fbpC2(1):ugpC(1)	162	2085	970.18	9	1	Atu6087	MDIPDJ_19565	FLNPIO_20060
g0000026_3_0000001	g0000026_3	cspA	cold-shock protein	60	816	1270	5.75	2	13	176	1270	187	6035	7305	cold-shock protein(5816):Cold shock protein CspA(1135):Cold shock protein CspV(69):cold shock protein(65):cold-shock DNA-binding domain protein(39):cold shock domain-containing protein(38):cold shock protein CspA 2(33):cold shock protein CspA 1(33):cold shock protein CspC(22):cold-shock protein CspA(22):Cold shock-like protein CspE(22):cold shock protein CspA 3(20):hypothetical protein(18):Cold-s…	NA(6266):cspA(1133):cspV(69):cspE(21):cspD(3):cspC(1)	126	777	211.79	10	1	Atu0106	MDIPDJ_23280	FLNPIO_10505
g0000006_4	g0000006_4	gmr	EAL domain-containing protein	50	4222	1270	13.96	6	31	258	1270	285	16453	17723	EAL domain-containing protein(6435):bifunctional diguanylate cyclase/phosphodiesterase(1964):GGDEF domain-containing protein(1726):Cyclic di-GMP phosphodiesterase Gmr(1566):diguanylate cyclase(873):Phytochrome-like protein cph2(718):hypothetical protein(703):sensor domain-containing diguanylate cyclase(637):GGDEF/EAL domain-containing protein(540):GGDEF-domain containing protein(500):PAS domain S…	NA(15030):gmr(1565):cph2(718):ycdT(277):dosP(168):yjcC(101):yedQ(32):yegE(28):ydaM(24):pleD(21):yeaP(14):dosC(9):adrA(8):fixL(6):pfyP(3):adrB(2):rsbP(1):yahA(1)	153	4065	1896.35	11	1	Atu1112	MDIPDJ_19835	FLNPIO_00505
g0003239	g0003239	coaA	type I pantothenate kinase	50	133	1270	1	1	1	0	0	0	0	1270	type I pantothenate kinase(952):Pantothenate kinase(246):pantothenate kinase(64):pantothenate kinase protein(2):pantothenate kinase CoaA(2):Pantothenate kinase (EC 2.7.1.33) (Pantothenic acid kinase) (Rts protein).(1):pantothenate kinase%2C bacterial type(1):putative pantothenate kinase(1):Probable pantothenate kinase(1)	NA(1028):coaA(242)	930	1059	993.74	12	1	Atu0037	MDIPDJ_16895	FLNPIO_16715
g0005239_1_0000001	g0005239_1	sucD	succinate--CoA ligase subunit alpha	60	58	1270	1	1	1	0	0	0	0	1270	succinate--CoA ligase subunit alpha(949):Succinyl-CoA ligase [ADP-forming] subunit alpha(238):succinyl-CoA synthetase (ADP-forming) subunit alpha(34):succinyl-CoA synthetase alpha chain(11):succinyl-CoA synthetase%2C alpha subunit(7):Succinate--CoA ligase [ADP-forming] subunit alpha(7):succinyl-CoA synthetase subunit alpha(5):succinate-CoA ligase%2C alpha subunit(4):succinyl-CoA ligase [ADP-formi…	NA(1028):sucD(242)	870	918	903.04	13	1	Atu2637	MDIPDJ_14260	FLNPIO_15320
g0000002_8	g0000002_8	fabG	SDR family oxidoreductase	50	5680	1270	22	5	42	701	1270	1024	26667	27937	SDR family oxidoreductase(11871):glucose 1-dehydrogenase(2602):3-oxoacyl-ACP reductase(1460):3-oxoacyl-[acyl-carrier-protein] reductase FabG(1366):NAD(P)-dependent oxidoreductase(1000):KR domain-containing protein(996):SDR family NAD(P)-dependent oxidoreductase(842):3-oxoacyl-ACP reductase FabG(837):Gluconate 5-dehydrogenase(684):L-iditol 2-dehydrogenase(604):short-chain dehydrogenase(494):oxidor…	NA(24376):fabG(1363):gno(680):polS(362):budC(287):kduD(232):cpnA(182):yghA(167):bdcA(164):ycdF(145):bdhA(144):ydaD(117):entA(104):gdhI(85):baiA1(79):gdhIV(69):ywfH(67):tsaC1(61):lvr(55):gdh(44):xecD(30):rhlG(25):actIII(23):fabG3(14):phbB(14):linC(12):novJ(11):ped(9):bacC(8):butA(8):fabG1(7):xecE(6):ygfF(5):fadH(5):pldh-t(5):fabL(4):baiA(2):bphB(2):hdhA(1):sdh(1):bacG(1):gdhB(1):ucpA(1):sadH(1)	126	1956	767.87	14	1	Atu5438	MDIPDJ_19845	FLNPIO_01680
g0006696_1_0000001	g0006696_1	rpsM	30S ribosomal protein S13	60	56	1270	1	1	2	0	2	0	2	1272	30S ribosomal protein S13(1262):ribosomal protein S13(3):SSU ribosomal protein S13P(2):30S ribosomal subunit protein S13(2):putative 30S ribosomal protein S13 (BS14)(1):Probable 30S ribosomal protein S13(1):putative 30S ribosomal protein S13(1)	NA(1030):rpsM(242)	357	405	369.02	15	1	Atu1925	MDIPDJ_05325	FLNPIO_05510
g0006635	g0006635	rpsA	30S ribosomal protein S1	50	56	1270	1	1	1	0	0	0	0	1270	30S ribosomal protein S1(1253):ribosomal protein S1(11):30S ribosomal subunit protein S1(3):SSU ribosomal protein S1P(2):putative 30S ribosomal protein S1(1)	NA(1028):rpsA(242)	1674	1725	1704.12	16	1	Atu4104	MDIPDJ_17335	FLNPIO_17395
g0000001_9	g0000001_9	glnQ	ABC transporter ATP-binding protein	50	4737	1270	20.02	3	47	1173	1270	3434	24157	25427	ABC transporter ATP-binding protein(11511):amino acid ABC transporter ATP-binding protein(4000):ATP-binding cassette domain-containing protein(2560):Glutamine transport ATP-binding protein GlnQ(1471):Spermidine/putrescine import ATP-binding protein PotA(1181):Glutathione import ATP-binding protein GsiA(1045):ectoine/hydroxyectoine ABC transporter ATP-binding protein EhuA(767):polyamine ABC transp…	NA(22586):glnQ(1467):potA(1173):gsiA(1043):tauB(414):tcyC(405):ssuB(338):cmpD(300):opuCA(239):cysA(222):ugpC(180):occP(174):fbpC2(92):sugC(92):serA(79):oppD(76):tcyN(68):oppF(35):artM(31):cmpC(21):btuD(18):phnT(17):ddpF(12):opuBA(9):ddpD(8):malK(7):nikE(6):fbpC(5):yejF(4):apxIB(2):fhuC(2):yehX(1):ssuC(1):livF(1):mlaF(1)	135	2880	1042.06	17	1	Atu5005	MDIPDJ_19935	FLNPIO_20395
g0003510_0000001	g0003510	rph	ribonuclease PH	60	123	1270	1	1	2	0	1	0	1	1271	ribonuclease PH(1015):Ribonuclease PH(246):RNase PH(3):RNAse PH(2):ribonuclease PH protein(2):putative ribonuclease(1):putative ribonuclease PH protein(1):Probable ribonuclease PH protein(1)	NA(1029):rph(242)	690	924	719.14	18	1	Atu0327	MDIPDJ_00040	FLNPIO_00035
g0004690_1_0000001	g0004690_1	rplT	50S ribosomal protein L20	60	91	1270	1	1	2	0	1	0	1	1271	50S ribosomal protein L20(1254):ribosomal protein L20(9):50S ribosomal subunit protein L20(3):putative 50S ribosomal protein L20(2):LSU ribosomal protein L20P(2):Probable 50S ribosomal protein L20(1)	NA(1029):rplT(242)	357	405	404.75	19	1	Atu0256	MDIPDJ_18615	FLNPIO_17440
g0004410_0000001	g0004410	rpsO	30S ribosomal protein S15	60	98	1270	1	1	2	0	1	0	1	1271	30S ribosomal protein S15(1252):ribosomal protein S15(10):30S ribosomal subunit protein S15(3):putative 30S ribosomal protein S15(2):small subunit ribosomal protein S15(1):ribosomal protein S15%2C bacterial/organelle(1):SSU ribosomal protein S15P(1):Probable 30S ribosomal protein S15(1)	NA(1029):rpsO(242)	270	270	270	20	1	Atu0084	MDIPDJ_17520	FLNPIO_17330
g0011463_0000001	g0011463	infA	translation initiation factor IF-1	60	23	1270	1	1	2	0	2	0	2	1272	translation initiation factor IF-1(1016):Translation initiation factor IF-1(248):translation initiation factor 1 (bIF-1)(2):translation initiation factor IF-1 protein(2):protein chain initiation factor IF-1(1):putative translation initiation factor(1):Probable translation initiation factor IF-1 protein(1):putative translation initiation factor IF-1 protein(1)	NA(1028):infA(244)	219	300	235.2	21	1	Atu0534	MDIPDJ_13100	FLNPIO_00925
g0006457_1_0000003	g0006457_1	rplV	50S ribosomal protein L22	70	58	1269	1	1	2	0	2	0	2	1271	50S ribosomal protein L22(1251):ribosomal protein L22(9):50S ribosomal subunit protein L22(3):putative 50S ribosomal protein L22(2):LSU ribosomal protein L22P(2):ribosomal protein L22%2C bacterial type(1):Ribosomal protein L22p/L17e family protein(1):50S ribosomal protein L23(1):Probable 50S ribosomal protein L22(1)	NA(1030):rplV(241)	381	399	390.59	22	1	Atu1941	MDIPDJ_05240	FLNPIO_05425
g0008318_1_0000002	g0008318_1	rpsS	30S ribosomal protein S19	70	38	1269	1	1	2	0	2	0	2	1271	30S ribosomal protein S19(1252):ribosomal protein S19(11):30S ribosomal subunit protein S19(2):SSU ribosomal protein S19P(2):putative 30S ribosomal protein S19(2):Probable 30S ribosomal protein S19(1):ribosomal protein S19%2C bacterial/organelle(1)	NA(1030):rpsS(241)	279	279	279	22	2	Atu1942	MDIPDJ_05235	FLNPIO_05420
g0004889_1_0000001	g0004889_1	rplB	50S ribosomal protein L2	60	85	1269	1	1	2	0	3	0	3	1272	50S ribosomal protein L2(1252):ribosomal protein L2(10):50S ribosomal subunit protein L2(3):LSU ribosomal protein L2P(2):putative 50S ribosomal protein L2(2):ribosomal protein L2%2C bacterial/organellar(1):50S ribosomal protein L23(1):Probable 50S ribosomal protein L2(1)	NA(1030):rplB(242)	822	840	836.98	22	3	Atu1943	MDIPDJ_05230	FLNPIO_05415
g0004595_1_0000005	g0004595_1	rplX	50S ribosomal protein L24	70	91	1269	1	1	2	0	2	0	2	1271	50S ribosomal protein L24(1252):ribosomal protein L24(10):50S ribosomal subunit protein L24(3):LSU ribosomal protein L24P(2):putative 50S ribosomal protein L24(2):Probable 50S ribosomal protein L24(1):ribosomal protein L24%2C bacterial/organelle(1)	NA(1030):rplX(241)	303	318	309.57	23	1	Atu1935	MDIPDJ_05270	FLNPIO_05455
g0007552_1_0000001	g0007552_1	rpmC	50S ribosomal protein L29	60	46	1269	1	1	2	0	2	0	2	1271	50S ribosomal protein L29(1254):ribosomal protein L29(10):LSU ribosomal protein L29P(2):putative 50S ribosomal protein L29(2):50S ribosomal subunit protein L29(1):Probable 50S ribosomal protein L29(1):Ribosomal L29 family protein(1)	NA(1030):rpmC(241)	201	330	201.11	23	2	Atu1938	MDIPDJ_05255	FLNPIO_05440
g0000996_0000001	g0000996	mtaB	tRNA (N(6)-L-threonylcarbamoyladenosine(37)-C(2))- methylthiotransferase MtaB	60	235	1269	1	1	1	0	0	0	0	1269	tRNA (N(6)-L-threonylcarbamoyladenosine(37)-C(2))- methylthiotransferase MtaB(952):Threonylcarbamoyladenosine tRNA methylthiotransferase MtaB(243):MiaB-like tRNA modifying protein(33):threonylcarbamoyladenosine tRNA methylthiotransferase MtaB(11):MiaB-like tRNA modifying enzyme(9):conserved hypothetical protein(3):putative MiaB-like tRNA modifying enzyme(3):radical SAM methylthiotransferase%2C Mi…	NA(1028):mtaB(241)	1215	1374	1275.34	24	1	Atu2694	MDIPDJ_14555	FLNPIO_15610
g0001704	g0001704	yciB	septation protein A	50	191	1269	1	1	1	0	0	0	0	1269	septation protein A(929):Intracellular septation protein(236):intracellular septation protein A(74):intracellular septation protein(17):putative intracellular septation protein(3):putative intracellular septation protein (ispA/ispZ family)%2C putative membrane protein(2):putative intracellular septation protein A(2):Intracellular septation protein A(1):Intracellular septation protein A family pro…	NA(1028):yciB(241)	594	747	653.08	24	2	Atu2692	MDIPDJ_14545	FLNPIO_15600
g0003698	g0003698	pheS	phenylalanine--tRNA ligase subunit alpha	50	117	1269	1	1	1	0	0	0	0	1269	phenylalanine--tRNA ligase subunit alpha(953):Phenylalanine--tRNA ligase alpha subunit(243):phenylalanyl-tRNA synthetase subunit alpha(36):phenylalanyl-tRNA synthetase alpha chain(9):phenylalanyl-tRNA synthetase%2C alpha subunit(5):Phenylalanyl-tRNA synthetase alpha chain (Phenylalanine--tRNA ligase alpha chain)(3):phenylalanyl-tRNA synthetase alpha subunit(3):phenylalanine--tRNA ligase%2C alpha …	NA(1027):pheS(242)	984	1089	1083.11	25	1	Atu0258	MDIPDJ_18620	FLNPIO_17445
g0008470_0000002	g0008470	rpmI	50S ribosomal protein L35	70	39	1269	1	1	1	0	0	0	0	1269	50S ribosomal protein L35(1255):ribosomal protein L35(9):LSU ribosomal protein L35P(2):putative 50S ribosomal protein L35(2):Probable 50S ribosomal protein L35(1)	NA(1028):rpmI(241)	195	204	203.96	25	2	Atu0255	MDIPDJ_18610	FLNPIO_17435
g0002628_1_0000003	g0002628_1	trpA	tryptophan synthase subunit alpha	70	154	1269	1	1	1	0	0	0	0	1269	tryptophan synthase subunit alpha(991):Tryptophan synthase alpha chain(246):tryptophan synthase alpha subunit(11):tryptophan synthase%2C alpha subunit(9):tryptophan synthase alpha chain(5):tryptophan synthase alpha chain protein(1):tryptophan synthase%2C alpha chain(1):Tryptophan synthase alpha chain (EC 4.2.1.20).(1):tryptophan synthase protein%2C alpha chain(1):putative tryptophan synthase alph…	NA(1028):trpA(241)	828	897	840.03	26	1	Atu0019	MDIPDJ_16800	FLNPIO_16640
g0003286	g0003286	accD	acetyl-CoA carboxylase carboxyltransferase subunit beta	50	123	1269	1	1	1	0	0	0	0	1269	acetyl-CoA carboxylase carboxyltransferase subunit beta(858):Acetyl-coenzyme A carboxylase carboxyl transferase subunit beta(246):acetyl-CoA carboxylase carboxyl transferase subunit beta(87):acetyl-CoA carboxylase subunit beta(41):acetyl-CoA carboxylase%2C carboxyl transferase%2C beta subunit(10):acetyl-CoA carboxylase%2C beta subunit(8):Acetyl-coenzyme A carboxylase carboxyl transferase subunit …	NA(1027):accD(242)	861	1008	906.57	26	2	Atu0020	MDIPDJ_16805	FLNPIO_16645
g0004789_1_0000004	g0004789_1	rplQ	50S ribosomal protein L17	70	87	1269	1	1	2	0	2	0	2	1271	50S ribosomal protein L17(1252):ribosomal protein L17(10):50S ribosomal subunit protein L17(4):LSU ribosomal protein L17P(2):putative 50S ribosomal protein L17(2):Probable 50S ribosomal protein L17(1)	NA(1030):rplQ(241)	417	432	424.71	27	1	Atu1922	MDIPDJ_05340	FLNPIO_05525
g0016635_1_0000004	g0016635_1	rpsK	30S ribosomal protein S11	80	13	1269	1	1	2	0	2	0	2	1271	30S ribosomal protein S11(1261):ribosomal protein S11(3):putative 30S ribosomal protein S11(2):30S ribosomal subunit protein S11(2):SSU ribosomal protein S11P(2):Probable 30S ribosomal protein S11(1)	NA(1030):rpsK(241)	390	390	390	27	2	Atu1924	MDIPDJ_05330	FLNPIO_05515
g0004618_0000002	g0004618	nuoH	NADH-quinone oxidoreductase subunit NuoH	70	83	1269	1	1	2	0	1	0	1	1270	NADH-quinone oxidoreductase subunit NuoH(755):NADH-quinone oxidoreductase subunit H(281):NADH-quinone oxidoreductase subunit H 1(161):NADH dehydrogenase (quinone) subunit H 1(32):NADH ubiquinone oxidoreductase chain H(8):NADH dehydrogenase (quinone)(5):NADH:ubiquinone oxidoreductase subunit H(4):NADH dehydrogenase family protein(4):NADH dehydrogenase I chain H(3):NADH-quinone oxidoreductase chain…	NA(1029):nuoH(241)	1002	1071	1044.56	28	1	Atu1277	MDIPDJ_04730	FLNPIO_04925
g0007442_1_0000005	g0007442_1	nuoK	NADH-quinone oxidoreductase subunit NuoK	80	48	1269	1	1	2	0	1	0	1	1270	NADH-quinone oxidoreductase subunit NuoK(597):NADH-quinone oxidoreductase subunit K(323):NADH-quinone oxidoreductase subunit K 1(275):NADH dehydrogenase (quinone) subunit K 1(33):NADH ubiquinone oxidoreductase chain K(10):NADH-quinone oxidoreductase subunit 11(5):NADH-ubiquinone/plastoquinone oxidoreductase chain 4L family protein(4):NADH-ubiquinone oxidoreductase chain 4L(3):NADH-quinone oxidore…	NA(1034):nuoK(236)	309	309	309	28	2	Atu1280	MDIPDJ_04745	FLNPIO_04940
g0005233_0000002	g0005233	carD	CarD family transcriptional regulator	70	76	1269	1	1	1	0	0	0	0	1269	CarD family transcriptional regulator(965):RNA polymerase-binding transcription factor CarD(236):CarD family transcriptional regulator protein(35):transcriptional regulator%2C CarD family(10):hypothetical protein(7):carD-like/TRCF domain protein(3):putative transcriptional regulatory protein%2C CarD family(2):Hypothetical protein(2):probable transcriptional regulator protein%2C CarD family(2):put…	NA(1033):carD(236)	567	1035	572.31	29	1	Atu2765	MDIPDJ_15640	FLNPIO_16360
g0001623_1_0000005	g0001623_1	fdxA	ferredoxin family protein	70	122	1269	1	1	2	0	2	0	2	1271	ferredoxin family protein(893):Ferredoxin-2(242):ferredoxin(38):ferredoxin-2(36):DUF3470 domain-containing protein(35):Ferredoxin(5):ferredoxin III protein(3):4Fe-4S ferredoxin iron-sulfur binding domain protein(3):putative ferredoxin protein(2):4Fe-4S ferredoxin iron-sulfur binding domain-containing protein(2):Putative ferredoxin protein(2):ferredoxin II(2):4Fe-4S dicluster domain protein(2):fer…	NA(1028):fdxA(241):fdx(2)	273	387	339	29	2	Atu2751	MDIPDJ_15645	FLNPIO_16355
g0002053_1_0000005	g0002053_1	secA	preprotein translocase subunit SecA	70	176	1269	1.02	1	3	0	24	0	25	1294	preprotein translocase subunit SecA(1207):protein translocase subunit SecA(28):hypothetical protein(22):preprotein translocase%2C SecA subunit(9):Protein translocase subunit SecA(7):protein-export translocase protein(3):Preprotein translocase secA subunit(3):protein translocase subunit secA(3):Protein translocase subunit secA(2):SEC-C domain-containing protein(2):preprotein translocase SECA subun…	NA(1289):secA(5)	231	2868	2704.02	30	1	Atu3520	MDIPDJ_13580	FLNPIO_14755
g0000118_1_0000013	g0000118_1	nudG	8-oxo-dGTP diphosphatase MutT	70	180	1269	1	1	2	0	1	0	1	1270	8-oxo-dGTP diphosphatase MutT(898):CTP pyrophosphohydrolase(242):(deoxy)nucleoside triphosphate pyrophosphohydrolase(42):mutator MutT protein(38):NTP pyrophosphohydrolase(12):DNA mismatch repair protein MutT(8):mutator mutT family protein(4):Nudix family hydrolase(3):NTP pyrophosphohydrolase protein(3):8-oxo-dGTP diphosphatase(3):mutator protein MutT(3):NTP pyrophosphohydrolase%2C MutT family(2):…	NA(1029):nudG(241)	393	564	415.2	30	2	Atu3516	MDIPDJ_13560	FLNPIO_14735
g0002921	g0002921	apaG	Co2+/Mg2+ efflux protein ApaG	50	143	1269	1	1	1	0	0	0	0	1269	Co2+/Mg2+ efflux protein ApaG(946):CO2+/MG2+ efflux protein ApaG(237):protein ApaG(37):apaG protein(10):Protein ApaG(9):ApaG(7):hypothetical protein(6):protein affecting Mg2+/Co2+ transport(3):ApaG protein(3):ApaG domain protein(3):Uncharacterized protein affecting Mg2+/Co2+ transport(1):putative methioine biosynthesis related protein(1):ApaG protein%3B unknown function(1):conserved protein of un…	NA(1264):apaG(5)	378	516	397.88	31	1	Atu0431	MDIPDJ_00710	FLNPIO_00570
g0002482_0000001	g0002482	metZ	O-succinylhomoserine sulfhydrylase	60	145	1269	1	1	1	0	0	0	0	1269	O-succinylhomoserine sulfhydrylase(1257):O-succinylhomoserine sulfhydrylase (OSH sulfhydrylase)(3):O-succinylhomoserine sulfhydrylase MetZ(2):putative O-succinylhomoserine sulfhydrylase(2):O-succinylhomoserine (thiol)-lyase protein(2):Probable O-succinylhomoserine sulfhydrylase(1):probabable o-succinylhomoserine sulfhydrylase protein(1):O-succinylhomoserine sulfhydrylase 1(1)	NA(1028):metZ(241)	1176	1260	1185.39	31	2	Atu0432	MDIPDJ_00715	FLNPIO_00580
g0003866_0000001	g0003866		DUF1013 domain-containing protein	60	108	1269	1	1	1	0	0	0	0	1269	DUF1013 domain-containing protein(941):hypothetical protein(297):cytoplasmic protein(13):conserved hypothetical protein(6):protein of unknown function DUF1013(5):Conserved hypothetical protein(2):Cytoplasmic protein(2):hypothetical conserved protein(2):Uncharacterized protein conserved in bacteria(1)	NA(1269)	684	792	701.74	32	1	Atu2746	MDIPDJ_16625	FLNPIO_16485
g0004157_1_0000001	g0004157_1	bfr	bacterioferritin	60	103	1269	1.01	1	2	0	10	0	10	1279	bacterioferritin(1027):Bacterioferritin(244):bacterioferritin (iron storage homoprotein)(2):bacterioferritin protein(2):Probable bacterioferritin (Bfr) (cytochrome B-1) (cytochrome B-557) protein(1):predicted bacterioferritin(1):putative bacterioferritin (Bfr) (cytochrome B-1) (cytochrome B-557) protein(1):putative bacterioferritin(1)	NA(1038):bfr(241)	408	555	489.38	32	2	Atu2771	MDIPDJ_16480	FLNPIO_15905
g0000308	g0000308	maf	Maf-like protein	50	284	1269	1	1	1	0	0	0	0	1269	Maf-like protein(923):Septum formation protein Maf(151):Maf-like protein YceF(86):septum formation inhibitor Maf(52):septum formation protein Maf(17):septum formation protein(12):Maf-like protein YhdE(7):maf protein(4):putative maf-like protein(3):hypothetical protein(3):putative septum formation protein(2):maf-like family protein(2):Maf-like protein R00002(1):septum formation inhibitor protein(1…	NA(1028):maf(148):yceF(86):yhdE(7)	543	702	600.24	33	1	Atu0002	MDIPDJ_16695	FLNPIO_16555
g0011217_1_0000002	g0011217_1	rho	transcription termination factor Rho	70	24	1269	1	1	1	0	0	0	0	1269	transcription termination factor Rho(1016):hypothetical protein(237):Transcription termination factor Rho(9):transcription termination factor protein(2):transcription termination factor(2):putative transcription termination factor Rho protein(1):Probable transcription termination factor Rho protein(1):putative transcription termination factor rho(1)	NA(1264):rho(5)	1257	1395	1265.02	33	2	Atu2833	MDIPDJ_16675	FLNPIO_16535
g0001799_1_0000001	g0001799_1		DUF2794 domain-containing protein	60	189	1269	1	1	1	0	0	0	0	1269	DUF2794 domain-containing protein(942):hypothetical protein(311):conserved hypothetical protein(7):uncharacterized protein DUF2794(2):hypothetical conserved protein(2):conserved protein of unknown function(2):Protein of uncharacterised function (DUF2794)(1):Conserved hypothetical protein(1):Protein of unknown function (DUF2794)(1)	NA(1269)	342	438	401.29	34	1	Atu2683	MDIPDJ_14495	FLNPIO_15555
g0003567_1_0000001	g0003567_1	accA	acetyl-CoA carboxylase carboxyltransferase subunit alpha	60	120	1269	1	1	1	5	0	5	0	1269	acetyl-CoA carboxylase carboxyltransferase subunit alpha(917):Acetyl-coenzyme A carboxylase carboxyl transferase subunit alpha(249):acetyl-CoA carboxylase carboxyl transferase subunit alpha(72):acetyl-CoA carboxylase%2C carboxyl transferase%2C alpha subunit(10):acetyl-CoA carboxylase%2C carboxyltransferase alpha subunit(8):acetylCoA carboxylase%2C alpha subunit(3):acetyl-CoA carboxylase%2C carbox…	NA(1029):accA(245)	342	1023	951.68	34	2	Atu3630	MDIPDJ_13915	FLNPIO_15050
g0002879_1_0000001	g0002879_1	carA	carbamoyl-phosphate synthase small subunit	60	143	1269	1	1	2	0	2	0	2	1271	carbamoyl-phosphate synthase small subunit(780):Carbamoyl-phosphate synthase small chain(243):glutamine-hydrolyzing carbamoyl-phosphate synthase small subunit(126):carbamoyl phosphate synthase small subunit(53):carbamoyl phosphate synthetase small subunit(34):carbamoyl-phosphate synthase%2C small subunit(11):carbamoylphosphate synthase small chain(9):carbamoyl-phosphate synthase small chain(3):ca…	NA(1030):carA(241)	900	1317	1207.65	35	1	Atu2170	MDIPDJ_09605	FLNPIO_10610
g0002214_0000001	g0002214	yqeY	GatB/YqeY domain-containing protein	60	170	1269	1	1	2	0	2	0	2	1271	GatB/YqeY domain-containing protein(914):Yqey-like protein(236):glutamyl-tRNA amidotransferase(41):GatB family aspartyl/glutamyl-tRNA amidotransferase protein(34):hypothetical protein(10):aspartyl-tRNA amidotransferase subunit B(9):conserved hypothetical protein(5):putative protein YqeY(5):yqey-like family protein(3):Conserved hypothetical protein(3):GatB/yqey domain-containing protein(2):GatB/Yq…	NA(1266):yqeY(5)	450	540	453.36	35	2	Atu2169	MDIPDJ_09600	FLNPIO_10605
g0005115_1_0000003	g0005115_1	rplC	50S ribosomal protein L3	70	81	1269	1	1	2	0	2	0	2	1271	50S ribosomal protein L3(1258):50S ribosomal subunit protein L3(4):ribosomal protein L3(3):putative 50S ribosomal protein L3(2):Probable 50S ribosomal protein L3(1):50S ribosomal protein L3%2C bacterial(1):large subunit ribosomal protein L3(1):LSU ribosomal protein L3P(1)	NA(1030):rplC(241)	582	786	653.99	36	1	Atu1946	MDIPDJ_05215	FLNPIO_05400
g0007151_1_0000001	g0007151_1	rpsG	30S ribosomal protein S7	60	51	1269	1	1	2	0	3	0	3	1272	30S ribosomal protein S7(1254):ribosomal protein S7(10):SSU ribosomal protein S7P(2):putative 30S ribosomal protein S7(2):30S ribosomal subunit protein S7(2):Probable 30S ribosomal protein S7(1):ribosomal protein S7%2C bacterial/organelle(1)	NA(1030):rpsG(242)	393	471	470.94	36	2	Atu1950	MDIPDJ_05195	FLNPIO_05380
g0004447_0000001	g0004447	fabA	3-hydroxyacyl-[acyl-carrier-protein] dehydratase FabA	60	96	1269	1	1	2	0	1	0	1	1270	3-hydroxyacyl-[acyl-carrier-protein] dehydratase FabA(885):3-hydroxydecanoyl-[acyl-carrier-protein] dehydratase(247):beta-hydroxydecanoyl-ACP dehydratase(68):3-hydroxydecanoyl-(acyl-carrier-protein) dehydratase(36):beta-hydroxyacyl-(acyl-carrier-protein) dehydratase FabA(9):3-hydroxyacyl-[acyl-carrier-protein] dehydratase(8):3-hydroxydecanoyl-[acyl-carrier-protein] dehydratase (Beta-hydroxydecano…	NA(1028):fabA(242)	417	612	516.21	37	1	Atu0151	MDIPDJ_17485	FLNPIO_17355
g0003717_0000001	g0003717	fabB	beta-ketoacyl-ACP synthase I	60	117	1269	1	1	1	0	0	0	0	1269	beta-ketoacyl-ACP synthase I(643):beta-ketoacyl-[acyl-carrier-protein] synthase I(309):3-oxoacyl-[acyl-carrier-protein] synthase 1(244):3-oxoacyl-(acyl-carrier-protein) synthase(37):3-oxoacyl-[acyl-carrier-protein] synthase I(11):Beta-ketoacyl synthase(3):3-oxoacyl-ACP synthase(3):Beta-ketoacyl-acyl-carrier-protein synthase I(2):3-oxoacyl-(acyl-carrier-protein) synthase I protein(2):hypothetical …	NA(1027):fabB(242)	1200	1236	1226.24	37	2	Atu0150	MDIPDJ_17490	FLNPIO_17350
g0004236_1_0000007	g0004236_1	rplA	50S ribosomal protein L1	80	93	1269	1	1	2	0	2	0	2	1271	50S ribosomal protein L1(1251):ribosomal protein L1(10):50S ribosomal subunit protein L1(3):LSU ribosomal protein L1P(2):putative 50S ribosomal protein L1(2):50S ribosomal protein L 1(1):ribosomal protein L1%2C bacterial/chloroplast(1):Probable 50S ribosomal protein L1(1)	NA(1030):rplA(241)	690	705	698.85	38	1	Atu1959	MDIPDJ_05160	FLNPIO_05335
g0005514_1_0000002	g0005514_1	rplK	50S ribosomal protein L11	70	66	1269	1	1	2	0	2	0	2	1271	50S ribosomal protein L11(1252):ribosomal protein L11(10):putative 50S ribosomal protein L11(2):50S ribosomal subunit protein L11(2):LSU ribosomal protein L11P(2):50S Ribosomal Protein L11(2):Probable 50S ribosomal protein L11(1)	NA(1030):rplK(241)	429	432	431.38	38	2	Atu1960	MDIPDJ_05155	FLNPIO_05330
g0001660_1_0000001	g0001660_1	grpE	nucleotide exchange factor GrpE	60	190	1269	1	1	1	0	0	0	0	1269	nucleotide exchange factor GrpE(952):heat shock protein GrpE(273):GRPE protein(11):Protein GrpE(7):grpE family protein(3):Protein grpE (HSP-70 cofactor)(3):molecular chaperone GrpE(3):Ribulose-phosphate 3-epimerase(2):GrpE protein(2):molecular chaperone heat shock protein (hsp-70)(2):Protein grpE(2):putative GrpE heat shock protein(1):putative heat shock protein(1):GrpE family protein(1):co-chape…	NA(1264):grpE(5)	588	726	631.43	39	1	Atu0329	MDIPDJ_00055	FLNPIO_00045
g0001051	g0001051	trmB	tRNA (guanosine(46)-N7)-methyltransferase TrmB	50	231	1269	1	1	1	0	0	0	0	1269	tRNA (guanosine(46)-N7)-methyltransferase TrmB(950):tRNA (guanine-N(7)-)-methyltransferase(289):tRNA (guanine-N7-)-methyltransferase(11):tRNA (guanine-N(7)-)-methyltransferase (tRNA(m7G46)-methyltransferase)(3):putative tRNA (guanine-N(7)-)-methyltransferase(3):methyltransferase(2):probable tRNA (guanine-N(7)-)-methyltransferase protein(2):Putative tRNA (guanine-N(7)-)-methyltransferase(2):tRNA (…	NA(1028):trmB(241)	693	768	701.78	39	2	Atu0363	MDIPDJ_00255	FLNPIO_00215
g0001642	g0001642	guaB	CBS domain-containing protein	50	199	1269	1.02	1	2	1	30	1	30	1299	CBS domain-containing protein(969):Inosine-5'-monophosphate dehydrogenase(98):Hypoxic response protein 1(91):inosine-5-monophosphate dehydrogenase(57):D-arabinose 5-phosphate isomerase(36):inosine 5'-monophosphate dehydrogenase(11):Arabinose 5-phosphate isomerase GutQ(5):hypothetical protein(5):putative signal transduction protein with CBS domains(4):CBS domain protein(4):conserved hypothetical p…	NA(1106):guaB(97):hrp1(91):gutQ(5):kdsD(1)	153	468	433.38	40	1	Atu1752	MDIPDJ_07055	FLNPIO_06590
g0000770_0000002	g0000770	nifU	iron-sulfur cluster assembly scaffold protein	70	209	1269	1	1	2	0	1	0	1	1270	iron-sulfur cluster assembly scaffold protein(951):NifU-like protein(208):hypothetical protein(41):Fe-S cluster assembly protein NifU 2(34):nitrogen fixation protein NifU(8):nitrogen-fixing NifU domain protein(5):nitrogen fixation protein(4):NIFU-like protein(4):modular FeS cluster scaffolding protein NifU(2):Iron-sulfur cluster assembly scaffold protein(2):conserved hypothetical protein%3B putat…	NA(1064):nifU(206)	441	495	448.93	40	2	Atu1748	MDIPDJ_07035	FLNPIO_06610
g0001164_1_0000001	g0001164_1	adk	adenylate kinase	60	192	1269	1.09	1	3	0	115	0	117	1386	adenylate kinase(1066):Adenylate kinase(303):adenylate kinase family protein(4):putative adenylate kinase(3):adenylate kinase (ATP-AMP transphosphorylase) protein(2):adenylate kinase Adk(2):hypothetical protein(1):adenylate kinase 2(1):adenylate kinase 1(1):adenylate kinase protein(1):Probable adenylate kinase(1):adenylate kinase (ATP-AMP transphosphorylase) (AK)(1)	NA(1090):adk(296)	138	873	623.31	41	1	Atu1926	MDIPDJ_33210	FLNPIO_05505
g0004443_1_0000003	g0004443_1	greA	transcription elongation factor GreA	70	95	1269	1	1	2	0	1	0	1	1270	transcription elongation factor GreA(1008):Transcription elongation factor GreA(243):transcription elongation factor GreA domain protein(4):transcription elongation factor (transcript cleavage factor) protein(3):Transcription elongation factor(2):transcription elongation factor(2):transcription elongation factor GreA 1(2):transcription elongation facto(2):Transcription elongation factor greA (Tra…	NA(1029):greA(241)	474	768	477.41	42	1	Atu2182	MDIPDJ_09645	FLNPIO_10655
g0001305	g0001305	ybeY	rRNA maturation RNase YbeY	50	215	1269	1	1	1	0	0	0	0	1269	rRNA maturation RNase YbeY(920):Endoribonuclease YbeY(243):rRNA maturation factor protein(34):endoribonuclease YbeY(31):16S rRNA maturation RNase YbeY(8):conserved hypothetical protein(5):hypothetical protein(5):protein of unknown function UPF0054(3):putative rRNA maturation factor YbeY(3):rRNA maturation factor(3):putative rRNA maturation factor(2):metalloprotease ybeY(2):hypothetical conserved …	NA(1027):ybeY(242)	153	573	510.34	43	1	Atu0358	MDIPDJ_00230	FLNPIO_00190
g0004942_1_0000004	g0004942_1	ihfA	integration host factor subunit alpha	70	59	1269	1	1	1	0	0	0	0	1269	integration host factor subunit alpha(994):Integration host factor subunit alpha(248):integration host factor alpha subunit(11):integration host factor%2C alpha subunit(10):integration host factor alpha-subunit protein(1):putative integration host factor alpha-subunit(1):integration host factor protein%2C alpha subunit(1):putative integration host factor subunit alpha(1):integration host factor (…	NA(1028):ihfA(241)	252	375	338.24	44	1	Atu1180	MDIPDJ_04405	FLNPIO_04645
g0002371_1_0000001	g0002371_1	pdxH	pyridoxamine 5'-phosphate oxidase	60	163	1269	1.01	1	2	0	10	0	10	1279	pyridoxamine 5'-phosphate oxidase(975):Pyridoxine/pyridoxamine 5'-phosphate oxidase(247):pyridoxine/pyridoxamine 5'-phosphate oxidase(49):pyridoxine/pyridoxamine 5'-phosphate oxidase PdxH(2):pyridoxamine-phosphate oxidase(1):putative pyridoxamine 5'-phosphate oxidase (PNP/PMP oxidase)(1):putative pyridoxamine 5'-phosphate oxidase(1):pyridoxamine 5`-phosphate oxidase protein(1):pyridoxamine 5'-pho…	NA(1038):pdxH(241)	603	765	622.13	45	1	Atu0760	MDIPDJ_02350	FLNPIO_02280
g0009499_0000003	g0009499	divK	response regulator	80	33	1269	1	1	2	0	1	0	1	1270	response regulator(946):Polar-differentiation response regulator DivK(243):polar-differentiation response regulator DivK(34):two component response regulator(12):two-component system response regulator(11):response regulator receiver protein(5):two-component response regulator protein(3):two-component system cell cycle response regulator DivK(2):putative response regulator in two-component regula…	NA(1029):divK(241)	330	495	373.36	46	1	Atu1296	MDIPDJ_04850	FLNPIO_05035
g0003723_1_0000005	g0003723_1	gapA	type I glyceraldehyde-3-phosphate dehydrogenase	70	112	1269	1	1	2	0	1	0	1	1270	type I glyceraldehyde-3-phosphate dehydrogenase(953):Glyceraldehyde-3-phosphate dehydrogenase 1(142):Glyceraldehyde-3-phosphate dehydrogenase(100):glyceraldehyde 3-phosphate dehydrogenase(44):glyceraldehyde-3-phosphate dehydrogenase%2C type I(13):glyceraldehyde-3-phosphate dehydrogenase(6):Glyceraldehyde 3-Phosphate Dehydrogenase(2):glyceraldehyde 3-phosphate dehydrogenase protein(2):Glyceraldehy…	NA(1029):gapA(142):gap(99)	1002	1020	1010.84	47	1	Atu3737	MDIPDJ_11945	FLNPIO_12845
g0002635_1_0000013	g0002635_1	fdxE	(2Fe-2S)-binding protein	70	128	1269	1	1	2	1	5	1	5	1274	(2Fe-2S)-binding protein(626):Ferredoxin-6(242):(2Fe-2S) ferredoxin(209):2Fe-2S ferredoxin(123):ferredoxin-6(33):ferrodoxin(11):ferredoxin(11):ferredoxin%2C 2Fe-2S FDII electron transport iron-sulfur protein(5):2Fe-2S ferredoxin (FdII)(3):2Fe-2S iron-sulfur cluster binding domain protein(3):putative ferredoxin%2C 2Fe-2S(2):ferredoxin%2C 2FE-2S FDII electron transport IRON- sulfur protein(1):putat…	NA(1270):fdxE(5)	321	489	321.39	48	1	Atu1350	MDIPDJ_07675	FLNPIO_06740
g0002474_0000002	g0002474	ptsO	HPr family phosphocarrier protein	70	159	1269	1	1	1	0	0	0	0	1269	HPr family phosphocarrier protein(946):Phosphocarrier protein NPr(159):HPr-like protein Crh(82):phosphocarrier protein HPr(46):phosphate ABC transporter permease(6):Phosphotransferase system%2C phosphocarrier protein HPr(5):phosphocarrier%2C HPr family protein(4):phosphocarrier protein(3):Phosphocarrier protein HPr(3):dihydroxyacetone kinase subunit DhaM(2):Putative phosphocarrier HPR transmembra…	NA(1029):ptsO(158):crh(82)	270	360	279.75	49	1	Atu0030	MDIPDJ_16850	FLNPIO_16760
g0000852_0000001	g0000852	pth	aminoacyl-tRNA hydrolase	60	233	1269	1	1	2	0	1	0	1	1270	aminoacyl-tRNA hydrolase(928):Peptidyl-tRNA hydrolase(248):peptidyl-tRNA hydrolase(74):peptidyl tRNA hydrolase(10):peptidyl-tRNA hydrolase Pth(2):peptidyl-tRNA hydrolase protein(2):putative peptidyl-tRNA hydrolase(2):Aminoacyl-tRNA hydrolase(2):Peptidyl-tRNA hydrolase family protein(1):Probable peptidyl-tRNA hydrolase(1)	NA(1029):pth(241)	612	786	723.02	50	1	Atu2230	MDIPDJ_09880	FLNPIO_10905
g0002374_0000001	g0002374		NADH:ubiquinone oxidoreductase subunit NDUFA12	60	165	1269	1	1	2	0	2	0	2	1271	NADH:ubiquinone oxidoreductase subunit NDUFA12(949):NADH dehydrogenase(249):NADH dehydrogenase (ubiquinone) protein(34):NADH-ubiquinone oxidoreductase(9):hypothetical protein(9):NADH:ubiquinone oxidoreductase 17.2 kD subunit(5):putative NADH-ubiquinone oxidoreductase subunit(2):putative NADH-ubiquinone oxidoreductase subunit B17.2 (Complex I-B17.2) (CI-B17.2)(2):NADH:ubiquinone oxidoreductase sub…	NA(1271)	396	735	398.67	51	1	Atu1327	MDIPDJ_04990	FLNPIO_05185
g0001076	g0001076	phoR	phosphate regulon sensor histidine kinase PhoR	50	229	1269	1	1	1	0	0	0	0	1269	phosphate regulon sensor histidine kinase PhoR(941):Alkaline phosphatase synthesis sensor protein PhoR(236):phosphate regulon sensor histidine kinase protein(33):two-component sensor histidine kinase(9):two-component system%2C OmpR family%2C phosphate regulon sensor histidine kinase PhoR(8):phosphate regulon sensor kinase PhoR(8):histidine kinase(5):Adaptive-response sensory-kinase SasA(5):PAS/PA…	NA(1028):phoR(236):sasA(5)	1110	1407	1248.66	52	1	Atu0419	MDIPDJ_00655	FLNPIO_00395
g0001645_0000002	g0001645	gloA	lactoylglutathione lyase	70	155	1269	1	1	2	0	3	0	3	1272	lactoylglutathione lyase(975):Lactoylglutathione lyase(241):glyoxalase(33):Glyoxalase/bleomycin resistance protein/dioxygenase(5):lactoylglutathione lyase 2(3):Lactoylglutathione lyase (Methylglyoxalase) (Aldoketomutase) (Glyoxalase I) (Glx I) (Ketone-aldehyde mutase) (S-D-lactoylglutathione methylglyoxal lyase)(2):putative lactoylglutathione lyase(2):lactoylglutathione lyase methylglyoxalase pro…	NA(1031):gloA(241)	417	558	443.75	53	1	Atu1802	MDIPDJ_06070	FLNPIO_07945
g0002054_0000001	g0002054	mkl	ABC transporter ATP-binding protein	60	175	1269	1	1	2	0	3	0	3	1272	ABC transporter ATP-binding protein(925):putative ABC transporter ATP-binding protein(237):ATP-binding cassette domain-containing protein(57):iron ABC transporter ATP-binding protein(14):phospholipid/cholesterol/gamma-HCH transport system ATP-binding protein(10):putative ribonucleotide transport ATP-binding protein mkl(4):ABC transporter family protein(4):ABC transporter related(3):Putative ABC t…	NA(1267):mkl(4):mlaF(1)	738	1020	837.54	54	1	Atu1646	MDIPDJ_07785	FLNPIO_05625
g0000971_0000001	g0000971	hisH1	imidazole glycerol phosphate synthase subunit HisH	60	237	1269	1	1	1	0	0	0	0	1269	imidazole glycerol phosphate synthase subunit HisH(988):Imidazole glycerol phosphate synthase subunit HisH 1(236):imidazole glycerol phosphate synthase%2C glutamine amidotransferase subunit(13):glutamine amidotransferase(11):Imidazole glycerol phosphate synthase subunit HisH(8):imidazole glycerol phosphate synthase subunit hisH(3):imidazole glycerol phosphate synthase subunit HisH 1(3):Imidazole …	NA(1028):hisH1(236):hisH(5)	636	666	650.94	55	1	Atu0041	MDIPDJ_16915	FLNPIO_16695
g0004359_0000001	g0004359	glyQ	glycine--tRNA ligase subunit alpha	60	91	1269	1	1	2	0	1	0	1	1270	glycine--tRNA ligase subunit alpha(953):Glycine--tRNA ligase alpha subunit(243):glycyl-tRNA synthetase subunit alpha(44):glycyl-tRNA synthetase alpha chain(5):glycyl-tRNA synthetase%2C alpha subunit(5):glycine--tRNA ligase%2C alpha subunit(4):glycine tRNA synthetase%2C alpha subunit(3):putative glycyl-tRNA synthetase alpha chain(2):glycine--tRNA ligase alpha subunit GlyQ(2):glycyl-tRNA synthetase…	NA(1028):glyQ(242)	885	1032	955.67	56	1	Atu0639	MDIPDJ_02105	FLNPIO_01960
g0005772_0000002	g0005772	ftsE	cell division ATP-binding protein FtsE	70	62	1269	1	1	1	0	0	0	0	1269	cell division ATP-binding protein FtsE(963):Cell division ATP-binding protein FtsE(243):cell-division ATP-binding protein FtsE(34):cell division ATP-binding protein(12):ABC transporter ATP-binding protein(4):Cell division ABC transpoter (ATP-binding protein)(3):cell-division ATP-binding protein(2):putative cell division ATP-binding protein(2):cell division transport system ATP-binding protein(2):…	NA(1028):ftsE(241)	600	843	666.53	57	1	Atu3606	MDIPDJ_13775	FLNPIO_14925
g0009016_1_0000005	g0009016_1	hfq	RNA chaperone Hfq	80	28	1269	1	1	2	0	2	0	2	1271	RNA chaperone Hfq(685):RNA-binding protein Hfq(562):host factor-I protein(8):RNA-binding protein hfq(3):Protein hfq(2):protein Hfq(1):putative RNA binding protein(1):RNA-binding host factor I protein(1):probable RNA-binding protein (host factor I protein)(1):putative host factor protein(1):protein hfq(1):probabable rna binding protein(1):Probable RNA binding protein(1):Protein hfq (Nif-regulating…	NA(1030):hfq(241)	222	483	247.76	58	1	Atu1450	MDIPDJ_06420	FLNPIO_06325
g0003783_1_0000001	g0003783_1	lptB	LPS export ABC transporter ATP-binding protein	60	112	1269	1	1	1	0	0	0	0	1269	LPS export ABC transporter ATP-binding protein(804):Lipopolysaccharide export system ATP-binding protein LptB(244):ABC transporter ATP-binding protein(186):ABC transporter%2C nucleotide binding/ATPase protein(10):ABC transporter related(3):putative lipopolysaccharide transport protein B: ATP-binding component of ABC superfamily(3):lipopolysaccharide export system ATP-binding protein(2):Sulfate-tr…	NA(1027):lptB(242)	648	999	797.48	59	1	Atu0333	MDIPDJ_00075	FLNPIO_00070
g0000352	g0000352	moaE	molybdenum cofactor biosynthesis protein MoaE	50	304	1269	1	1	1	23	0	23	0	1269	molybdenum cofactor biosynthesis protein MoaE(894):Molybdopterin synthase catalytic subunit(242):molybdopterin synthase catalytic subunit(98):Molybdopterin synthase sulfur carrier subunit(13):molybdopterin converting factor subunit 1(9):molybdopterin biosynthesis MoaE protein(5):molybdopterin synthase catalytic subunit MoaE(4):Molybdenum cofactor biosynthesis protein E(3):moaE family protein(3):M…	NA(1037):moaE(242):moaD(13)	255	717	460.43	60	1	Atu1126	MDIPDJ_04145	FLNPIO_04365
g0001909	g0001909	cobO	cob(I)yrinic acid a%2Cc-diamide adenosyltransferase	50	185	1269	1	1	1	0	0	0	0	1269	cob(I)yrinic acid a%2Cc-diamide adenosyltransferase(997):Cob(I)yrinic acid a%2Cc-diamide adenosyltransferase(246):cob(I)alamin adenosyltransferase(18):cob(I)alamin adenosyltransferase protein(2):ATP:corrinoid adenosyltransferase BtuR/CobO/CobP family protein(1):putative cob(I)yrinic acid a%2Cc-diamide adenosyltransferase(1):Probable Cob(I)alamin adenosyltransferase(1):Corrinoid adenosyltransferas…	NA(1027):cobO(241):btuR(1)	558	732	638.7	61	1	Atu2807	MDIPDJ_08285	FLNPIO_08790
g0003272_1_0000001	g0003272_1		SUF system Fe-S cluster assembly protein	60	128	1269	1	1	2	0	1	0	1	1270	SUF system Fe-S cluster assembly protein(954):hypothetical protein(246):SUF system Fe-S cluster assembly associated protein(34):FeS assembly SUF system protein(21):FeS assembly protein(4):conserved hypothetical protein(4):hypothetical conserved protein(2):putative FeS assembly protein(1):conserved hypothetical protein (domain of unknown function DUF59)(1):Fe-S cluster assembly protein(1):DUF59 do…	NA(1270)	372	444	382.68	62	1	Atu1820	MDIPDJ_07270	FLNPIO_06885
g0000777_0000001	g0000777	yfiH	peptidoglycan editing factor PgeF	60	252	1269	1	1	2	0	1	0	1	1270	peptidoglycan editing factor PgeF(932):Laccase domain protein YfiH(236):multicopper polyphenol oxidoreductase laccase domain-containig protein(35):polyphenol oxidase(31):hypothetical protein(7):conserved hypothetical protein(6):Polyphenol oxidase(5):protein of unknown function DUF152(3):multi-copper polyphenol oxidoreductase laccase family protein(3):laccase domain-containing protein(2):Multi-cop…	NA(1029):yfiH(241)	759	921	794.6	63	1	Atu2215	MDIPDJ_09830	FLNPIO_10840
g0003679_1_0000001	g0003679_1	rpsT	30S ribosomal protein S20	60	115	1269	1	1	1	0	0	0	0	1269	30S ribosomal protein S20(1257):ribosomal protein S20(8):SSU ribosomal protein S20P(2):Ribosomal protein S20 family protein(1):putative 30S ribosomal protein S20(1)	NA(1028):rpsT(241)	267	369	272.09	64	1	Atu0323	MDIPDJ_19525	FLNPIO_18170
g0005467_1_0000005	g0005467_1	glnB	P-II family nitrogen regulator	80	58	1269	1	1	1	0	0	0	0	1269	P-II family nitrogen regulator(639):nitrogen regulatory protein P-II 1(172):Nitrogen regulatory protein P-II 2(93):Nitrogen regulatory protein P-II(90):transcriptional regulator(73):Nitrogen regulatory protein P-II 1(62):nitrogen regulatory protein P-II(60):nitrogen regulatory protein P-II GlnB 2(34):nitrogen regulatory protein PII 2(21):nitrogen regulatory protein PII(10):nitrogen regulatory P-I…	NA(1028):glnB(148):glnK(93)	327	372	343.56	65	1	Atu2757	MDIPDJ_14740	FLNPIO_15770
g0002450_1_0000001	g0002450_1	lolD	ABC transporter ATP-binding protein	60	161	1269	1	1	2	0	1	0	1	1270	ABC transporter ATP-binding protein(849):Lipoprotein-releasing system ATP-binding protein LolD(242):lipoprotein-releasing system ATP-binding protein LolD(59):ATP-binding cassette domain-containing protein(49):ABC transporter(28):lipoprotein-releasing system ATP-binding protein(11):ABC transporter family protein(4):Lipoprotein-releasing system ATP-binding protein lolD(3):lipoprotein-releasing ABC …	NA(1029):lolD(241)	609	744	684.84	66	1	Atu1290	MDIPDJ_04800	FLNPIO_05005
g0008884	g0008884	rpmF	50S ribosomal protein L32	50	35	1269	1	1	1	0	0	0	0	1269	50S ribosomal protein L32(1252):ribosomal protein L32(9):LSU ribosomal protein L32P(2):50S ribosomal subunit protein L32(2):putative 50S ribosomal protein L32(2):Probable 50S ribosomal protein L32(1):50S ribosomal subunit protein L32 (fragment)(1)	NA(1027):rpmF(242)	144	186	185.86	67	1	Atu0112	MDIPDJ_15690	FLNPIO_16315
g0004369_1_0000001	g0004369_1	rplE	50S ribosomal protein L5	60	96	1269	1	1	2	0	2	0	2	1271	50S ribosomal protein L5(1253):ribosomal protein L5(5):50S ribosomal subunit protein L5(3):LSU ribosomal protein L5P(2):ribosomal L5P family protein(2):putative 50S ribosomal protein L5(2):ribosomal L5P C-terminus family protein(1):ribosomal L5 family protein(1):Probable 50S ribosomal protein L5(1):Ribosomal protein L5(1)	NA(1029):rplE(242)	540	564	557.47	68	1	Atu1934	MDIPDJ_05275	FLNPIO_05460
g0003934_0000001	g0003934	nusB	transcription antitermination factor NusB	60	108	1269	1	1	1	0	0	0	0	1269	transcription antitermination factor NusB(845):hypothetical protein(236):N utilization substance protein B(124):transcription antitermination protein NusB(37):NusB antitermination factor(7):Transcription antitermination protein NusB(6):antitermination protein NusB(4):antitermination factor (L factor) (N utilization substance protein B)(3):Putative N utilization substance protein B(2):transcriptio…	NA(1264):nusB(5)	396	543	486.56	69	1	Atu1172	MDIPDJ_04370	FLNPIO_04605
g0000647_1_0000001	g0000647_1	livF	ABC transporter ATP-binding protein	60	148	1269	1.01	1	3	0	8	0	9	1278	ABC transporter ATP-binding protein(953):High-affinity branched-chain amino acid transport ATP-binding protein LivF(245):high-affinity branched-chain amino acid ABC transporter ATP-binding protein LivF 1(33):branched-chain amino acid transport system ATP-binding protein(8):ATP-binding cassette domain-containing protein(6):ABC transporter related(3):amino acid ABC transporter%2C ATP-binding protei…	NA(1034):livF(244)	714	753	728.72	70	1	Atu2424	MDIPDJ_11120	FLNPIO_12000
g0003833_0000001	g0003833	phoU	phosphate signaling complex protein PhoU	60	109	1269	1.01	1	2	0	13	0	13	1282	phosphate signaling complex protein PhoU(605):phosphate transport system regulatory protein PhoU(374):Phosphate-specific transport system accessory protein PhoU(237):phosphate-specific transport system accessory protein PhoU(22):phosphate transport system protein(9):PhoU family transcriptional regulator(6):Phosphate-specific transport system accessory protein PhoU (5):phosphate uptake regulator%2…	NA(1041):phoU(241)	708	801	716.69	71	1	Atu0424	MDIPDJ_00680	FLNPIO_00370
g0003776_1_0000007	g0003776_1	ettA	energy-dependent translational throttle protein EttA	70	98	1269	1	1	2	1	1	1	1	1270	energy-dependent translational throttle protein EttA(954):putative ABC transporter ATP-binding protein(132):putative ABC transporter ATP-binding protein/MT2552(105):ABC transporter ATP-binding protein(37):ABC transporter%2C nucleotide binding/ATPase protein(9):Energy-dependent translational throttle protein EttA(7):ABC transporter related(3):ATP-binding cassette protein%2C ChvD family(3):putative…	NA(1266):ettA(5)	219	1737	1648.79	72	1	Atu2125	MDIPDJ_09195	FLNPIO_10265
g0004446_1_0000001	g0004446_1	upp	uracil phosphoribosyltransferase	60	95	1269	1	1	2	0	1	0	1	1270	uracil phosphoribosyltransferase(1020):Uracil phosphoribosyltransferase(245):uracil phosphoribosyltransferase protein(2):putative uracil phosphoribosyltransferase(1):Probable uracil phosphoribosyltransferase(1):putative uracil phosphoribosyltransferase (UMP pyrophosphorylase)(1)	NA(1029):upp(241)	630	645	630.02	73	1	Atu0135	MDIPDJ_18250	FLNPIO_17555
g0004746_0000001	g0004746	rpsF	30S ribosomal protein S6	60	83	1269	1	1	2	0	1	0	1	1270	30S ribosomal protein S6(1255):ribosomal protein S6(8):SSU ribosomal protein S6P(3):Putative 30S ribosomal protein S6(2):Ribosomal protein S6 family protein(1):putative 30S ribosomal protein S6(1)	NA(1029):rpsF(241)	393	516	458.54	74	1	Atu1091	MDIPDJ_03970	FLNPIO_04215
g0003016_0000001	g0003016	era	GTPase Era	60	134	1269	1	1	2	0	4	0	4	1273	GTPase Era(1201):GTP-binding protein Era(59):GTP-binding protein(3):GTP-binding protein (era)(3):GTP-binding protein Era-like-protein(2):GTP-binding protein%2C Era family(1):GTPase(1):putative GTP-binding protein(1):putative GTP and RNA-binding cell cycle regulator(1):Probable GTP-binding protein(1)	NA(1028):era(245)	915	1119	944.29	75	1	Atu1036	MDIPDJ_03745	FLNPIO_03935
g0001105_1_0000001	g0001105_1	grxC	glutaredoxin 3	60	217	1269	1	1	1	0	0	0	0	1269	glutaredoxin 3(970):Glutaredoxin-3(237):glutaredoxin protein GrxC(34):glutaredoxin(12):Glutaredoxin 3(5):putative glutaredoxin(2):glutaredoxin protein(2):Glutaredoxin(1):putative glutaredoxin 3 protein(1):Probable glutaredoxin 3 protein(1):hypothetical protein(1):glutaredoxin 3 protein(1):Glutaredoxin%2C GrxC family(1):glutaredoxin-C6(1)	NA(1027):grxC(242)	252	318	259.5	76	1	Atu3511	MDIPDJ_13535	FLNPIO_14710
g0000745	g0000745	cmk	(d)CMP kinase	50	250	1269	1	1	1	0	0	0	0	1269	(d)CMP kinase(922):Cytidylate kinase(247):cytidylate kinase(91):Cytidylate kinase (CK) (Cytidine monophosphate kinase) (CMP kinase)(3):Putative cytidylate kinase (CMP kinase)(2):cytidylate kinase protein(1):cytidylate monophosphate kinase(1):putative cytidylate kinase(1):cytidylate kinase (cytidine monophosphate kinase) protein(1)	NA(1028):cmk(241)	624	777	649.51	77	1	Atu4103	MDIPDJ_17340	FLNPIO_17390
g0002173	g0002173	atpF	F0F1 ATP synthase subunit B	50	174	1269	1	1	1	0	0	0	0	1269	F0F1 ATP synthase subunit B(483):ATP synthase subunit b 1(253):ATP synthase subunit b precursor(236):ATP F0F1 synthase subunit B(206):ATP synthase subunit B(35):ATP synthase F0 subunit B(12):ATP synthase subunit b(11):ATP synthase B chain(10):ATP synthase F0%2C B subunit(4):H+transporting two-sector ATPase B/B' subunit(2):ATP synthase subunit B%2C membrane-bound%2C F0 sector(2):F-type H+-transpor…	NA(1028):atpF(241)	477	495	488.31	78	1	Atu0717	MDIPDJ_02005	FLNPIO_01890
g0001184_1_0000001	g0001184_1	bcp	peroxiredoxin	60	219	1269	1	1	1	0	0	0	0	1269	peroxiredoxin(788):Putative peroxiredoxin bcp(240):thioredoxin-dependent thiol peroxidase(144):peroxiredoxin Bcp(36):redoxin domain-containing protein(18):bacterioferritin comigratory protein(17):alkyl hydroperoxide reductase/ Thiol specific antioxidant/ Mal allergen(5):putative peroxiredoxin bcp(4):peroxiredoxin Q/BCP(2):redoxin family protein(2):alkyl hydroperoxide reductase(2):Putative bacteri…	NA(1028):bcp(241)	465	537	472.8	79	1	Atu1830	MDIPDJ_07335	FLNPIO_05580
g0003297_1_0000001	g0003297_1	acnA	aconitate hydratase AcnA	60	116	1269	1	1	2	1	1	1	1	1270	aconitate hydratase AcnA(932):Aconitate hydratase 1(238):aconitate hydratase(53):aconitate hydratase 1(34):Aconitate hydratase A(5):putative aconitate hydratase(2):Aconitate hydratase(2):aconitase(2):aconitate hydratase (citrate hydro-lyase) protein(1):aconitate hydratase protein(1):Probable aconitate hydratase(1)	NA(1029):acnA(242)	771	2772	2687.5	80	1	Atu2685	MDIPDJ_14505	FLNPIO_15565
g0004563_0000001	g0004563	sufB	Fe-S cluster assembly protein SufB	60	89	1269	1	1	1	0	0	0	0	1269	Fe-S cluster assembly protein SufB(960):FeS cluster assembly protein SufB(242):SUF system Fe-S cluster assembly protein SufB(35):FeS assembly protein SufB(12):transport protein associated with Fe-S cluster assembly%2C sufB(2):cysteine desulfurase activator complex subunit SufB(2):ABC transporter involved in Fe-S cluster assembly%2C permease protein(2):iron-regulated ABC transporter membrane compo…	NA(1027):sufB(242)	1425	1497	1470.03	81	1	Atu1824	MDIPDJ_07295	FLNPIO_06915
g0003799_0000001	g0003799	hslV	ATP-dependent protease subunit HslV	60	112	1269	1	1	1	0	0	0	0	1269	ATP-dependent protease subunit HslV(1087):HslU--HslV peptidase proteolytic subunit(109):ATP-dependent protease peptidase subunit HslV(36):heat shock protein hslV(10):ATP-dependent protease HslVU%2C peptidase subunit(5):20S proteasome A and B subunits(3):ATP-dependent protease hslV (protease subunit of a proteasome-like degradation complex)(2):ATP-dependent protease peptidase subunit(2):HslV compo…	NA(1027):hslV(242)	483	663	536.39	82	1	Atu0044	MDIPDJ_16930	FLNPIO_16685
g0009357_1_0000001	g0009357_1	rpmG	50S ribosomal protein L33	60	33	1269	1	1	2	0	1	0	1	1270	50S ribosomal protein L33(1253):ribosomal protein L33(8):50S ribosomal subunit protein L33(3):LSU ribosomal protein L33P(2):putative 50S ribosomal protein L33(2):Probable 50S ribosomal protein L33(1):ribosomal protein L33%2C bacterial type(1)	NA(1028):rpmG(242)	168	168	168	83	1	Atu1299	MDIPDJ_04865	FLNPIO_05050
g0000003_7_0000001	g0000003_7	ugpC	sn-glycerol-3-phosphate ABC transporter ATP-binding protein UgpC	60	4817	1269	15.7	3	28	1259	1269	7561	18655	19924	sn-glycerol-3-phosphate ABC transporter ATP-binding protein UgpC(12312):ABC transporter ATP-binding protein(7119):sn-glycerol-3-phosphate import ATP-binding protein UgpC(3766):Maltose/maltodextrin import ATP-binding protein MalK(2167):ATP-binding cassette domain-containing protein(979):sugar ABC transporter ATP-binding protein(782):Trehalose import ATP-binding protein SugC(427):sn-glycerol-3-phos…	NA(24293):ugpC(2462):malK(2163):sugC(425):potA(10)	141	1326	1073.09	84	1	Atu3099	MDIPDJ_21930	FLNPIO_06505
g0002547	g0002547	bamE	outer membrane protein assembly factor BamE	50	155	1269	1	1	1	0	0	0	0	1269	outer membrane protein assembly factor BamE(931):outer membrane biogenesis protein BamE(149):Outer membrane protein assembly factor BamE(87):SmpA/OmlA family outer membrane protein(34):hypothetical protein(16):outer membrane assembly protein BamE(13):membrane protein(9):SmpA/OmlA domain-containing protein(4):SmpA/OmlA domain protein(4):conserved hypothetical protein(3):putative outer membrane pro…	NA(1182):bamE(87)	414	747	524.2	85	1	Atu1175	MDIPDJ_04380	FLNPIO_04620
g0002217_1_0000004	g0002217_1	clpP	ATP-dependent Clp endopeptidase proteolytic subunit ClpP	70	78	1269	1	1	1	0	0	0	0	1269	ATP-dependent Clp endopeptidase proteolytic subunit ClpP(597):ATP-dependent Clp protease proteolytic subunit(344):ATP-dependent Clp endopeptidase%2C proteolytic subunit ClpP(213):ATP-dependent Clp protease proteolytic subunit precursor(48):ATP-dependent Clp protease proteolytic subunit 1(22):ATP-dependent Clp protease proteolytic subunit 2(15):ATP-dependent Clp protease%2C protease subunit(8):ATP…	NA(1028):clpP(241)	606	645	631.19	86	1	Atu1258	MDIPDJ_04615	FLNPIO_04825
g0000465_1_0000001	g0000465_1		DUF2312 domain-containing protein	60	176	1269	1.15	1	4	7	170	7	193	1462	DUF2312 domain-containing protein(1095):hypothetical protein(349):conserved hypothetical protein(9):uncharacterized protein (UPF0335 family)(3):UPF0335 protein(3):Protein of unknown function DUF2312(2):hypothetical conserved protein(2):BN406_00732(1):UPF0335 protein Avi_3695(1):Conserved hypothetical protein(1):Uncharacterized protein conserved in bacteria (DUF2312)(1):BN406_02651(1):conserved hy…	NA(1469)	123	1188	291.03	87	1	Atu3758	MDIPDJ_12155	FLNPIO_09475
g0009511_1_0000002	g0009511_1	rplP	50S ribosomal protein L16	70	30	1269	1	1	2	0	3	0	3	1272	50S ribosomal protein L16(1255):ribosomal protein L16(8):50S ribosomal subunit protein L16(3):LSU ribosomal protein L16P(2):putative 50S ribosomal protein L16(2):Probable 50S ribosomal protein L16(1):ribosomal protein L16%2C bacterial/organelle(1)	NA(1030):rplP(242)	243	414	413.87	88	1	Atu1939	MDIPDJ_05250	FLNPIO_05435
g0003813_0000001	g0003813	spo0F	response regulator	60	113	1269	1	1	1	0	0	0	0	1269	response regulator(949):Sporulation initiation phosphotransferase F(145):Response regulator MprA(86):response regulator CheY-like domain-containing protein(33):two component response regulator(12):MFS transporter(9):Response regulator receiver protein CpdR(5):response regulator receiver protein(5):putative two-component response regulator(3):Sensor histidine kinase TmoS(3):response regulator rece…	NA(1028):spo0F(145):mprA(86):cpdR(5):tmoS(3):zraR(1):yycF(1)	360	414	360.88	89	1	Atu3603	MDIPDJ_13760	FLNPIO_14910
g0003821_1_0000001	g0003821_1	hisB	imidazoleglycerol-phosphate dehydratase HisB	60	101	1269	1	1	1	0	0	0	0	1269	imidazoleglycerol-phosphate dehydratase HisB(884):Imidazoleglycerol-phosphate dehydratase(246):imidazoleglycerol-phosphate dehydratase(123):Histidine biosynthesis bifunctional protein HisB(5):imidazoleglycerol-phosphate dehydratase family protein(3):imidazoleglycerol-phosphate dehydratase protein(3):putative imidazoleglycerol-phosphate dehydratase(1):Probable imidazoleglycerol-phosphate dehydrata…	NA(1028):hisB(241)	594	693	606.26	90	1	Atu0043	MDIPDJ_16925	FLNPIO_16690
g0002310_0000002	g0002310	rnd	ribonuclease D	70	169	1269	1	1	1	0	0	0	0	1269	ribonuclease D(962):Ribonuclease D(243):ribonuclease D protein(35):3'-5' exonuclease(15):3'-5' exonuclease family protein(4):RNAse D protein(2):ribonuclease III protein(1):probabable ribonuclease D(1):putative ribonuclease(1):Putative ribonuclease D(1):Ribonuclease III protein(1):putative 3'-5' exonuclease family protein(1):Probable ribonuclease D(1):hypothetical protein(1)	NA(1028):rnd(241)	615	654	626.95	91	1	Atu4108	MDIPDJ_17325	FLNPIO_17115
g0005547_1_0000003	g0005547_1	pyrB	aspartate carbamoyltransferase catalytic subunit	70	70	1269	1	1	2	0	1	0	1	1270	aspartate carbamoyltransferase catalytic subunit(735):aspartate carbamoyltransferase(269):Aspartate carbamoyltransferase(246):aspartate carbamoyl transferase catalytic subunit(10):aspartate carbamoyltransferase (catalytic subunit)(2):aspartate carbamoyltransferase protein(2):aspartate carbamoyltransferase PyrB(2):Probable aspartate carbamoyltransferase catalytic chain(1):putative aspartate carbam…	NA(1029):pyrB(241)	939	1020	949.5	92	1	Atu1308	MDIPDJ_04905	FLNPIO_05095
g0001741_1_0000001	g0001741_1	serS	serine--tRNA ligase	60	193	1269	1	1	2	0	2	0	2	1271	serine--tRNA ligase(959):Serine--tRNA ligase(242):seryl-tRNA synthetase(54):Seryl-tRNA synthetase(4):Seryl-tRNA synthetase (Serine--tRNA ligase)(3):serine--tRNA ligase SerS(2):seryl-tRNA synthetase (serine-tRNA ligase) protein(2):seryl-tRNA synthetase%2C also charges selenocysteinyl-tRNA with serine(1):Probable seryl-tRNA synthetase (serine--tRNA ligase)(1):seryl-tRNA synthetase protein(1):putati…	NA(1030):serS(241)	1278	1464	1284.39	93	1	Atu1703	MDIPDJ_05810	FLNPIO_08880
g0004046_1_0000001	g0004046_1	rplF	50S ribosomal protein L6	60	107	1269	1	1	2	0	2	0	2	1271	50S ribosomal protein L6(1253):ribosomal protein L6(9):50S ribosomal subunit protein L6(3):putative 50S ribosomal protein L6(2):LSU ribosomal protein L6P(2):ribosomal protein L6%2C bacterial type(1):Probable 50S ribosomal protein L6(1)	NA(1030):rplF(241)	465	537	533.97	94	1	Atu1931	MDIPDJ_05290	FLNPIO_05475
g0005355_0000002	g0005355	rpsD	30S ribosomal protein S4	70	77	1269	1	1	2	0	1	0	1	1270	30S ribosomal protein S4(1251):ribosomal protein S4(8):RNA-binding S4 domain protein(3):SSU ribosomal protein S4P(2):30S ribosomal subunit protein S4(2):ribosomal protein S4%2C bacterial/organelle type(1):Probable 30S ribosomal subunit protein S4(1):putative 30S ribosomal subunit protein S4(1):putative 30S ribosomal protein S4(1)	NA(1029):rpsD(241)	441	618	617.8	95	1	Atu1860	MDIPDJ_07535	FLNPIO_05750
g0000011_3_0000001	g0000011_3	erfK	L%2CD-transpeptidase	60	554	1269	2.23	1	8	292	933	307	1556	2825	L%2CD-transpeptidase(2602):putative L%2CD-transpeptidase ErfK/SrfK precursor(161):putative L%2CD-transpeptidase YnhG precursor(160):L%2CD-transpeptidase domain-containing protein(69):hypothetical protein(52):ErfK/YbiS/YcfS/YnhG family protein(21):L%2CD-transpeptidase catalytic domain protein(10):conserved hypothetical protein(6):oxidoreductase(5):putative L%2CD-transpeptidase YbiS precursor(4):hy…	NA(2808):erfK(161):ynhG(160):ybiS(4)	264	1251	654	96	1	Atu2336	MDIPDJ_32445	FLNPIO_21805
g0000316_1_0000003	g0000316_1	ftsZ	cell division protein FtsZ	70	274	1269	1.98	1	5	2	1092	2	1244	2513	cell division protein FtsZ(1794):Cell division protein FtsZ(467):hypothetical protein(150):cell division protein FtsZ 2(36):cell division protein FtsZ 1(36):cell division protein(16):putative cell division protein FtsZ(2):Cell division protein ftsz(2):Cell division protein FtsZ 2(2):Cell division protein(2):Cell division protein ftsZ(2):Cell division protein ftsZ homolog 2(1):Cell division protei…	NA(2051):ftsZ(464)	186	1878	1338.83	97	1	Atu4215	MDIPDJ_24390	FLNPIO_10035
g0002437_0000001	g0002437	PGdx	peroxiredoxin	60	163	1269	1	1	2	0	1	0	1	1270	peroxiredoxin(918):Hybrid peroxiredoxin hyPrx5(240):redoxin domain-containing protein(44):thioredoxin-like protein(33):Redoxin domain protein(7):alkyl hydroperoxide reductase(5):peroxiredoxin protein(5):Putative peroxiredoxin(3):ahpC/TSA family protein(3):hybrid peroxiredoxin hyPrx5(2):Peroxiredoxin(1):putative thioredoxin family protein(1):probable peroxiredoxin protein(1):peroxiredoxin-like pro…	NA(1265):PGdx(5)	483	519	486.1	98	1	Atu0779	MDIPDJ_02490	FLNPIO_02445
g0004278_1_0000001	g0004278_1	dnaN	DNA polymerase III subunit beta	60	97	1269	1	1	1	0	0	0	0	1269	DNA polymerase III subunit beta(1235):DNA polymerase III%2C beta subunit(12):DNA polymerase III beta subunit(6):Beta sliding clamp(6):DNA directed RNA polymerase III%2C subunit beta(2):DNA polymerase III%2C beta chain protein(2):Probable DNA polymerase III%2C beta chain(1):DNA polymerase III%2C beta chain(1):putative DNA polymerase III%2Cbeta chain(1):DNA polymerase III%2C beta-subunit(1):DNA pol…	NA(1028):dnaN(241)	1089	1335	1122.5	99	1	Atu0301	MDIPDJ_19265	FLNPIO_18005
g0004175_1_0000003	g0004175_1	secY	preprotein translocase subunit SecY	70	91	1269	1	1	2	0	2	0	2	1271	preprotein translocase subunit SecY(1235):preprotein translocase%2C SecY subunit(11):Protein translocase subunit SecY(6):Preprotein translocase secY subunit(3):Preprotein translocase subunit SecY(3):protein-export translocase protein(3):protein translocase subunit secY/sec61 alpha(2):protein translocase subunit SecY(2):Preprotein translocase SECY subunit(2):preprotein translocase subunit(1):putat…	NA(1266):secY(5)	1332	1461	1341.15	100	1	Atu1927	MDIPDJ_05315	FLNPIO_05500
g0000496	g0000496	rutD	alpha/beta hydrolase	50	279	1269	1	1	1	0	0	0	0	1269	alpha/beta hydrolase(842):Alpha/beta hydrolase family protein(165):alpha/beta fold hydrolase(109):Putative aminoacrylate hydrolase RutD(68):alpha/beta hydrolase family protein(35):2-hydroxymuconic semialdehyde hydrolase(14):hypothetical protein(9):putative hydrolase protein(5):conserved hypothetical protein(4):1H-3-hydroxy-4-oxoquinaldine 2%2C4-dioxygenase(2):alpha/beta hydrolase fold protein(2):…	NA(1199):rutD(68):hod(2)	765	900	817.2	101	1	Atu0253	MDIPDJ_18600	FLNPIO_17410
g0003270_0000001	g0003270	ruvC	crossover junction endodeoxyribonuclease RuvC	60	126	1269	1	1	1	0	0	0	0	1269	crossover junction endodeoxyribonuclease RuvC(1001):Crossover junction endodeoxyribonuclease RuvC(243):Holliday junction resolvase(9):Crossover junction endodeoxyribonuclease ruvC (Holliday junction nuclease ruvC)(3):Holliday junction endonuclease RuvC(2):Crossover junction endodeoxyribonuclease ruvC(2):Holliday Junction Resolvase RuvC(2):holliday junction resolvase(1):component of RuvABC resolva…	NA(1028):ruvC(241)	465	528	511.85	102	1	Atu3724	MDIPDJ_11840	FLNPIO_12705
g0001709	g0001709	iscA	Fe-S cluster assembly scaffold SufA	50	194	1269	1	1	1	0	0	0	0	1269	Fe-S cluster assembly scaffold SufA(953):Iron-binding protein IscA(241):SUF system Fe-S cluster assembly SufA-like protein(34):FeS assembly scaffold SufA(23):Iron-sulfur cluster assembly protein(2):iron-sulfur cluster assembly protein(2):putative HesB nitrogen fixation family protein(2):HesB nitrogen fixation family protein(2):hypothetical conserved protein(2):Putative FeS assembly scaffold(1):fe…	NA(1028):iscA(241)	381	423	391.89	103	1	Atu1819	MDIPDJ_07265	FLNPIO_06880
g0003444_0000002	g0003444	nfuA	NifU family protein	70	126	1269	1	1	1	0	0	0	0	1269	NifU family protein(949):Fe/S biogenesis protein NfuA(241):Fe-S cluster assembly protein NifU 1(34):iron transporter(13):Scaffold protein Nfu/NifU(5):nitrogen fixation protein(3):hypothetical protein(3):protein Nfu/NifU(2):conserved hypothetical protein(2):Fe-S cluster biogenesis protein NfuA(2):putative Nfu/NifU scaffold protein(2):nifU-like domain protein(2):Iron transporter(2):putative scaffol…	NA(1247):nfuA(22)	558	579	566.18	104	1	Atu0351	MDIPDJ_00195	FLNPIO_00155
g0003389_0000001	g0003389	rplO	50S ribosomal protein L15	60	126	1269	1	1	2	0	2	0	2	1271	50S ribosomal protein L15(1250):ribosomal protein L15(11):50S ribosomal subunit protein L15(4):putative 50S ribosomal protein L15(2):LSU ribosomal protein L15P(2):Probable 50S ribosomal protein L15(1):ribosomal protein L15%2C bacterial/organelle(1)	NA(1030):rplO(241)	465	492	476.21	105	1	Atu1928	MDIPDJ_05310	FLNPIO_05495
g0006438_0000002	g0006438		alpha/beta hydrolase	70	60	1269	1	1	1	0	0	0	0	1269	alpha/beta hydrolase(481):alpha/beta fold hydrolase(477):Alpha/beta hydrolase family protein(237):alpha/beta hydrolase family protein(35):hypothetical protein(21):conserved hypothetical protein(4):putative alpha/beta hydrolase protein(3):conserved hypothetical protein%3B putative alpha/beta hydrolase domain(2):hydrolase(2):putative protein RP471(1):putative hydrolase of the alpha/beta superfamily…	NA(1269)	648	726	677.92	106	1	Atu1826	MDIPDJ_07305	FLNPIO_06925
g0011441_0000003	g0011441	spo0F	response regulator	80	24	1269	1	1	2	0	1	0	1	1270	response regulator(953):Sporulation initiation phosphotransferase F(236):response regulator CheY-like domain-containing protein(33):chemotaxis response regulator(12):Response regulator receiver protein CpdR(7):response regulator receiver protein(7):MFS transporter(4):Putative response regulator receiver (CheY-like protein)(2):probable two-component response regulator protein(2):two-component syst…	NA(1029):spo0F(236):cpdR(5)	327	399	363.75	107	1	Atu3883	MDIPDJ_12390	FLNPIO_13245
g0003278_1_0000004	g0003278_1		D-glycerate dehydrogenase	70	126	1269	1	1	1	0	0	0	0	1269	D-glycerate dehydrogenase(954):Glycerate dehydrogenase(241):glyoxylate reductase 1(32):D-isomer specific 2-hydroxyacid dehydrogenases family protein(11):Glyoxylate reductase(7):glyoxylate reductase(4):putative D-isomer specific 2-hydroxyacid dehydrogenases family protein%3B putative Glyoxylate reductase (Glycolate reductase)(3):glyoxylate reductase GyaR(2):2-hydroxyacid dehydrogenase(2):D-isomer …	NA(1269)	936	1074	1003.93	108	1	Atu0077	MDIPDJ_17665	FLNPIO_17865
g0006976_1_0000003	g0006976_1	rpsH	30S ribosomal protein S8	70	53	1269	1	1	2	0	2	0	2	1271	30S ribosomal protein S8(1252):ribosomal protein S8(6):ribosomal S8 family protein(3):putative 30S ribosomal protein S8(2):30S ribosomal subunit protein S8%2C and regulator(2):SSU ribosomal protein S8P(2):Ribosomal protein S8(1):30S ribosomal subunit protein S8(1):Ribosomal protein S8 family protein(1):Probable 30S ribosomal protein S8(1)	NA(1030):rpsH(241)	372	399	398.98	109	1	Atu1932	MDIPDJ_05285	FLNPIO_05470
g0005365_0000002	g0005365	rpmE	50S ribosomal protein L31	70	77	1269	1	1	1	0	0	0	0	1269	50S ribosomal protein L31(1252):ribosomal protein L31(9):putative 50S ribosomal protein L31(5):LSU ribosomal protein L31P(2):Probable 50S ribosomal protein L31(1)	NA(1028):rpmE(241)	222	231	222.02	110	1	Atu3743	MDIPDJ_12000	FLNPIO_12935
g0005228	g0005228	rplU	50S ribosomal protein L21	50	79	1269	1	1	1	0	0	0	0	1269	50S ribosomal protein L21(1252):ribosomal protein L21(8):50S ribosomal subunit protein L21(3):putative 50S ribosomal protein L21(2):LSU ribosomal protein L21P(2):Probable 50S ribosomal protein L21(1):Ribosomal prokaryotic L21 family protein(1)	NA(1027):rplU(242)	306	666	331.15	111	1	Atu2785	MDIPDJ_16380	FLNPIO_15965
g0003070_1_0000001	g0003070_1	mmsA	CoA-acylating methylmalonate-semialdehyde dehydrogenase	60	116	1269	1	1	2	0	4	0	4	1273	CoA-acylating methylmalonate-semialdehyde dehydrogenase(602):methylmalonate-semialdehyde dehydrogenase (CoA acylating)(346):Methylmalonate-semialdehyde dehydrogenase [acylating](240):methylmalonate-semialdehyde dehydrogenase (acylating)(41):methylmalonate-semialdehyde dehydrogenase(26):Putative 3-oxopropanoate dehydrogenase(5):Methylmalonate-semialdehyde dehydrogenase(4):methylmalonate-semialdehy…	NA(1029):mmsA(239):bauC(5)	1494	1557	1497.08	112	1	Atu0205	MDIPDJ_01460	FLNPIO_01600
g0004445	g0004445	gstB	glutathione S-transferase family protein	50	97	1269	1	1	1	0	0	0	0	1269	glutathione S-transferase family protein(932):Glutathione S-transferase GstB(147):hypothetical protein(81):glutathione S-transferase protein(38):glutathione S-transferase(37):putative glutathione S-transferase(9):stringent starvation protein A(8):Glutathione S-transferase(4):Glutathione S-transferase domain protein(4):putative Glutathione S-transferase family protein(3):Putative glutathione S-tra…	NA(1122):gstB(147)	615	693	692.86	113	1	Atu0293	MDIPDJ_19225	FLNPIO_17960
g0004766_1_0000003	g0004766_1	mraY	phospho-N-acetylmuramoyl-pentapeptide- transferase	70	89	1269	1	1	2	0	1	0	1	1270	phospho-N-acetylmuramoyl-pentapeptide- transferase(1012):Phospho-N-acetylmuramoyl-pentapeptide-transferase(242):phospho-N-acetylmuramoyl-pentapeptide transferase(4):Phospho-N-acetylmuramoyl-pentapeptide- transferase(3):phospho-N-acetylmuramoyl-pentapeptide- transferase protein(3):phospho-N-acetylmuramoyl-pentapeptide- transferase MraY(2):putative phospho-N-acetylmuramoyl-pentapeptide transferase(…	NA(1029):mraY(241)	582	1122	1102.6	114	1	Atu2097	MDIPDJ_09075	FLNPIO_10090
g0004544	g0004544	infC	translation initiation factor IF-3	50	93	1269	1	1	1	0	0	0	0	1269	translation initiation factor IF-3(1004):Translation initiation factor IF-3(245):translation initiation factor 3(9):translation initiation factor 3 (bIF-3)(2):translation initiation factor IF-3 protein(2):putative translation initiation factor(1):protein chain initiation factor IF-3(1):putative translation initiation factor IF-3 protein(1):initiation factor 3(1):Initiation factor 3(1):predicted t…	NA(1027):infC(242)	342	669	515.12	115	1	Atu0254	MDIPDJ_18605	FLNPIO_17415
g0003500_0000001	g0003500	hrcA	heat-inducible transcriptional repressor HrcA	60	124	1269	1	1	1	0	0	0	0	1269	heat-inducible transcriptional repressor HrcA(909):Heat-inducible transcription repressor HrcA(243):heat-inducible transcription repressor HrcA(50):HrcA family transcriptional regulator(42):heat-inducible transcription repressor(14):Heat-inducible transcription repressor(3):heat-inducible transcriptional regulator (repressor) protein(2):Probable heat-inducible transcription repressor protein(1):p…	NA(1028):hrcA(241)	1050	1227	1086.56	116	1	Atu0328	MDIPDJ_00045	FLNPIO_00040
g0000105_0000001	g0000105	tmk	DNA polymerase III subunit delta'	60	446	1269	1.99	1	2	1	1250	1	1250	2519	DNA polymerase III subunit delta'(949):dTMP kinase(948):Thymidylate kinase(246):DNA polymerase III subunit tau(236):thymidylate kinase(58):DNA polymerase III delta' subunit(33):thymydilate kinase(10):DNA polymerase III%2C delta prime subunit(5):DNA polymerase III delta prime subunit(4):hypothetical protein(4):DNA polymerase III subunit delta(3):thymidylate kinase protein(2):DNA polymerase III del…	NA(2042):tmk(241):dnaX(236):holB(1)	165	1044	855.72	117	1	Atu1497	MDIPDJ_06820	FLNPIO_06390
g0002204_1_0000005	g0002204_1	lpd3	dihydrolipoyl dehydrogenase	70	161	1269	1	1	1	0	0	0	0	1269	dihydrolipoyl dehydrogenase(957):Dihydrolipoyl dehydrogenase 3(241):dihydrolipoamide dehydrogenase protein(36):dihydrolipoamide dehydrogenase(26):dihydrolipoamide dehydrogenase%2C FAD/NAD(P)-binding%2C component of the 2-oxoglutarate dehydrogenase and the pyruvate dehydrogenase complexes(3):Probable dihydrolipoamide dehydrogenase (E3 component of 2-oxoglutarate dehydrogenase complex) transmembran…	NA(1028):lpd3(241)	1260	1416	1406.8	118	1	Atu2632	MDIPDJ_14220	FLNPIO_15295
g0004204_0000001	g0004204		DUF465 domain-containing protein	60	104	1269	1	1	2	1	1	1	1	1270	DUF465 domain-containing protein(938):hypothetical protein(315):protein of unknown function DUF465(5):conserved hypothetical protein(4):conserved protein of unknown function(3):hypothetical conserved protein(2):Hypothetical protein(2):putative conserved small protein containing a coiled-coil domain(1):Uncharacterized conserved small protein containing a coiled-coil domain(1)	NA(1271)	168	435	207.48	119	1	Atu3753	MDIPDJ_12075	FLNPIO_12990
g0000026_1_0000030	g0000026_1	cspA	cold-shock protein	70	112	1269	1	1	2	11	2	11	2	1271	cold-shock protein(948):Cold shock protein CspA(171):Cold shock protein CspV(69):cold shock protein(32):cold shock protein CspA(19):hypothetical protein(9):cold-shock DNA-binding domain protein(7):cold-shock protein CspB(6):Putative Cold-shock DNA-binding protein(3):cold shock domain-containing protein(3):Putative cold shock transcription regulator(2):putative cold-shock DNA-binding protein(2):pu…	NA(1042):cspA(171):cspV(69)	303	663	576.81	120	1	Atu1803	MDIPDJ_06075	FLNPIO_07940
g0001030	g0001030	rsmI	16S rRNA (cytidine(1402)-2'-O)-methyltransferase	50	233	1268	1	1	1	24	0	24	0	1268	16S rRNA (cytidine(1402)-2'-O)-methyltransferase(948):Ribosomal RNA small subunit methyltransferase I(245):ribosomal RNA small subunit methyltransferase I(36):hypothetical protein(13):tetrapyrrole methylase family protein(12):methyltransferase(12):putative methyltransferase(4):rRNA (cytidine-2'-O-)-methyltransferase(4):16S rRNA (cytidine1402-2'-O)-methyltransferase(3):Uroporphyrin-III C/tetrapyrr…	NA(1050):rsmI(242)	132	1125	917.65	121	1	Atu0302	MDIPDJ_19270	FLNPIO_18010
g0002570_0000001	g0002570	gshB	glutathione synthase	60	155	1268	1	1	1	0	0	0	0	1268	glutathione synthase(929):Glutathione synthetase(246):glutathione synthetase(84):glutathione synthetase GshB(3):glutathione synthetase protein(2):glutathione synthetase%2C prokaryotic(1):Putative glutathione synthetase(1):putative glutathione synthetase(1):Glutathione synthetase GshB(1)	NA(1027):gshB(241)	942	963	950.82	121	2	Atu0310	MDIPDJ_19290	FLNPIO_18045
g0004680_0000001	g0004680	rplD	50S ribosomal protein L4	60	92	1268	1	1	2	0	2	0	2	1270	50S ribosomal protein L4(1255):ribosomal protein L4/L1e(5):50S ribosomal subunit protein L4(3):LSU ribosomal protein L4P(2):putative 50S ribosomal protein L4(2):50S ribosomal protein L4/L1(1):50S ribosomal protein L4%2C bacterial/organelle(1):Probable 50S ribosomal protein L4(1)	NA(1029):rplD(241)	621	621	621	122	1	Atu1945	MDIPDJ_05220	FLNPIO_05405
g0005363_1_0000004	g0005363_1	rplW	50S ribosomal protein L23	70	53	1268	1	1	2	0	2	0	2	1270	50S ribosomal protein L23(1251):Ribosomal protein L25/L23(5):50S ribosomal subunit protein L23(4):ribosomal L23 family protein(3):putative 50S ribosomal protein L23(2):LSU ribosomal protein L23P(2):Ribosomal protein L23 family protein(1):Probable 50S ribosomal protein L23(1):Ribosomal protein L23(1)	NA(1029):rplW(241)	294	300	294.01	122	2	Atu1944	MDIPDJ_05225	FLNPIO_05410
g0003418_1_0000001	g0003418_1	gmk	guanylate kinase	60	124	1268	1	1	2	0	1	0	1	1269	guanylate kinase(1009):Guanylate kinase(249):Guanylate kinase (GMP kinase)(3):putative guanylate kinase(2):guanylate kinase (GMP kinase) protein(2):guanylate kinase Gmk(2):guanylate kinase protein(1):Probable guanylate kinase(1)	NA(1028):gmk(241)	600	696	662.83	123	1	Atu1101	MDIPDJ_04025	FLNPIO_04270
g0001163	g0001163		YicC family protein	50	210	1268	1	1	1	0	0	0	0	1268	YicC family protein(952):hypothetical protein(260):YicC-like family protein(35):conserved hypothetical protein(6):domain of unknown function DUF1732(3):TIGR00255 family protein(2):Conserved hypothetical protein CHP00255(2):hypothetical conserved protein(2):uncharacterized protein (TIGR00255 family)(2):Uncharacterized protein (TIGR00255 family)(1):Conserved hypothetical protein(1):yicC-like%2C N-t…	NA(1268)	660	909	887.88	123	2	Atu1100	MDIPDJ_04020	FLNPIO_04265
g0004274_1_0000003	g0004274_1	rplL	50S ribosomal protein L7/L12	70	99	1268	1	1	2	0	3	0	3	1271	50S ribosomal protein L7/L12(1252):ribosomal protein L7/L12(10):50S ribosomal subunit protein L7/L12(3):LSU ribosomal protein L12P(2):putative 50S ribosomal protein L7/L12 (L8)(2):Probable 50S ribosomal protein L7/L12 (L8)(1):50S ribosomal protein L7/L 12(1)	NA(1030):rplL(241)	372	387	379.05	124	1	Atu1957	MDIPDJ_05170	FLNPIO_05345
g0023041_1_0000006	g0023041_1	rpsL	30S ribosomal protein S12	90	6	1268	1	1	2	0	3	0	3	1271	30S ribosomal protein S12(1252):ribosomal protein S12(10):putative 30S ribosomal protein S12(2):30S ribosomal subunit protein S12(2):SSU ribosomal protein S12P(2):ribosomal protein S12%2C bacterial/organelle(1):30S ribosomal protein S 12(1):Probable 30S ribosomal protein S12(1)	NA(1030):rpsL(241)	372	609	372.19	124	2	Atu1951	MDIPDJ_05190	FLNPIO_05375
g0003134_0000002	g0003134	trpS	tryptophan--tRNA ligase	70	136	1268	1	1	1	0	0	0	0	1268	tryptophan--tRNA ligase(956):Tryptophan--tRNA ligase(243):tryptophanyl-tRNA synthetase(45):tryptophan-tRNA ligase(10):Tryptophanyl-tRNA synthetase (Tryptophan--tRNA ligase) (TrpRS)(3):tryptophanyl-tRNA synthetase protein(3):Tryptophanyl-tRNA synthetase(2):putative tryptophanyl-tRNA synthetase(2):tryptophan--tRNA ligase TrpS(2):tryptophanyl-tRNA synthetase 1(1):Probable tryptophanyl-tRNA synthetas…	NA(1027):trpS(241)	1038	1203	1065.08	125	1	Atu0349	MDIPDJ_00185	FLNPIO_00145
g0003908	g0003908		universal stress protein	50	112	1268	1	1	1	0	0	0	0	1268	universal stress protein(933):Universal stress protein family protein(236):universal stress UspA-like protein(34):universal stress protein UspA(31):hypothetical protein(7):putative universal stress protein(5):UspA domain protein(4):universal stress family protein(3):UspA domain-containing protein(2):nucleotide-binding universal stress UspA family protein(2):Hypothetical protein(2):Universal stres…	NA(1268)	444	516	491.79	125	2	Atu8118	MDIPDJ_00190	FLNPIO_00150
g0003352_1_0000004	g0003352_1	prfB	peptide chain release factor 2	70	114	1268	1	1	2	0	1	0	1	1269	peptide chain release factor 2(1010):Peptide chain release factor 2(241):Peptide chain release factor RF2(5):Peptide chain release factor 2 (RF-2)(3):conserved hypothetical protein(2):peptide chain release factor 2 (bRF-2)(2):peptide chain release factor 2 protein(2):putative peptide chain release factor 2 (RF-2) protein(1):putative peptide chain release factor 2 (rf-2)(1):peptide chain release f…	NA(1028):prfB(241)	966	1065	1045.51	126	1	Atu1342	MDIPDJ_05055	FLNPIO_05245
g0006855_1_0000005	g0006855_1	nusG	transcription termination/antitermination protein NusG	80	54	1268	1	1	2	0	2	0	2	1270	transcription termination/antitermination protein NusG(954):hypothetical protein(236):transcription antitermination protein NusG(47):transcription termination/antitermination factor NusG(7):Transcription termination/antitermination protein NusG(6):NusG antitermination factor(5):transcription antitermination protein(3):Transcription antitermination protein nusG(2):transcription antitermination pro…	NA(1265):nusG(5)	531	549	531.03	126	2	Atu1961	MDIPDJ_05150	FLNPIO_05325
g0002469_0000001	g0002469	purQ	phosphoribosylformylglycinamidine synthase subunit PurQ	60	161	1268	1	1	1	0	0	0	0	1268	phosphoribosylformylglycinamidine synthase subunit PurQ(934):Phosphoribosylformylglycinamidine synthase 1(238):phosphoribosylformylglycinamidine synthase I(41):phosphoribosylformylglycinamidine synthase 1(36):Phosphoribosylformylglycinamidine synthase subunit PurQ(7):phosphoribosylformylglycinamidine synthase I (FGAM synthase I)(3):phosphoribosylformylglycinamidine synthase subunit I(2):phosphori…	NA(1027):purQ(241)	624	702	672.26	127	1	Atu1845	MDIPDJ_07445	FLNPIO_05660
g0007113_1_0000006	g0007113_1	purC	phosphoribosylaminoimidazolesuccinocarboxamide synthase	80	50	1268	1	1	1	0	0	0	0	1268	phosphoribosylaminoimidazolesuccinocarboxamide synthase(898):Phosphoribosylaminoimidazole-succinocarboxamide synthase(244):phosphoribosylaminoimidazole-succinocarboxamide synthase 1(91):phosphoribosylaminoimidazole-succinocarboxamide synthase(21):phosphoribosylaminoimidazole- succinocarboxamidesynthase(3):phosphoribosylaminoimidazole-succinocarboxamide synthase PurC(2):putative phosphoribosylamin…	NA(1027):purC(241)	765	915	765.76	127	2	Atu1843	MDIPDJ_07430	FLNPIO_05670
g0003878_1_0000003	g0003878_1	rpoZ	DNA-directed RNA polymerase subunit omega	70	112	1268	1	1	2	0	1	0	1	1269	DNA-directed RNA polymerase subunit omega(1240):DNA-directed RNA polymerase omega subunit(13):DNA-directed RNA polymerase%2C omega subunit(8):RNA polymerase omega subunit(3):DNA-directed RNA polymerase omega chain protein(2):putative polymerase(1):RpoZ(1):RNA polymerase Rpb6 family protein(1)	NA(1028):rpoZ(241)	282	453	402.21	128	1	Atu1029	MDIPDJ_03710	FLNPIO_03910
g0004198_0000001	g0004198	smpB	SsrA-binding protein SmpB	60	99	1268	1	1	2	0	4	0	4	1272	SsrA-binding protein SmpB(880):SsrA-binding protein(373):SSRA-binding protein(10):ssrA-binding (tmRNA-binding) protein(3):trans-translation protein%2C binds tmRNA and tRNA (SsrA-binding protein)(2):Conserved hypothetical protein(1):ssrA-binding protein(1):putative RNA binding protein(1):putative SsrA-binding protein(1)	NA(1029):smpB(243)	453	573	480.38	128	2	Atu1025	MDIPDJ_03700	FLNPIO_03885
g0004717_1_0000001	g0004717_1	manX	PTS sugar transporter subunit IIA	60	90	1268	1	1	1	0	0	0	0	1268	PTS sugar transporter subunit IIA(624):PTS fructose transporter subunit IIA(321):PTS system mannose-specific EIIAB component(241):protein-N(pi)-phosphohistidine-sugar phosphotransferase protein(34):PTS system%2C mannose-specific IIA component(8):PTS system fructose subfamily IIA component(5):pts system%2C mannose-specific iiab component(4):PTS system fructose IIA component family protein(4):PTS f…	NA(1027):manX(241)	402	402	402	129	1	Atu0031	MDIPDJ_16855	FLNPIO_16755
g0001708	g0001708	arfB	aminoacyl-tRNA hydrolase	50	183	1268	1	1	1	0	0	0	0	1268	aminoacyl-tRNA hydrolase(948):Peptidyl-tRNA hydrolase ArfB(242):peptide chain release factor 1 protein(34):peptide chain release factor I(12):Class I peptide chain release factor(5):RF-1 domain protein(3):ribosome-associated protein(3):peptidyl-tRNA hydrolase domain protein(2):conserved hypothetical protein(2):Peptidyl-tRNA hydrolase(2):probable peptide chain release factor protein (peptidyl-tRNA…	NA(1027):arfB(241)	420	456	436.68	129	2	Atu0036	MDIPDJ_16880	FLNPIO_16725
g0001192_0000001	g0001192	aroB	3-dehydroquinate synthase	60	222	1268	1	1	1	0	0	0	0	1268	3-dehydroquinate synthase(1258):3-dehydroquinate synthase AroB(2):3-dehydroquinate synthase protein(2):Putative 3-dehydroquinate synthase transmembrane protein(2):fragment of bifunctional: shikimate kinase (N-terminal)%3B dehydroquinate synthase (C-terminal)(part 2)(1):putative 3-dehydroquinate synthase(1):fragment of bifunctional: shikimate kinase (N-terminal)%3B dehydroquinate synthase (C-termi…	NA(1027):aroB(241)	777	1161	1132.6	130	1	Atu3625	MDIPDJ_13895	FLNPIO_15030
g0005603_0000003	g0005603	cobS	cobaltochelatase subunit CobS	80	72	1268	1	1	1	0	0	0	0	1268	cobaltochelatase subunit CobS(985):Aerobic cobaltochelatase subunit CobS(244):cobalamin biosynthesis protein(11):cobaltochelatase%2C CobS subunit(6):cobalt chelatase%2C pCobS small subunit(5):cobaltochelatase CobS subunit(3):aerobic cobaltochelatase%2C CobS subunit(2):Aerobic cobaltochelatase cobS subunit (cobalamin biosynthesis)(2):aerobic cobaltochelatase subunit CobS(2):putative aerobic cobalt…	NA(1027):cobS(241)	987	1044	992.87	130	2	Atu3622	MDIPDJ_13875	FLNPIO_15015
g0003798_0000001	g0003798	nuoJ	NADH-quinone oxidoreductase subunit J	60	115	1268	1	1	2	0	1	0	1	1269	NADH-quinone oxidoreductase subunit J(1177):NADH dehydrogenase (quinone) subunit J 1(32):NADH:ubiquinone oxidoreductase subunit J(23):NADH ubiquinone oxidoreductase chain J(10):NADH-ubiquinone/plastoquinone oxidoreductase chain 6(5):NADH-ubiquinone/plastoquinone oxidoreductase chain 6 family protein(4):NADH-quinone oxidoreductase chain J (NADH dehydrogenase I%2C chain J) (NDH-1%2C chain J)(3):NAD…	NA(1028):nuoJ(241)	606	669	615.13	131	1	Atu1279	MDIPDJ_04740	FLNPIO_04935
g0001541_0000002	g0001541	nuoM	NADH-quinone oxidoreductase subunit M	70	198	1268	1	1	2	582	3	582	3	1271	NADH-quinone oxidoreductase subunit M(1732):NADH dehydrogenase (quinone) subunit M 2(32):NADH dehydrogenase (quinone) subunit M 1(32):proton-translocating NADH-quinone oxidoreductase%2C chain M(10):NADH ubiquinone oxidoreductase chain M(8):proton-translocating NADH-quinone oxidoreductase%2C chain M family protein(6):NADH:ubiquinone oxidoreductase subunit M(5):NADH dehydrogenase I chain M(4):NADH-…	NA(1612):nuoM(241)	261	1569	1500.05	131	2	Atu1282	MDIPDJ_04755	FLNPIO_04950
g0004118_1_0000001	g0004118_1	ilvH	acetolactate synthase small subunit	60	105	1268	1	1	2	0	2	0	2	1270	acetolactate synthase small subunit(959):Acetolactate synthase isozyme 3 small subunit(230):acetolactate synthase 3 small subunit(34):acetolactate synthase%2C small subunit(21):Acetolactate synthase small subunit(11):Acetolactate synthase small subunit (AHAS) (Acetohydroxy-acid synthase small subunit) (ALS)(3):acetolactate synthase small subunit IlvH(2):putative acetolactate synthase isozyme III …	NA(1029):ilvH(241)	366	576	572.7	132	1	Atu2035	MDIPDJ_08680	FLNPIO_09715
g0004881_0000002	g0004881	ilvC	ketol-acid reductoisomerase	70	87	1268	1	1	2	0	3	0	3	1271	ketol-acid reductoisomerase(1014):Ketol-acid reductoisomerase(243):Ketol-acid reductoisomerase (NADP(+))(7):ketol-acid reductoisomerase protein(2):ketol-acid reductoisomerase IlvC(2):Ketol-acid reductoisomerase (Acetohydroxy-acid isomeroreductase) (Alpha-keto-beta-hydroxylacil reductoisomerase)(2):putative ketol-acid reductoisomerase(1)	NA(1030):ilvC(241)	813	1020	1019.84	132	2	Atu2019	MDIPDJ_08555	FLNPIO_09620
g0001588_1_0000001	g0001588_1	def	peptide deformylase	60	191	1268	1	1	1	0	0	0	0	1268	peptide deformylase(1000):Peptide deformylase(245):polypeptide deformylase(10):Peptide deformylase (PDF) (Polypeptide deformylase)(3):peptide deformylase Def(2):peptide deformylase protein(2):Polypeptide deformylase family protein(1):probabable peptide deformylase(1):putative peptide deformylase(1):polypeptide deformylase peptide deformylase(1):Probable peptide deformylase(1):putative peptide def…	NA(1027):def(241)	504	594	518.42	133	1	Atu0366	MDIPDJ_00290	FLNPIO_00565
g0004591_0000001	g0004591	ptsN	PTS IIA-like nitrogen-regulatory protein PtsN	60	94	1268	1	1	1	0	0	0	0	1268	PTS IIA-like nitrogen-regulatory protein PtsN(829):Nitrogen regulatory protein(242):PTS IIA-like nitrogen regulatory protein PtsN(134):PTS system nitrogen regulatory protein PtsN 1(29):nitrogen regulatory IIA protein(12):PTS system nitrogen regulatory protein PtsN(5):transcriptional regulator(2):Nitrogen regulatory protein (Enzyme IIA-NTR) [Includes: Phosphotransferase enzyme IIA component (PTS s…	NA(1027):ptsN(241)	327	474	464.21	133	2	Atu0330	MDIPDJ_00060	FLNPIO_00050
g0002843_0000001	g0002843	rplI	50S ribosomal protein L9	60	146	1268	1	1	2	0	1	0	1	1269	50S ribosomal protein L9(1254):ribosomal protein L9(9):LSU ribosomal protein L9P(3):putative 50S ribosomal protein L9(2):Probable 50S ribosomal protein L9(1)	NA(1028):rplI(241)	552	630	577.59	134	1	Atu1088	MDIPDJ_03955	FLNPIO_04200
g0004381_1_0000003	g0004381_1	dnaC	replicative DNA helicase	70	90	1268	1.04	1	2	0	46	0	46	1314	replicative DNA helicase(1057):Replicative DNA helicase(245):replicative DNA helicase DnaB(2):primary replicative DNA helicase(2):DNA helicase protein(2):putative replicative DNA helicase%2C dnaB(2):putative replicative DNA helicase(1):Probable replicative DNA helicase(1):putative DNA helicase(1):replicative DNA helicase protein(1)	NA(1073):dnaC(241)	1254	1560	1497.72	134	2	Atu1084	MDIPDJ_03935	FLNPIO_04195
g0001849_1_0000001	g0001849_1		EVE domain-containing protein	60	177	1268	1	1	1	0	0	0	0	1268	EVE domain-containing protein(941):EVE domain protein(237):EVE/PUA-like domain-containing protein(35):hypothetical protein(14):ubiquinol-cytochrome C reductase(12):ubiquinol-cytochrome c reductase(9):conserved hypothetical protein(7):protein of unknown function DUF55(3):putative RNA-binding protein with PUA-like domain(2):RNA-binding protein(2):hypothetical conserved protein(2):Uncharacterized pr…	NA(1268)	420	462	435.13	135	1	Atu2648	MDIPDJ_14315	FLNPIO_15380
g0003906_1_0000002	g0003906_1	rplS	50S ribosomal protein L19	70	101	1268	1	1	2	0	1	0	1	1269	50S ribosomal protein L19(1255):ribosomal protein L19(8):LSU ribosomal protein L19P(2):putative 50S ribosomal protein(1):Probable 50S ribosomal protein L19(1):putative 50S ribosomal protein L19(1):ribosomal protein L19%2C bacterial type(1)	NA(1028):rplS(241)	375	594	542.99	135	2	Atu2703	MDIPDJ_14650	FLNPIO_15670
g0003213	g0003213	yebC	YebC/PmpR family DNA-binding transcriptional regulator	50	112	1268	1	1	1	0	0	0	0	1268	YebC/PmpR family DNA-binding transcriptional regulator(934):putative transcriptional regulatory protein(241):transcriptional regulator protein(34):transcriptional regulator(26):hypothetical protein(8):conserved hypothetical protein(4):protein of unknown function DUF28(3):DNA-binding regulatory%2C YebC/PmpR family protein(3):YebC/PmpR family DNA-binding regulatory protein(2):UPF0082 protein yeeN(2…	NA(1267):yebC(1)	741	864	747.75	136	1	Atu3727	MDIPDJ_11850	FLNPIO_12800
g0003187_0000001	g0003187	ruvA	Holliday junction branch migration protein RuvA	60	129	1268	1	1	2	1	1	1	1	1269	Holliday junction branch migration protein RuvA(947):Holliday junction ATP-dependent DNA helicase RuvA(244):holliday junction ATP-dependent DNA helicase RuvA(36):Holliday junction DNA helicase RuvA(23):Holliday junction DNA helicase ruvA(4):Holliday junction ATP-dependent DNA helicase ruvA(3):holliday junction DNA helicase RuvA(3):holliday junction DNA helicase protein(2):Holliday junction DNA he…	NA(1029):ruvA(241)	294	663	616.17	136	2	Atu3723	MDIPDJ_11825	FLNPIO_12710
g0002479_1_0000001	g0002479_1	argH1	argininosuccinate lyase	60	142	1268	1	1	1	0	0	0	0	1268	argininosuccinate lyase(1008):Argininosuccinate lyase 1(237):Argininosuccinate lyase(10):argininosuccinate lyase 1(3):argininosuccinate lyase protein(3):hypothetical protein(2):argininosuccinate lyase ArgH(2):putative argininosuccinate lyase asal protein(1):Probable argininosuccinate lyase asal protein(1):putative argininosuccinate lyase(1)	NA(1027):argH1(236):argH(5)	381	1434	1401.5	137	1	Atu3599	MDIPDJ_13740	FLNPIO_14890
g0000090_1_0000012	g0000090_1	ibpA	Hsp20 family protein	70	128	1268	1	1	2	0	1	0	1	1269	Hsp20 family protein(597):molecular chaperone(258):Small heat shock protein IbpA(242):heat-shock protein IbpA(70):small heat shock protein IbpA(31):heat-shock protein(21):molecular chaperone Hsp20(9):small heat shock protein(6):heat-shock protein Hsp20(6):heat shock protein Hsp20(5):molecular chaperone small heat shock protein(4):hsp20/alpha crystallin family protein(3):molecular chaperone IbpA(2…	NA(1028):ibpA(241)	459	492	471.48	138	1	Atu3887	MDIPDJ_12340	FLNPIO_13215
g0002210_0000001	g0002210	xthA	exodeoxyribonuclease III	60	170	1268	1	1	1	1	0	1	0	1268	exodeoxyribonuclease III(972):Exodeoxyribonuclease III(243):exodeoxyribonuclease III xth protein(34):putative exodeoxyribonuclease III (xthA)(4):exodeoxyribonuclease III family protein(3):exodeoxyribonuclease III protein(3):exodeoxyribonuclease III Xth(2):exodeoxyribonuclease-3(2):Putative exodeoxyribonuclease III(2):putative exodeoxyribonuclease III protein(1):exodeoxyribonuclease III (xth) fami…	NA(1028):xthA(241)	258	816	804.13	139	1	Atu2761	MDIPDJ_14720	FLNPIO_15745
g0002233_0000001	g0002233		DUF2093 domain-containing protein	60	173	1268	1	1	1	0	0	0	0	1268	DUF2093 domain-containing protein(942):hypothetical protein(311):conserved hypothetical protein(7):conserved protein of unknown function(2):Protein of unknown function DUF2093(2):hypothetical conserved protein(2):Conserved hypothetical protein(1):Uncharacterized protein conserved in bacteria(1)	NA(1268)	219	381	230.77	140	1	Atu0698	MDIPDJ_01900	FLNPIO_01760
g0004564_1_0000003	g0004564_1	recA	recombinase RecA	80	87	1268	1	1	2	0	4	0	4	1272	recombinase RecA(857):recombinase A(278):DNA recombination/repair protein RecA(96):RecA protein(13):Protein RecA(7):protein RecA(4):recA protein(3):recombinase A protein(3):DNA strand exchange and recombination protein(2):recombination protein RecA(2):Protein recA(2):Recombinase A (recA)(2):DNA strand exchange and recombination protein with protease and nuclease activity(1):recombination protein(…	NA(1267):recA(5)	1047	1167	1088.32	141	1	Atu1874	MDIPDJ_07590	FLNPIO_08450
g0000903_0000001	g0000903	moaC	cyclic pyranopterin monophosphate synthase MoaC	60	241	1268	1	1	1	0	0	0	0	1268	cyclic pyranopterin monophosphate synthase MoaC(942):Cyclic pyranopterin monophosphate synthase accessory protein(237):molybdenum cofactor biosynthesis protein C(69):Cyclic pyranopterin monophosphate synthase(6):cyclic pyranopterin monophosphate synthase accessory protein(4):cyclic pyranopterin monophosphate synthase subunit MoaC(2):molybdenum cofactor biosynthesis protein MoaC(2):molybdenum cofa…	NA(1026):moaC(242)	444	528	494.51	142	1	Atu1689	MDIPDJ_06890	FLNPIO_08495
g0003522	g0003522		DUF4164 family protein	50	124	1268	1	1	1	0	0	0	0	1268	DUF4164 family protein(633):hypothetical protein(308):DUF4164 domain-containing protein(301):tropomyosin(9):conserved hypothetical protein(7):conserved protein of unknown function(2):Hypothetical protein(2):contains similarity to tropomyosin(2):uncharacterized protein DUF4164(2):hypothetical conserved protein(2)	NA(1268)	255	297	273.51	143	1	Atu8192	MDIPDJ_11935	FLNPIO_12855
g0004232_0000001	g0004232	pyrH	UMP kinase	60	98	1268	1	1	2	1	4	1	4	1272	UMP kinase(958):Uridylate kinase(248):uridylate kinase(58):putative uridylate kinase(2):uridylate kinase protein(2):uridylate kinase PyrH(2):Uridylate kinase (UK) (Uridine monophosphate kinase) (UMP kinase)(2):Probable uridylate kinase(1)	NA(1029):pyrH(244)	297	867	722.17	144	1	Atu1376	MDIPDJ_06230	FLNPIO_08320
g0003136_0000001	g0003136	yejB	microcin C ABC transporter permease YejB	60	136	1268	1	1	2	0	4	0	4	1272	microcin C ABC transporter permease YejB(921):Inner membrane ABC transporter permease protein YejB(243):ABC transporter permease protein(35):microcin ABC transporter permease(28):microcin C transport system permease protein(10):binding-protein-dependent transport systems inner membrane component(4):putative oligopeptide transport protein (ABC superfamily%2C membrane)(3):inner membrane ABC transpo…	NA(1030):yejB(242)	231	1164	1088.37	145	1	Atu0188	MDIPDJ_18075	FLNPIO_17600
g0000980_0000001	g0000980		GNAT family N-acetyltransferase	60	222	1268	1	1	2	0	2	0	2	1270	GNAT family N-acetyltransferase(789):hypothetical protein(362):N-acetyltransferase(65):N-acetyltransferase family protein(34):protein of unknown function DUF482(5):conserved hypothetical protein(5):acetyltransferase domain protein(3):conserved hypothetical protein%3B putative Acyl-CoA N-acyltransferase domain(2):hypothetical conserved protein(2):Conserved hypothetical protein(1):acyl-CoA N-acyltr…	NA(1270)	1089	1281	1192.56	146	1	Atu1370	MDIPDJ_06195	FLNPIO_08350
g0004045_1_0000001	g0004045_1	exbD	protein TolR	60	107	1268	1	1	1	0	0	0	0	1268	protein TolR(961):Biopolymer transport protein ExbD(242):biopolymer transporter protein ExbD/TolR(33):tolR protein(9):Biopolymer transport protein tolR(2):biopolymer transport protein%2C TolR(2):putative biopolymer transport protein%2C TolR(2):putative transport transmembrane protein(2):cell division and transport-associated protein TolR(2):Putative transport transmembrane protein(2):biopolymer t…	NA(1027):exbD(241)	384	492	456.63	147	1	Atu3716	MDIPDJ_11765	FLNPIO_12760
g0003407_0000001	g0003407	rlmN	23S rRNA (adenine(2503)-C(2))-methyltransferase RlmN	60	126	1268	1	1	1	0	0	0	0	1268	23S rRNA (adenine(2503)-C(2))-methyltransferase RlmN(944):Dual-specificity RNA methyltransferase RlmN(243):ribosomal RNA large subunit methyltransferase N(36):23S rRNA (adenine(2503)-C(2))-methyltransferase(10):23S rRNA (adenine2503-C2)-methyltransferase(9):radical SAM enzyme%2C Cfr family(4):conserved hypothetical protein(3):Ribosomal RNA large subunit methyltransferase N(3):putative pyruvate fo…	NA(1027):rlmN(241)	1083	1341	1229.91	148	1	Atu2673	MDIPDJ_14435	FLNPIO_15505
g0003981_1_0000002	g0003981_1	ahcY	adenosylhomocysteinase	70	108	1268	1	1	2	0	2	0	2	1270	adenosylhomocysteinase(965):Adenosylhomocysteinase(245):S-adenosyl-L-homocysteine hydrolase(37):S-adenosylhomocysteine hydrolase(10):S-adenosyl-L-homocysteine hydrolase 1(4):Adenosylhomocysteinase (S-adenosyl-L-homocysteine hydrolase) (AdoHcyase)(3):adenosylhomocysteinase protein(2):putative S-adenosyl-L-homocysteine hydrolase(1):S-adenosylhomocysteine hydrolase protein(1):putative adenosylhomocy…	NA(1029):ahcY(241)	1380	1530	1401.14	149	1	Atu0029	MDIPDJ_16845	FLNPIO_16765
g0003635_0000001	g0003635	argF	ornithine carbamoyltransferase	60	120	1268	1	1	2	0	2	0	2	1270	ornithine carbamoyltransferase(1011):Ornithine carbamoyltransferase(246):ornithine carbamoyltransferase protein(3):ornithine carbamoyltransferase (OTCase)(3):ornithine carbamoyltransferase ArgF(2):putative ornithine carbamoyltransferase(2):Ornithine carbamoyltransferase%2C catabolic(1):Ornithine carbamoyltransferase%2C anabolic(1):Probable ornithine carbamoyltransferase(1)	NA(1029):argF(241)	912	948	916.69	150	1	Atu0429	MDIPDJ_00700	FLNPIO_00350
g0000670	g0000670	tesA	arylesterase	50	261	1268	1	1	1	0	0	0	0	1268	arylesterase(954):Arylesterase precursor(235):SGNH family esterase protein(34):acyl-CoA thioesterase(9):Arylesterase(8):lipolytic protein G-D-S-L family(4):GDSL-like Lipase/Acylhydrolase family protein(4):multifunctional: acyl-CoA thioesterase I%3B protease I%3B lysophospholipaseL(I)(3):esterase(2):Putative arylesterase(2):acyl-CoA thioesterase-1(2):acyl-CoA thioesterase protein(2):Esterase TesA …	NA(1267):tesA(1)	534	768	648.87	151	1	Atu2679	MDIPDJ_14465	FLNPIO_15530
g0001081_0000001	g0001081	thrB	homoserine kinase	60	230	1268	1	1	2	0	1	0	1	1269	homoserine kinase(1014):Homoserine kinase(246):homoserine kinase protein(3):homoserine kinase ThrB(2):Putative homoserine kinase(2):putative homoserine kinase(1):homoserine kinase%2C Neisseria type(1)	NA(1028):thrB(241)	960	1041	971.02	152	1	Atu0775	MDIPDJ_02450	FLNPIO_02415
g0002759_0000001	g0002759	bpt	arginyltransferase	60	142	1268	1	1	1	0	0	0	0	1268	arginyltransferase(925):arginyl-tRNA-protein transferase(261):arginyl-tRNA--protein transferase(35):arginine-tRNA-protein transferase(17):Aspartate/glutamate leucyltransferase(6):putative arginyl-tRNA--protein transferase(6):Arginyltransferase(4):arginyl-tRNA protein transferase protein(3):Putative arginyl-tRNA--protein transferase(2):arginyl-tRNA--protein transferase Ate(2):hypothetical protein(…	NA(1263):bpt(5)	357	840	773.1	153	1	Atu1159	MDIPDJ_04295	FLNPIO_04540
g0005422_1_0000003	g0005422_1	rpsN	30S ribosomal protein S14	70	75	1268	1	1	2	0	2	0	2	1270	30S ribosomal protein S14(1255):ribosomal protein S14(4):ribosomal S14p/S29e family protein(3):SSU ribosomal protein S14P(2):putative 30S ribosomal protein S14(2):30S ribosomal subunit protein S14(1):Ribosomal protein S14p/S29e family protein(1):Probable 30S ribosomal protein S14(1):Ribosomal protein S14(1)	NA(1029):rpsN(241)	306	306	306	154	1	Atu1933	MDIPDJ_05280	FLNPIO_05465
g0001831_1_0000001	g0001831_1	yciC	GTP-binding protein	60	156	1268	1	1	2	0	2	0	2	1270	GTP-binding protein(923):Putative metal chaperone YciC(242):cobalamin biosynthesis CobW-like protein(34):cobalamin biosynthesis protein CobW(29):cobalamin synthesis protein(14):cobalamin synthesis protein P47K(6):hypothetical protein(3):cobalamin synthesis protein/P47K family protein(2):cobW/HypB/UreG%2C nucleotide-binding domain protein(2):Putative cobalamin synthesis protein/P47K family protein…	NA(1028):yciC(242)	441	1275	1105.35	155	1	Atu4502	MDIPDJ_12590	FLNPIO_13440
g0002031	g0002031	hslO	Hsp33 family molecular chaperone	50	179	1268	1	1	1	1	0	1	0	1268	Hsp33 family molecular chaperone(947):33 kDa chaperonin(243):Hsp33 chaperonin(34):chaperonin (heat shock protein hsp33)(9):Hsp33 protein(8):Hsp33 family chaperone(4):Hsp33-like chaperonin(4):33K chaperonin (heat shock protein 33) protein(3):hsp33 family protein(3):molecular chaperone Hsp33(2):heat shock protein HSP33(2):chaperonin heat shock protein 33(1):Hsp33 family protein(1):33 kDa chaperonin…	NA(1028):hslO(241)	237	1167	991.49	156	1	Atu0430	MDIPDJ_00705	FLNPIO_00345
g0003744_0000001	g0003744	ompR	response regulator transcription factor	60	115	1268	1	1	2	0	1	0	1	1269	response regulator transcription factor(552):DNA-binding response regulator(349):Transcriptional regulatory protein OmpR(241):response regulator(48):transcriptional regulatory OmpR protein(33):two component response regulator(12):two component transcriptional regulator%2C winged helix family(5):two-component system response regulator OmpR(4):putative Two-component transcriptional regulator(3):two…	NA(1028):ompR(241)	696	753	704.86	157	1	Atu2206	MDIPDJ_09785	FLNPIO_10800
g0000098_1_0000001	g0000098_1	nodM	glutamine--fructose-6-phosphate transaminase (isomerizing)	60	448	1268	1.35	1	4	1160	414	1166	446	1714	glutamine--fructose-6-phosphate transaminase (isomerizing)(1155):bifunctional UDP-N-acetylglucosamine diphosphorylase/glucosamine-1-phosphate N-acetyltransferase GlmU(906):Glutamine--fructose-6-phosphate aminotransferase [isomerizing](270):Bifunctional protein GlmU(244):SIS domain-containing protein(49):bifunctional N-acetylglucosamine-1-phosphate uridyltransferase/glucosamine-1-phosphate acetylt…	NA(2370):nodM(268):glmU(242)	201	2883	1576.83	158	1	Atu1786	MDIPDJ_06565	FLNPIO_06470
g0005680_0000003	g0005680	ndhC	NADH-quinone oxidoreductase subunit A	80	71	1268	1	1	2	0	1	0	1	1269	NADH-quinone oxidoreductase subunit A(955):NAD(P)H-quinone oxidoreductase subunit 3(238):NADH dehydrogenase (quinone) subunit A 1(32):NADH ubiquinone oxidoreductase chain A(11):NAD(P)H-quinone oxidoreductase subunit 3%2C chloroplastic(5):NADH-ubiquinone/plastoquinone oxidoreductase%2C chain 3 family protein(4):NADH dehydrogenase subunit A(4):NADH-ubiquinone/plastoquinone oxidoreductase chain 3(3)…	NA(1028):ndhC(241)	366	639	368.01	159	1	Atu1268	MDIPDJ_04685	FLNPIO_04880
g0003295_1_0000002	g0003295_1	sucA	2-oxoglutarate dehydrogenase E1 component	70	116	1268	1	1	1	0	0	0	0	1268	2-oxoglutarate dehydrogenase E1 component(1215):2-oxoglutarate dehydrogenase subunit E1(15):oxoglutarate dehydrogenase E1 component(10):oxoglutarate dehydrogenase (succinyl-transferring)%2C E1 component(5):2-oxoglutarate dehydrogenase%2C E1 subunit(5):2-oxoglutarate dehydrogenase%2C E1 component(4):2-oxoglutarate decarboxylase%2C component of the 2-oxoglutarate dehydrogenase complex%2C thiamin-bi…	NA(1027):sucA(241)	2961	3084	2992.84	160	1	Atu2636	MDIPDJ_14255	FLNPIO_15315
g0002703_0000002	g0002703	atpG	F0F1 ATP synthase subunit gamma	70	136	1268	1	1	1	0	0	0	0	1268	F0F1 ATP synthase subunit gamma(912):ATP synthase gamma chain(254):ATP synthase subunit gamma(76):ATP synthase F1%2C gamma subunit(10):ATP synthase subunit gamma%2C membrane-bound%2C F1 sector(3):ATP synthase F1 subcomplex gamma subunit(2):H(+)-transporting ATP synthase protein%2C gamma subunit(2):ATP synthase F0F1 subunit gamma(1):putative ATP synthase gamma chain(1):ATP synthase F0F1 gamma subu…	NA(1027):atpG(241)	441	894	882.49	161	1	Atu2623	MDIPDJ_14150	FLNPIO_15255
g0004890_1_0000003	g0004890_1	sdhB	succinate dehydrogenase iron-sulfur subunit	70	85	1268	1	1	2	0	1	0	1	1269	succinate dehydrogenase iron-sulfur subunit(989):Succinate dehydrogenase iron-sulfur subunit(245):succinate dehydrogenase iron-sulfur(11):succinate dehydrogenase and fumarate reductase iron-sulfur protein(6):succinate dehydrogenase and fumarate reductase iron-sulfur family protein(3):succinate dehydrogenase subunit B(3):succinate dehydrogenase iron-sulfur subunit SdhB(2):succinate dehydrogenase%2…	NA(1028):sdhB(241)	780	786	780.01	162	1	Atu2642	MDIPDJ_14285	FLNPIO_15350
g0005331_1_0000005	g0005331_1	ntrC	nitrogen regulation protein NR(I)	70	45	1268	1.01	1	2	2	14	2	14	1282	nitrogen regulation protein NR(I)(954):Nitrogen assimilation regulatory protein(244):nitrogen assimilation regulatory protein NtrC(34):hypothetical protein(10):two component response regulator(10):DNA-binding transcriptional regulator NtrC(6):nitrogen metabolism transcriptional regulator%2C NtrC%2C Fis Family(5):nitrogen assimilation regulatory protein(5):nitrogen regulation protein NR(3):two-com…	NA(1041):ntrC(243)	123	1455	1438.92	163	1	Atu1446	MDIPDJ_06400	FLNPIO_06310
g0001304	g0001304	gloB	hydroxyacylglutathione hydrolase	50	216	1268	1	1	1	0	0	0	0	1268	hydroxyacylglutathione hydrolase(963):Hydroxyacylglutathione hydrolase(242):hydroxyacylgluthatione hydrolase(34):glyoxalase II(12):Hydroxyacylglutathione hydrolase GloB(5):hydroxyacylgluthatione hydrolase protein(3):putative hydroxyacylglutathione hydrolase (Glyoxalase II)(3):putative glyoxalase II(2):Putative hydroxyacylglutathione hydrolase (glyoxalase II) (GLX II) protein(2):putative hydroxyac…	NA(1027):gloB(241)	720	789	770.91	164	1	Atu3614	MDIPDJ_13830	FLNPIO_14970
g0000093_1_0000017	g0000093_1		pyridoxal phosphate-dependent aminotransferase	70	106	1268	1	1	3	6	4	6	5	1273	pyridoxal phosphate-dependent aminotransferase(796):Aspartate aminotransferase(249):aminotransferase class I/II-fold pyridoxal phosphate-dependent enzyme(106):aspartate aminotransferase(45):aspartate aminotransferase A 1(33):aspartate aminotransferase A(18):aspartate transaminase(10):aspartate aminotransferase protein(3):aminotransferase class I and II(3):Aspartate transaminase(2):Aspartate amino…	NA(1279)	402	1596	1201.02	165	1	Atu2196	MDIPDJ_09740	FLNPIO_10765
g0002329_1_0000001	g0002329_1	rplY	50S ribosomal protein L25	60	165	1268	1	1	2	0	1	0	1	1269	50S ribosomal protein L25(729):50S ribosomal protein L25/general stress protein Ctc(524):ribosomal protein L25%2C Ctc-form(6):ribosomal 5S rRNA E-loop binding protein Ctc/L25/TL5(3):Putative 50S ribosomal protein L25(2):LSU ribosomal protein L25P(2):50S ribosomal protein L25%2C Ctc-form(1):50S ribosomal protein L25/general stress protein CTC(1):putative 50S ribosomal protein L25(1)	NA(1028):rplY(241)	588	702	612.1	166	1	Atu2227	MDIPDJ_09865	FLNPIO_10890
g0001519_1_0000053	g0001519_1	dksA	RNA polymerase-binding protein DksA	80	67	1268	1	1	1	0	0	0	0	1268	RNA polymerase-binding protein DksA(992):RNA polymerase-binding transcription factor DksA(242):DnaK suppressor protein(17):transcriptional regulator%2C TraR/DksA family(5):RNA polymerase-binding protein(3):TraR/DksA family transcriptional regulator(3):Putative DnaK suppresor protein(2):putative DnaK suppressor protein(1):dnaK deletion suppressor protein(1):DNA-binding transcriptional regulator of…	NA(1027):dksA(241)	411	459	420.56	167	1	Atu1359	MDIPDJ_07625	FLNPIO_06785
g0003525_0000001	g0003525	ppk	RNA degradosome polyphosphate kinase	60	119	1268	1	1	1	0	0	0	0	1268	RNA degradosome polyphosphate kinase(952):Polyphosphate kinase(250):polyphosphate kinase(52):polyphosphate kinase 1(5):polyphosphate kinase protein(3):Putative polyphosphate kinase(2):putative Polyphosphate kinase (Polyphosphoric acid kinase) (ATP-polyphosphate phosphotransferase) Ppk(2):putative Polyphosphate kinase (Polyphosphoric acid kinase) (ATP-polyphosphate phosphotransferase)Ppk(1):putati…	NA(1027):ppk(241)	1698	2301	2210.72	168	1	Atu1144	MDIPDJ_04220	FLNPIO_04460
g0001834	g0001834	yidC	membrane protein insertase YidC	50	190	1268	1	1	1	0	0	0	0	1268	membrane protein insertase YidC(954):Membrane protein insertase YidC(243):membrane protein insertase OxaA/YidC(33):preprotein translocase 60 kD membrane subunit(10):putative inner membrane protein translocase component YidC(3):60 kDa inner membrane insertion protein(3):Inner membrane protein oxaA(3):Membrane protein oxaA(2):inner membrane protein OxaA(2):membrane protein insertase(2):Putative inn…	NA(1027):yidC(241)	1779	1926	1798.5	169	1	Atu0384	MDIPDJ_00400	FLNPIO_00265
g0002977	g0002977	mshD	GNAT family N-acetyltransferase	50	142	1268	1	1	1	0	0	0	0	1268	GNAT family N-acetyltransferase(570):N-acetyltransferase(381):Acetyltransferase (GNAT) family protein(152):putative acetyltransferase(85):GCN5-related N-acetyltransferase protein(34):acetyltransferase(11):hypothetical protein(7):GCN5-related N-acetyltransferase(6):GCN5 family acetyltransferase(6):putative N-acetyltransferase(3):putative acetyltransferase protein(2):Acetyltransferase(2):Mycothiol …	NA(1266):mshD(2)	324	516	503.42	170	1	Atu2662	MDIPDJ_14390	FLNPIO_15450
g0002812_1_0000001	g0002812_1	aroC	chorismate synthase	60	147	1268	1	1	2	0	1	0	1	1269	chorismate synthase(1011):Chorismate synthase(246):chorismate synthase (5-enolpyruvylshikimate-3-phosphate phospholyase)(3):chorismate synthase protein(2):putative chorismate synthase(2):chorismate synthase AroC(2):Probable chorismate synthase(1):probabable chorismate synthase protein(1):Chorismate synthase family protein(1)	NA(1027):aroC(242)	1083	1365	1104.24	171	1	Atu0754	MDIPDJ_02320	FLNPIO_02240
g0000383_1_0000001	g0000383_1		methylmalonyl-CoA epimerase	60	293	1268	1.03	1	3	0	41	0	42	1310	methylmalonyl-CoA epimerase(989):Glyoxalase-like domain protein(230):methylmalonyl-CoA epimerase protein(35):Glyoxalase/Bleomycin resistance protein/Dioxygenase superfamily protein(21):lactoylglutathione lyase(13):hypothetical protein(8):Methylmalonyl-CoA epimerase(3):Putative glyoxalase I family protein%3B putative Methylmalonyl-CoA epimerase(3):putative lactoylglutathione lyase protein(2):putat…	NA(1310)	303	486	407.78	172	1	Atu3579	MDIPDJ_23165	FLNPIO_04970
g0000925_0000001	g0000925	lipB	lipoyl(octanoyl) transferase LipB	60	226	1268	1	1	2	0	1	0	1	1269	lipoyl(octanoyl) transferase LipB(631):lipoate-protein ligase B(318):Octanoyltransferase(246):octanoyltransferase(34):lipoate biosynthesis protein B(12):lipoate--protein ligase B(11):lipoyl(octanoyl) transferase(7):lipoyltransferase(3):lipoate biosynthesis protein B%3B Lipoate-protein ligase B(2):lipoyl(octanoyl) transferase protein (lipoate biosynthesis)(1):Probable lipoate-protein ligase B(1):l…	NA(1028):lipB(241)	591	789	729.18	173	1	Atu1556	MDIPDJ_07155	FLNPIO_05815
g0008818_1_0000030	g0008818_1	ctrA	response regulator transcription factor	90	14	1268	1	1	1	0	0	0	0	1268	response regulator transcription factor(596):DNA-binding response regulator(353):Cell cycle response regulator CtrA(246):cell cycle response regulator CtrA(36):two component response regulator(12):two component transcriptional regulator%2C winged helix family(5):two-component response regulator protein controls chromosomal replication initiation(3):cell cycle transcriptional regulator CtrA(3):Two…	NA(1027):ctrA(241)	699	705	702.51	174	1	Atu2434	MDIPDJ_11185	FLNPIO_12070
g0003218_1_0000007	g0003218_1	leuD	3-isopropylmalate dehydratase small subunit	70	129	1268	1	1	2	0	1	0	1	1269	3-isopropylmalate dehydratase small subunit(1234):3-isopropylmalate dehydratase%2C small subunit(19):3-isopropylmalate dehydratase small subunit 1(4):putative 3-isopropylmalate dehydratase small subunit(2):3-isopropylmalate dehydratase small subunit protein(2):3-isopropylmalate dehydratase small subunit (Isopropylmalate isomerase) (Alpha-IPM isomerase) (IPMI)(2):3-isopropylmalate dehydratase smal…	NA(1028):leuD(237):leuD1(4)	603	651	607.34	175	1	Atu2790	MDIPDJ_16525	FLNPIO_16385
g0004300_0000001	g0004300		DUF3126 family protein	60	101	1268	1	1	2	0	2	0	2	1270	DUF3126 family protein(633):DUF3126 domain-containing protein(311):hypothetical protein(310):conserved hypothetical protein(8):uncharacterized protein DUF3126(2):hypothetical conserved protein(2):Hypothetical unknown protein(1):Protein of uncharacterised function (DUF3126)(1):Hypothetical protein(1):Protein of unknown function (DUF3126)(1)	NA(1270)	204	336	207.89	176	1	Atu1570	MDIPDJ_06170	FLNPIO_08385
g0003791_1_0000004	g0003791_1	asd2	aspartate-semialdehyde dehydrogenase	70	98	1268	1	1	1	0	0	0	0	1268	aspartate-semialdehyde dehydrogenase(1010):Aspartate-semialdehyde dehydrogenase 2(241):Aspartate-semialdehyde dehydrogenase(4):aspartate-B-semialdehyde dehydrogenase protein(3):aspartate-semialdehyde dehydrogenase Asd(2):aspartate semialdehyde dehydrogenase(2):Aspartate-semialdehyde dehydrogenase (ASA dehydrogenase) (ASADH)(2):Putative aspartate-semialdehyde dehydrogenase(2):aspartate-semialdehyd…	NA(1027):asd2(241)	984	1086	1034.95	177	1	Atu2490	MDIPDJ_16565	FLNPIO_16410
g0001720_1_0000001	g0001720_1	potH	ABC transporter permease subunit	60	174	1268	1	1	1	0	0	0	0	1268	ABC transporter permease subunit(627):putrescine/spermidine ABC transporter permease(313):Putrescine transport system permease protein PotH(242):prutescine ABC transporter permease protein PotH(34):putrescine transport system permease protein(10):putrescine ABC transporter permease PotH(7):putrescine ABC transporter permease(4):spermidine/putrescine ABC transporter permease(3):binding-protein-dep…	NA(1027):potH(241)	855	954	911.49	178	1	Atu0611	MDIPDJ_01400	FLNPIO_01540
g0002186_1_0000001	g0002186_1	trxA	thioredoxin	60	161	1268	1.39	1	8	5	287	5	493	1761	thioredoxin(1248):Thioredoxin C-1(243):thiol reductase thioredoxin(149):hypothetical protein(61):thioredoxin protein(36):redoxin domain-containing protein(9):thioredoxin 1%2C redox factor(3):Thioredoxin-1(3):putative thioredoxin protein(3):probabable thioredoxin protein(2):Thioredoxin domain-containing protein(2):Thioredoxin domain(2):Probable thioredoxin protein(1):thioredoxin 1(1):putative thio…	NA(1763):trxA(3)	237	756	336.85	179	1	Atu0022	MDIPDJ_16815	FLNPIO_16665
g0005375_1_0000004	g0005375_1	rpsB	30S ribosomal protein S2	70	68	1268	1	1	2	0	3	0	3	1271	30S ribosomal protein S2(1253):ribosomal protein S2(10):30S ribosomal subunit protein S2(2):putative 30S ribosomal protein S2(2):SSU ribosomal protein S2P(2):ribosomal protein S2%2C bacterial type(1):Probable 30S ribosomal protein S2(1)	NA(1030):rpsB(241)	423	1008	768.97	180	1	Atu1374	MDIPDJ_06220	FLNPIO_08330
g0001369_1_0000001	g0001369_1		polyhydroxyalkanoate depolymerase	60	207	1268	1	1	1	1	0	1	0	1268	polyhydroxyalkanoate depolymerase(950):hypothetical protein(242):polyhydroxyalkanoate depolymerase protein(34):intracellular PHB depolymerase(13):esterase(6):polyhydroxyalkanoate depolymerase%2C intracellular(6):polyhydroxyalkanoate depolymerase%2C intracellular family protein(4):putative intracellular PHB depolymerase(4):Intracellular PHB depolymerase(2):poly(3-hydroxybutyrate) depolymerase(2):p…	NA(1269)	606	1650	1270.1	181	1	Atu0015	MDIPDJ_16775	FLNPIO_16615
g0001230_0000001	g0001230	lgt	prolipoprotein diacylglyceryl transferase	60	215	1268	1	1	2	0	2	0	2	1270	prolipoprotein diacylglyceryl transferase(1013):Prolipoprotein diacylglyceryl transferase(247):prolipoprotein diacylglyceryl transferase protein(2):prolipoprotein diacylglyceryl transferase Lgt(2):putative prolipoprotein diacylglyceryl transferase(2):Prolipoprotein diacylglyceryl transferase family protein(1):Phosphatidylglycerol--prolipoprotein diacylglyceryl transferase(1):Probable prolipoprote…	NA(1029):lgt(241)	801	1023	849.05	182	1	Atu2213	MDIPDJ_09820	FLNPIO_10830
g0001954	g0001954	mgsA	methylglyoxal synthase	50	184	1268	1	1	1	0	0	0	0	1268	methylglyoxal synthase(1008):Methylglyoxal synthase(251):methylglyoxal synthase MgsA(2):methylglyoxal synthase protein(2):Probable methylglyoxal synthase(1):methylglyoxal synthase (ec 4.2.3.3) (mgs)(1):probabable methylglyoxal synthase protein(1):MGS-like domain protein(1):putative methylglyoxal synthase(1)	NA(1026):mgsA(242)	321	459	381.41	183	1	Atu0185	MDIPDJ_18055	FLNPIO_17585
g0001120	g0001120	dsbB	disulfide bond formation protein B	50	215	1268	1	1	1	0	0	0	0	1268	disulfide bond formation protein B(1180):disulfide bond formation DsbB-like protein(34):hypothetical protein(11):membrane protein(9):Disulfide bond formation protein B(8):conserved hypothetical protein(6):disulfide bond formation protein DsbB(4):Disulfide bond formation protein DsbB(3):disulfide bond formation DsbB family protein(3):putative transmembrane protein(2):periplasmic thiol:disulfide ox…	NA(1261):dsbB(7)	312	915	515.1	184	1	Atu3538	MDIPDJ_13680	FLNPIO_14820
g0002816_1_0000004	g0002816_1	map	type I methionyl aminopeptidase	70	136	1268	1	1	2	0	2	0	2	1270	type I methionyl aminopeptidase(953):Methionine aminopeptidase(246):methionine aminopeptidase 1(34):methionine aminopeptidase(15):methionine aminopeptidase%2C type I(12):methionine aminopeptidase type I(3):methionine aminopeptidase protein(2):methionine aminopeptidase Map(2):Putative methionine aminopeptidase(2):putative methionine aminopeptidase(1)	NA(1029):map(241)	825	1023	837.66	185	1	Atu1606	MDIPDJ_05925	FLNPIO_08010
g0002093_1_0000007	g0002093_1	phoP	response regulator transcription factor	70	86	1268	1	1	1	0	0	0	0	1268	response regulator transcription factor(594):DNA-binding response regulator(353):Transcriptional regulatory protein PhoP(136):Virulence transcriptional regulatory protein PhoP(103):virulence response regulator PhoP(32):two component response regulator(11):two-component response regulator protein(5):two component transcriptional regulator%2C winged helix family(5):response regulator(4):two-compone…	NA(1027):phoP(239):qseB(2)	660	720	672.87	186	1	Atu0970	MDIPDJ_03330	FLNPIO_03570
g0003388_0000002	g0003388	efp	elongation factor P	70	128	1268	1	1	1	0	0	0	0	1268	elongation factor P(1003):Elongation factor P(245):translation elongation factor P(11):elongation factor protein(2):elongation factor P (EF-P)(2):translation elongation factor P (EF-P)(2):Probable elongation factor P(1):putative elongation factor P(1):putative elongation factor P (EF-P)(1)	NA(1027):efp(241)	567	570	569.99	187	1	Atu2553	MDIPDJ_15520	FLNPIO_14140
g0000521_0000001	g0000521		YggS family pyridoxal phosphate-dependent enzyme	60	276	1268	1	1	1	0	0	0	0	1268	YggS family pyridoxal phosphate-dependent enzyme(932):hypothetical protein(242):alanine racemase domain-containing protein(34):YggS family pyridoxal phosphate enzyme(20):alanine racemase(11):Pyridoxal phosphate homeostasis protein(7):alanine racemase domain protein(4):conserved hypothetical protein(3):putative alanine racemase protein(3):conserved hypothetical protein%3B putative signal peptide(2…	NA(1268)	654	732	660.66	188	1	Atu2747	MDIPDJ_16630	FLNPIO_16490
g0002434_0000001	g0002434		MarR family transcriptional regulator	60	155	1268	1	1	2	0	1	0	1	1269	MarR family transcriptional regulator(961):MarR family protein(237):MarR family transcriptional regulator protein(34):transcriptional regulator%2C MarR family(9):hypothetical protein(5):transcriptional regulator(4):Transcription regulator MarR family(3):putative transcriptional regulator%2C MarR family(3):probable transcriptional regulator protein%2C MarR family(2):HTH-type transcriptional regula…	NA(1269)	396	699	490.85	189	1	Atu2205	MDIPDJ_09780	FLNPIO_10795
g0001607_1_0000001	g0001607_1	pasT	type II toxin-antitoxin system RatA family toxin	60	186	1268	1	1	2	0	2	0	2	1270	type II toxin-antitoxin system RatA family toxin(640):ubiquinone-binding protein(312):Persistence and stress-resistance toxin PasT(223):cyclase/dehydrase START-like domain-containing protein(34):Ribosome association toxin RatA(19):coenzyme Q-binding protein COQ10(11):cyclase/dehydrase(6):conserved hypothetical protein(6):polyketide cyclase / dehydrase and lipid transport family protein(3):oligoke…	NA(1029):pasT(223):ratA(18)	396	516	452.14	190	1	Atu1441	MDIPDJ_06375	FLNPIO_06280
g0002603_1_0000005	g0002603_1	lexA	transcriptional repressor LexA	70	147	1268	1	1	2	0	2	0	2	1270	transcriptional repressor LexA(891):LexA repressor(293):repressor LexA(70):SOS-response transcriptional repressor%2C LexA(5):SOS response transcriptional repressor%2C lexA(3):LexA family transcriptional regulator(2):Putative LexA repressor transcription regulator(2):SOS regulatory protein LexA(1):transcriptional regulator repressor LexA protein(1):transcriptional regulator repressor protein LexA …	NA(1029):lexA(241)	366	774	720.73	191	1	Atu1395	MDIPDJ_06300	FLNPIO_08465
g0001147_0000001	g0001147	aat	leucyl/phenylalanyl-tRNA--protein transferase	60	223	1268	1	1	2	0	2	0	2	1270	leucyl/phenylalanyl-tRNA--protein transferase(998):Leucyl/phenylalanyl-tRNA--protein transferase(248):leucyl/phenylalanyl-tRNA-protein transferase(11):leucyl%2C phenylalanyl-tRNA-protein transferase(3):leucyl/phenylalanyl-tRNA--protein transferase Aat(2):leucyl/phenylalanyl-tRNA/protein transferase(2):Leucyl/phenylalanyl-tRNA protein transferase family protein(1):leucyl/phenylalanyl-tRNA--protein…	NA(1029):aat(241)	567	681	619.02	192	1	Atu1329	MDIPDJ_05010	FLNPIO_05195
g0002408	g0002408	ubiE	bifunctional demethylmenaquinone methyltransferase/2-methoxy-6-polyprenyl-1%2C4-benzoquinol methylase UbiE	50	164	1268	1	1	1	0	0	0	0	1268	bifunctional demethylmenaquinone methyltransferase/2-methoxy-6-polyprenyl-1%2C4-benzoquinol methylase UbiE(913):Ubiquinone/menaquinone biosynthesis C-methyltransferase UbiE(243):bifunctional 2-methoxy-6-polyprenyl-1%2C4-benzoquinol methylase/demethylmenaquinone methyltransferase(34):ubiquinone/menaquinone biosynthesis C-methyltransferase UbiE(28):ubiquinone/menaquinone biosynthesis methyltransfer…	NA(1026):ubiE(242)	741	831	777.49	193	1	Atu0320	MDIPDJ_19510	FLNPIO_18160
g0003221_1_0000003	g0003221_1	grxD	Grx4 family monothiol glutaredoxin	70	132	1268	1	1	2	0	1	0	1	1269	Grx4 family monothiol glutaredoxin(646):monothiol glutaredoxin%2C Grx4 family(311):Glutaredoxin-4(236):glutaredoxin protein(37):glutaredoxin-related protein(11):monothiol glutaredoxin(5):Glutaredoxin 4(5):glutaredoxin-like protein(5):Putative glutaredoxin family protein(3):Hypothetical protein(3):putative glutaredoxin protein(1):hypothetical protein(1):glutaredoxin(1):Glutaredoxin(1):putative mon…	NA(1028):grxD(241)	327	339	335.96	194	1	Atu1854	MDIPDJ_07495	FLNPIO_05785
g0003191_0000001	g0003191	ribH1	6%2C7-dimethyl-8-ribityllumazine synthase	60	130	1268	1	1	1	0	0	0	0	1268	6%2C7-dimethyl-8-ribityllumazine synthase(972):6%2C7-dimethyl-8-ribityllumazine synthase 1(274):riboflavin synthase beta chain(12):riboflavin synthase%2C beta chain(3):putative 6%2C7-dimethyl-8-ribityllumazine synthase(2):riboflavin synthase/6%2C7-dimethyl-8-ribityllumazine synthase 1(1):6%2C7-dimethyl-8-ribityllumazine synthase protein (riboflavin synthase beta chain)(1):riboflavin synthase%2C b…	NA(1027):ribH1(241)	447	498	456.03	195	1	Atu1171	MDIPDJ_04365	FLNPIO_04600
g0003299_1_0000001	g0003299_1	livH	branched-chain amino acid ABC transporter permease	60	108	1268	1.01	1	3	0	8	0	9	1277	branched-chain amino acid ABC transporter permease(868):High-affinity branched-chain amino acid transport system permease protein LivH(243):branched-chain amino acid ABC transporter permease LivH(86):high-affinity branched-chain amino acid ABC transporter permease protein LivH 1(33):branched-chain amino acid transport system permease protein(8):inner-membrane translocator(3):branched-chain amino …	NA(1034):livH(243)	315	969	902.69	196	1	Atu2427	MDIPDJ_11135	FLNPIO_12015
g0003012_1_0000003	g0003012_1		Trm112 family protein	70	136	1268	1	1	2	0	2	0	2	1270	Trm112 family protein(646):hypothetical protein(601):conserved hypothetical protein(6):trm112p-like family protein(3):protein of unknown function DUF343(3):UPF0434 protein ycaR(2):protein YcaR in KDO2-Lipid A biosynthesis cluster(2):hypothetical conserved protein(2):UPF0434 protein Avi_4243(1):UPF0434 protein Arad_4458(1):Conserved hypothetical protein(1):Trm112p-like family protein(1):Trm112p-li…	NA(1270)	159	231	189.31	197	1	Atu3696	MDIPDJ_14770	FLNPIO_15785
g0000969_1_0000001	g0000969_1	amiD	N-acetylmuramoyl-L-alanine amidase	60	235	1268	1	1	2	0	1	0	1	1269	N-acetylmuramoyl-L-alanine amidase(969):N-acetylmuramoyl-L-alanine amidase AmiD precursor(236):N-acetylmuramoyl-L-alanine amidase protein(35):N-acetylmuramoyl-L-alanine amidase AmiD(7):N-acetylmuramyl-L-alanine amidase%2C negative regulator of AmpC%2C AmpD(4):N-acetylmuramoyl-L-alanine amidase family protein(4):probable N-acetylmuramoyl-L-alanine amidase protein(2):N-acetylmuramoyl-L-alanine amid…	NA(1028):amiD(241)	675	873	766.9	198	1	Atu2113	MDIPDJ_09125	FLNPIO_10140
g0004612_1_0000002	g0004612_1	ldc	type III PLP-dependent enzyme	70	92	1268	1	1	2	0	5	0	5	1273	type III PLP-dependent enzyme(901):Lysine/ornithine decarboxylase(244):ornithine decarboxylase(65):ornithine/DAP/Arg decarboxylase protein(34):Ornithine decarboxylase(4):putative ornithine decarboxylase(3):Orn/DAP/Arg decarboxylase 2(3):probable ornithine decarboxylase protein(2):hypothetical protein(2):lysine/ornithine decarboxylase Ldc(2):diaminopimelate decarboxylase(1):putative lysine/ornithi…	NA(1029):ldc(244)	207	1521	1133.66	199	1	Atu3196	MDIPDJ_12620	FLNPIO_13475
g0003925_1_0000004	g0003925_1	sucC	ADP-forming succinate--CoA ligase subunit beta	70	93	1268	1	1	1	0	0	0	0	1268	ADP-forming succinate--CoA ligase subunit beta(886):Succinyl-CoA ligase [ADP-forming] subunit beta(236):succinyl-CoA ligase subunit beta(57):succinyl-CoA synthetase (ADP-forming) subunit beta(35):succinyl-CoA synthetase beta chain(12):succinate--CoA ligase subunit beta(11):succinyl-CoA synthetase%2C beta subunit(8):Succinate--CoA ligase [ADP-forming] subunit beta(6):succinate-CoA ligase%2C beta s…	NA(1027):sucC(241)	1194	1200	1194.9	200	1	Atu2638	MDIPDJ_14265	FLNPIO_15330
g0004196_1_0000001	g0004196_1	sigR	RNA polymerase sigma factor	60	97	1268	1	1	1	0	0	0	0	1268	RNA polymerase sigma factor(808):ECF RNA polymerase sigma factor SigR(236):RNA polymerase subunit sigma(129):RNA polymerase sigma factor protein(33):sigma-70 family RNA polymerase sigma factor(20):RNA polymerase sigma-70 factor%2C ECF subfamily(8):ECF RNA polymerase sigma factor EcfG(6):RNA polymerase%2C sigma-24 subunit%2C ECF subfamily(5):RNA polymerase sigma factor%2C sigma-70 family protein(4…	NA(1027):sigR(236):ecfG(5)	543	600	559.38	201	1	Atu4160	MDIPDJ_10935	FLNPIO_14300
g0005186_0000002	g0005186	glnG	sigma-54-dependent Fis family transcriptional regulator	70	80	1268	1	1	2	0	2	0	2	1270	sigma-54-dependent Fis family transcriptional regulator(871):Nitrogen regulation protein NR(I)(236):response regulator(82):response regulator nitrogen regulation protein NtrX(34):two component response regulator(11):DNA-binding transcriptional regulator NtrC(5):two component%2C sigma54 specific%2C transcriptional regulator%2C Fis family(5):nitrogen assimilation regulatory protein NtrX(4):Nitrogen…	NA(1029):glnG(241)	1362	1371	1365.01	202	1	Atu1448	MDIPDJ_06410	FLNPIO_06320
g0006113_0000002	g0006113	mdh	malate dehydrogenase	70	50	1268	1	1	2	0	1	0	1	1269	malate dehydrogenase(1006):Malate dehydrogenase(245):malate dehydrogenase%2C NAD-dependent(10):putative malate dehydrogenase(3):malate dehydrogenase protein(2):malate dehydrogenase (NAD)(2):Probable malate dehydrogenase(1)	NA(1028):mdh(241)	261	1020	962.48	203	1	Atu2639	MDIPDJ_14270	FLNPIO_15335
g0003568_0000001	g0003568	hpt	hypoxanthine phosphoribosyltransferase	60	120	1268	1	1	1	0	0	0	0	1268	hypoxanthine phosphoribosyltransferase(1013):Hypoxanthine phosphoribosyltransferase(244):hypoxanthine-guanine phosphoribosyltransferase Hpt(2):Hypoxanthine-guanine phosphoribosyltransferase(2):putative hypoxanthine-guanine phosphoribosyltransferase(2):hypoxanthine phosphoribosyltransferase protein(2):putative hypoxanthine phosphoribosyltransferase(1):hypoxanthine-guanine phosphoribosyltransferase…	NA(1027):hpt(241)	537	576	544.7	204	1	Atu3604	MDIPDJ_13765	FLNPIO_14915
g0002038_0000001	g0002038	tyrA	prephenate/arogenate dehydrogenase family protein	60	178	1268	1	1	2	0	6	0	6	1274	prephenate/arogenate dehydrogenase family protein(656):T-protein(226):prephenate dehydrogenase/arogenate dehydrogenase family protein(157):prephenate dehydrogenase(131):cyclohexadienyl dehydrogenase(37):bifunctional cyclohexadienyl dehydrogenase/prephenate dehydrogenase(34):Cyclohexadienyl dehydrogenase(7):Prephenate dehydrogenase(5):Protein tyrC: Cyclohexadienyl dehydrogenase (Arogenate dehydrog…	NA(1043):tyrA(226):tyrC(5)	921	984	927.95	205	1	Atu3611	MDIPDJ_13815	FLNPIO_14955
g0003387_0000001	g0003387	yhdE	Maf-like protein	60	126	1268	1	1	1	0	0	0	0	1268	Maf-like protein(911):Maf-like protein YhdE(240):septum formation inhibitor Maf(66):septum formation protein(14):septum formation protein Maf(10):maf-like protein(8):putative septum formation protein (Maf-like)(3):maf protein(3):Septum formation protein Maf(2):Putative septum formation protein(2):predicted septum formation protein%2C Maf-like protein(1):Maf-like family protein(1):MAF protein(1):p…	NA(1028):yhdE(240)	531	690	621.87	206	1	Atu0533	MDIPDJ_13095	FLNPIO_00920
g0000714	g0000714		DNA polymerase III subunit chi	50	214	1268	1	1	1	0	0	0	0	1268	DNA polymerase III subunit chi(1200):DNA polymerase III chi subunit HolC protein(33):DNA polymerase III chi subunit HolC(8):hypothetical protein(5):DNA polymerase III chi subunit%2C HolC family protein(4):putative DNA polymerase III%2C chi subunit%2C HolC(3):DNA polymerase III chi subunit(3):Putative DNA polymerase III chi subunit(2):putative DNA polymerase III chi subunit(2):putative DNA polymer…	NA(1268)	447	486	450.43	207	1	Atu1111	MDIPDJ_04070	FLNPIO_04320
g0003671_0000001	g0003671	pgsA	CDP-diacylglycerol--glycerol-3-phosphate 3-phosphatidyltransferase	60	105	1268	1	1	1	0	0	0	0	1268	CDP-diacylglycerol--glycerol-3-phosphate 3-phosphatidyltransferase(1244):phosphatidylglycerophosphate synthase(9):CDP-diacylglycerol/glycerol-3-phosphate 3-phosphatidyltransferase(4):Putative CDP-diacylglycerol-glycerol-3-phosphate 3-phosphatidyltransferase(3):CDP-diacylglycerol-glycerol-3-phosphate 3-phosphatidyltransferase(2):CDP-diacylglycerol-glycerol-3-phosphate 3-phosphatidyltransferase pro…	NA(1027):pgsA(241)	582	696	589.75	208	1	Atu1128	MDIPDJ_04155	FLNPIO_04375
g0001266	g0001266	hisA	1-(5-phosphoribosyl)-5-[(5- phosphoribosylamino)methylideneamino]imidazole-4- carboxamide isomerase	50	178	1268	1	1	1	1	0	1	0	1268	1-(5-phosphoribosyl)-5-[(5- phosphoribosylamino)methylideneamino]imidazole-4- carboxamide isomerase(771):1-(5-phosphoribosyl)-5-[(5-phosphoribosylamino)methylideneamino] imidazole-4-carboxamide isomerase(241):1-(5-phosphoribosyl)-5-((5- phosphoribosylamino)methylideneamino)imidazole-4- carboxamide isomerase(220):phosphoribosylformino-5-aminoimidazole carboxamide ribotide isomerase(10):1-(5-phosph…	NA(1028):hisA(241)	684	750	744.86	209	1	Atu0040	MDIPDJ_16910	FLNPIO_16700
g0002578_1_0000001	g0002578_1	erpA	iron-sulfur cluster insertion protein ErpA	60	155	1268	1	1	2	0	3	0	3	1271	iron-sulfur cluster insertion protein ErpA(724):Iron-sulfur cluster insertion protein ErpA(241):iron-sulfur cluster assembly accessory protein(236):Fe-S cluster biosynthesis protein ErpA(34):heme biosynthesis protein HemY(14):iron-sulfur cluster assembly accessory family protein(4):conserved hypothetical protein(4):hypothetical protein(3):iron-sulfur cluster insertion protein erpA(2):hypothetical…	NA(1030):erpA(241)	330	369	332.41	210	1	Atu1713	MDIPDJ_05760	FLNPIO_08930
g0003676_1_0000002	g0003676_1	purE	5-(carboxyamino)imidazole ribonucleotide mutase	70	109	1268	1	1	2	0	1	0	1	1269	5-(carboxyamino)imidazole ribonucleotide mutase(954):N5-carboxyaminoimidazole ribonucleotide mutase(279):phosphoribosylaminoimidazole carboxylase catalytic subunit(11):phosphoribosylaminoimidazole carboxylase%2C catalytic subunit(10):phosphoribosylaminoimidazole carboxylase catalytic subunit protein(4):Phosphoribosylaminoimidazole carboxylase catalytic subunit (AIR carboxylase) (AIRC)(3):putative…	NA(1028):purE(241)	438	513	495.71	211	1	Atu3754	MDIPDJ_12080	FLNPIO_12995
g0003100_0000002	g0003100	glnL	nitrogen regulation protein NR(II)	70	134	1268	1	1	2	1	2	1	2	1270	nitrogen regulation protein NR(II)(516):two-component sensor histidine kinase(254):Nitrogen regulation protein NR(II)(237):PAS domain-containing protein(108):nitrogen regulation protein NtrB(39):PAS domain-containing sensor histidine kinase(35):sensor histidine kinase(21):ATPase(20):two component sensor kinase(11):signal transduction histidine kinase%2C nitrogen specific%2C NtrB(5):Sensory histid…	NA(1029):glnL(242)	501	1176	1150.82	212	1	Atu1445	MDIPDJ_06395	FLNPIO_06305
g0003769_0000001	g0003769		metallopeptidase family protein	60	112	1268	1	1	1	0	0	0	0	1268	metallopeptidase family protein(647):Zn-dependent protease(345):Possibl zinc metallo-peptidase(236):hypothetical protein(15):conserved hypothetical protein(6):protein of unknown function DUF1025(5):possibl zinc metallo-peptidase family protein(3):putative Zn-dependent protease with MMP-like domain(2):neutral zinc metallopeptidase(2):acetylglutamate kinase(2):hypothetical conserved protein(2):Cons…	NA(1268)	399	468	438.08	213	1	Atu2786	MDIPDJ_16505	FLNPIO_16475
g0003472_1_0000003	g0003472_1	hisF	imidazole glycerol phosphate synthase subunit HisF	70	121	1268	1	1	1	0	0	0	0	1268	imidazole glycerol phosphate synthase subunit HisF(963):Imidazole glycerol phosphate synthase subunit HisF(243):imidazole glycerol phosphate synthase cyclase subunit(26):imidazoleglycerol-phosphate synthase cyclase(10):imidazoleglycerol phosphate synthase%2C cyclase subunit(9):Imidazole glycerol phosphate synthase subunit hisF(5):imidazole glycerol phosphate synthase subunit HisF 1(3):imidazolegl…	NA(1027):hisF(241)	765	825	783.24	214	1	Atu0039	MDIPDJ_16905	FLNPIO_16705
g0003236_1_0000005	g0003236_1	nuoD	NADH-quinone oxidoreductase subunit D	80	78	1268	1.01	1	2	0	13	0	13	1281	NADH-quinone oxidoreductase subunit D(759):NADH-quinone oxidoreductase subunit NuoD(254):NADH-quinone oxidoreductase subunit D 1(183):NADH dehydrogenase (quinone) subunit D 1(32):NADH ubiquinone oxidoreductase chain D(10):NADH dehydrogenase(8):NADH dehydrogenase subunit D(7):NADH dehydrogenase I%2C D subunit(5):NADH dehydrogenase (quinone)%2C D subunit(4):NADH-quinone oxidoreductase chain D (NADH…	NA(1040):nuoD(241)	294	1245	1189.64	215	1	Atu1272	MDIPDJ_04700	FLNPIO_04895
g0006445_1_0000007	g0006445_1	rpsE	30S ribosomal protein S5	80	58	1268	1	1	2	0	2	0	2	1270	30S ribosomal protein S5(1247):ribosomal protein S5(11):30s ribosomal protein S5(3):30S ribosomal subunit protein S5(3):putative 30S ribosomal protein S5(2):SSU ribosomal protein S5P(2):ribosomal protein S5%2C bacterial/organelle type(1):Probable 30S ribosomal protein S5(1)	NA(1029):rpsE(241)	372	627	569.81	216	1	Atu1929	MDIPDJ_05300	FLNPIO_05485
g0002328_0000001	g0002328	ddl	D-alanine--D-alanine ligase	60	168	1268	1	1	2	0	1	0	1	1269	D-alanine--D-alanine ligase(1151):D-alanine--D-alanine ligase B(93):D-alanylalanine synthetase(9):D-alanine--D-alanine ligase family protein(4):D-alanine/D-alanine ligase(3):D-alanine-D-alanine ligase protein(3):D-alanine-D-alanine ligase(2):D-alanine:D-alanine ligase(1):putative D-alanine--D-alanine ligase(1):Probable D-alanine--D-alanine ligase B(1):putative D-alanine--D-alanine ligase B(1)	NA(1028):ddl(148):ddlB(93)	837	945	926.95	217	1	Atu2089	MDIPDJ_09035	FLNPIO_10050
g0005467_2_0000007	g0005467_2	glnB	P-II family nitrogen regulator	80	12	1268	1	1	2	0	1	0	1	1269	P-II family nitrogen regulator(621):Nitrogen regulatory protein P-II(247):nitrogen regulatory protein P-II(178):DUF3240 domain-containing protein(113):nitrogen regulatory protein P-II GlnB 1(35):nitrogen regulatory protein P-II 1(33):transcriptional regulator(19):nitrogen regulatory protein PII(10):Nitrogen regulatory protein PII(4):nitrogen regulatory protein P-II family(2):nitrogen regulatory P…	NA(1028):glnB(241)	339	465	339.38	218	1	Atu1769	MDIPDJ_06645	FLNPIO_07140
g0011783_0000003	g0011783		DUF1153 domain-containing protein	80	23	1268	1	1	1	0	0	0	0	1268	DUF1153 domain-containing protein(943):hypothetical protein(273):helix-turn-helix domain-containing protein(35):protein of unknown function DUF1153(5):conserved hypothetical protein(4):uncharacterized protein DUF1153(2):conserved protein of unknown function(2):hypothetical conserved protein(2):Protein of unknown function (DUF1153)(1):Conserved hypothetical protein(1)	NA(1268)	177	327	276.9	219	1	Atu2430	MDIPDJ_11170	FLNPIO_12055
g0000651_1_0000001	g0000651_1	dapE	succinyl-diaminopimelate desuccinylase	60	246	1268	1	1	1	0	0	0	0	1268	succinyl-diaminopimelate desuccinylase(1011):Succinyl-diaminopimelate desuccinylase(245):succinyl-diaminopimelate desuccinylase protein(3):Succinyl-diaminopimelate desuccinylase (SDAP)(3):putative succinyl-diaminopimelate desuccinylase(2):succinyldiaminopimelate desuccinylase(2):succinyl-diaminopimelate desuccinylase%2C proteobacterial clade(1):Probable succinyl-diaminopimelate desuccinylase(1)	NA(1027):dapE(241)	885	1281	1196.32	220	1	Atu0370	MDIPDJ_00325	FLNPIO_00325
g0003849_1_0000001	g0003849_1	serA	phosphoglycerate dehydrogenase	60	110	1268	1	1	2	0	1	0	1	1269	phosphoglycerate dehydrogenase(954):D-3-phosphoglycerate dehydrogenase(304):D-3-phosphoglycerate dehydrogenase protein(3):D-3-phosphoglycerate dehydrogenase 1(3):Putative D-3-phosphoglycerate dehydrogenase(2):3-phosphoglycerate dehydrogenase(1):putative D-3-phosphoglycerate dehydrogenase(1):hypothetical protein(1)	NA(1028):serA(241)	279	1596	1594.57	221	1	Atu3706	MDIPDJ_11685	FLNPIO_12675
g0003394_1_0000001	g0003394_1	xseB	exodeoxyribonuclease VII small subunit	60	116	1268	1	1	2	0	1	0	1	1269	exodeoxyribonuclease VII small subunit(874):Exodeoxyribonuclease 7 small subunit(245):exodeoxyribonuclease 7 small subunit(119):exodeoxyribonuclease small subunit(13):exodeoxyribonuclease VII%2C small subunit(10):Putative exodeoxyribonuclease 7 small subunit(2):exodeoxyribonuclease 7 small subunit XseB(2):putative exodeoxyribonuclease VII small subunit(1):putative exodeoxyribonuclease 7 small sub…	NA(1028):xseB(241)	219	303	253.38	222	1	Atu0747	MDIPDJ_02280	FLNPIO_02165
g0004416_1_0000001	g0004416_1		circularly permuted type 2 ATP-grasp protein	60	95	1268	1	1	2	5	1	5	1	1269	circularly permuted type 2 ATP-grasp protein(922):hypothetical protein(287):circularly permuted ATPgrasp domain-containing protein(34):conserved hypothetical protein(8):protein of unknown function DUF404(5):putative protein(5):A circularly permuted ATPgrasp family protein(4):putative circularly permuted ATP-grasp superfamily protein(2):carboxylate-amine ligase(2):hypothetical conserved protein(2)…	NA(1274)	372	1863	1405.28	223	1	Atu2338	MDIPDJ_10495	FLNPIO_11685
g0003945_1_0000002	g0003945_1	aroH	3-deoxy-7-phosphoheptulonate synthase class II	70	109	1268	1.01	1	2	0	17	0	17	1285	3-deoxy-7-phosphoheptulonate synthase class II(959):Phospho-2-dehydro-3-deoxyheptonate aldolase(243):3-deoxy-7-phosphoheptulonate synthase protein(34):3-deoxy-7-phosphoheptulonate synthase(15):2-dehydro-3-deoxyphosphoheptonate aldolase(11):phospho-2-dehydro-3-deoxyheptonate aldolase(6):3-deoxy-7-phosphoheptulonate synthase (Phospho-2-dehydro-3-deoxyheptonate aldolase) (DAHP synthetase class II)(3…	NA(1044):aroH(241)	1278	1443	1376.55	224	1	Atu1610	MDIPDJ_07855	FLNPIO_06140
g0002139_1_0000001	g0002139_1	envZ	HAMP domain-containing protein	60	175	1268	1	1	2	0	1	0	1	1269	HAMP domain-containing protein(714):Osmolarity sensor protein EnvZ(221):two-component sensor histidine kinase(165):sensor histidine kinase(70):sensor histidine kinase protein(34):Sensor protein CpxA(15):two component sensor kinase(11):Adaptive-response sensory-kinase SasA(5):integral membrane sensor signal transduction histidine kinase(5):putative two-component sensor histidine kinase(4):HAMP dom…	NA(1028):envZ(221):cpxA(15):sasA(5)	1293	1491	1379.72	225	1	Atu2207	MDIPDJ_09790	FLNPIO_10805
g0005328_0000002	g0005328		HNH endonuclease	70	75	1268	1	1	1	0	0	0	0	1268	HNH endonuclease(1192):HNH endonuclease protein(34):MFS transporter(14):hypothetical protein(8):HNH endonuclease family protein(4):putative endonuclease protein(2):conserved hypothetical protein(2):putative endonuclease family protein(2):putative HNH endonuclease:HNH nuclease(2):5-methylcytosine-specific restriction endonuclease McrA(2):endonuclease family protein(2):endonuclease protein(1):Conse…	NA(1268)	378	651	557.91	226	1	Atu3539	MDIPDJ_13685	FLNPIO_14825
g0001125	g0001125		DUF2948 family protein	50	213	1268	1	1	1	0	0	0	0	1268	DUF2948 family protein(627):DUF2948 domain-containing protein(315):hypothetical protein(310):conserved hypothetical protein(9):Hypothetical protein(2):hypothetical conserved protein(2):Protein of unknown function (DUF2948)(1):conserved protein of unknown function(1):Protein of uncharacterised function (DUF2948)(1)	NA(1268)	384	525	439.17	227	1	Atu0538	MDIPDJ_13120	FLNPIO_00945
g0006364_0000003	g0006364	nuoI	NADH-quinone oxidoreductase subunit NuoI	80	58	1268	1	1	2	0	1	0	1	1269	NADH-quinone oxidoreductase subunit NuoI(830):NADH-quinone oxidoreductase subunit I(348):NADH dehydrogenase (quinone) subunit I 1(33):NADH-quinone oxidoreductase subunit I 1(21):NADH ubiquinone oxidoreductase chain I(10):NADH-quinone oxidoreductase%2C chain I(4):NADH-quinone oxidoreductase%2C chain I family protein(4):NADH-ubiquinone oxidoreductase chain I protein(2):NADH dehydrogenase (quinone) …	NA(1028):nuoI(241)	489	498	491.97	228	1	Atu1278	MDIPDJ_04735	FLNPIO_04930
g0002968_1_0000007	g0002968_1	sodB	superoxide dismutase	70	90	1268	1	1	2	0	1	0	1	1269	superoxide dismutase(974):Superoxide dismutase [Mn](242):superoxide dismutase [Mn](27):Superoxide dismutase(7):superoxide dismutase protein(3):Manganese/iron superoxide dismutase(2):iron/manganese superoxide dismutase%2C alpha-hairpin domain protein(2):Fe-Mn family superoxide dismutase(2):putative superoxide dismutase(1):manganese superoxide dismutase(1):superoxide dismutase [Fe](1):Iron/manganes…	NA(1028):sodB(241)	597	603	602.9	229	1	Atu0876	MDIPDJ_03080	FLNPIO_03125
g0001490_1_0000001	g0001490_1	atpI	F0F1 ATP synthase assembly protein	60	203	1268	1	1	1	0	0	0	0	1268	F0F1 ATP synthase assembly protein(526):ATP synthase subunit I(256):ATP synthase protein I(166):ATP synthase(148):Putative F0F1-ATPase subunit (ATPase_gene1)(84):F0F1 ATP synthase subunit I(57):ATP synthase protein%2C subunit I(6):hypothetical protein(6):putative ATP synthase protein I(3):F0F1-ATPase subunit family protein(3):putative FOF1 ATP synthase%2C subunit I transmembrane protein(3):ATP sy…	NA(1116):atpI(152)	312	471	365.27	230	1	Atu0713	MDIPDJ_01985	FLNPIO_01870
g0003889	g0003889	ispB	polyprenyl synthetase family protein	50	112	1268	1	1	1	0	0	0	0	1268	polyprenyl synthetase family protein(930):Octaprenyl-diphosphate synthase(239):octaprenyl-diphosphate synthase(53):polyprenyl synthetase(21):Octaprenyl diphosphate synthase(7):Polyprenyl synthetase(4):octaprenyl-diphosphate synthase protein(3):octaprenyl diphosphate synthase(3):octaprenyl-diphosphate synthase IspB(2):Putative octaprenyl-diphosphate synthase(2):Farnesyltranstransferase(1):Geranylg…	NA(1026):ispB(242)	885	1368	1017.38	231	1	Atu0634	MDIPDJ_02050	FLNPIO_01925
g0003895_1_0000001	g0003895_1	ybeZ	phosphate starvation-inducible protein PhoH	60	106	1268	1	1	1	0	0	0	0	1268	phosphate starvation-inducible protein PhoH(833):PhoH-like protein(241):PhoH family protein(126):phosphate starvation inducible PhoH-like protein(34):phosphate starvation inducible protein(15):phoH-like family protein(3):putative phosphate starvation-inducible protein%2C PhoH-like protein(2):phosphate starvation-inducible PhoH-like protein(2):Putative phosphate starvation-inducible protein PhoH%2…	NA(1032):ybeZ(236)	627	1095	1057.17	232	1	Atu0357	MDIPDJ_00225	FLNPIO_00185
g0002467	g0002467	rnc	ribonuclease III	50	157	1268	1	1	1	0	0	0	0	1268	ribonuclease III(933):Ribonuclease 3(248):ribonuclease 3(77):ribonuclease III protein(2):putative ribonuclease III(2):RNAse III(2):Ribonuclease III(2):ribonuclease III%2C bacterial(1):Probable ribonuclease III(1)	NA(1027):rnc(241)	633	822	718.65	233	1	Atu1035	MDIPDJ_03740	FLNPIO_03930
g0004636_0000002	g0004636		MarR family transcriptional regulator	70	93	1268	1	1	1	0	0	0	0	1268	MarR family transcriptional regulator(841):transcriptional regulator SlyA(211):winged helix-turn-helix transcriptional regulator(105):MarR family transcriptional regulator protein(34):MarR family protein(27):exopolysaccharide II synthesis transcriptional activator ExpG(11):winged helix DNA-binding protein(6):transcriptional regulator%2C MarR family(5):hypothetical protein(5):putative transcriptio…	NA(1268)	441	537	514.73	234	1	Atu1163	MDIPDJ_04315	FLNPIO_04560
g0010190_1_0000006	g0010190_1	rpoA	DNA-directed RNA polymerase subunit alpha	80	27	1268	1	1	2	0	2	0	2	1270	DNA-directed RNA polymerase subunit alpha(1239):DNA-directed RNA polymerase alpha subunit(11):DNA-directed RNA polymerase%2C alpha subunit(10):DNA-directed RNA polymerase alpha chain(3):RpoA(1):RNA polymerase%2C alpha subunit(1):DNA-directed RNA polymerase alpha chain protein(1):DNA-directed RNA polymerase protein%2C alpha subunit(1):putative DNA-directed RNA polymerase alpha chain(1):DNA-directe…	NA(1029):rpoA(241)	1011	1092	1011.09	235	1	Atu1923	MDIPDJ_05335	FLNPIO_05520
g0004299_1_0000001	g0004299_1	clpS	ATP-dependent Clp protease adapter ClpS	60	100	1268	1	1	2	0	2	0	2	1270	ATP-dependent Clp protease adapter ClpS(917):ATP-dependent Clp protease adapter protein ClpS(245):ATP-dependent Clp protease adaptor ClpS(37):ATP-dependent Clp protease adaptor protein ClpS 1(35):ATP-dependent Clp protease adaptor protein ClpS(16):ATP-dependent Clp protease adaptor protein(4):ATP-dependent Clp protease adaptor ClpS family protein(3):ATP-dependent Clp protease adapter protein clpS…	NA(1028):clpS(242)	321	363	353.27	236	1	Atu1363	MDIPDJ_06180	FLNPIO_08375
g0005164_1_0000002	g0005164_1	yycF	response regulator transcription factor	70	79	1268	1	1	1	0	0	0	0	1268	response regulator transcription factor(593):DNA-binding response regulator(354):Transcriptional regulatory protein YycF(162):Transcriptional regulatory protein WalR(65):response regulator protein(34):two component response regulator(11):Alkaline phosphatase synthesis transcriptional regulatory protein SphR(9):two component transcriptional regulator%2C winged helix family(6):DNA-binding response …	NA(1027):yycF(162):walR(65):sphR(9):mtrA(4):regX3(1)	681	762	684.13	237	1	Atu2763	MDIPDJ_14710	FLNPIO_15730
g0003761_0000002	g0003761		polyhydroxyalkanoate synthesis repressor PhaR	70	114	1268	1	1	1	1	0	1	0	1268	polyhydroxyalkanoate synthesis repressor PhaR(1001):PHB/PHA accumulation regulator DNA-binding domain protein(236):hypothetical protein(6):polyhydroxyalkonate synthesis repressor%2C PhaR(5):putative polyhydroxyalkanoate synthesis repressor PhaR-like(3):carbon flux regulator protein(3):polyhydroxyalkanoate synthesis repressor(2):polyhydroxyalkanoate synthesis regulator PhaR(2):conserved hypothetic…	NA(1269)	174	645	575.58	238	1	Atu2768	MDIPDJ_15685	FLNPIO_16320
g0001392	g0001392	rlmJ	23S rRNA (adenine(2030)-N(6))-methyltransferase RlmJ	50	209	1268	1	1	1	0	0	0	0	1268	23S rRNA (adenine(2030)-N(6))-methyltransferase RlmJ(947):Ribosomal RNA large subunit methyltransferase J(242):ComJ family protein(24):23S rRNA (adenine2030-N6)-methyltransferase(11):ribosomal RNA large subunit methyltransferase J(10):hypothetical protein(6):protein of unknown function DUF519(5):conserved hypothetical protein(4):lactate dehydrogenase(4):sucrose phosphorylase(2):ribosomal RNA smal…	NA(1028):rlmJ(240)	303	918	866.05	239	1	Atu1135	MDIPDJ_04180	FLNPIO_04400
g0006517_1_0000005	g0006517_1	rpsC	30S ribosomal protein S3	80	55	1268	1	1	2	0	2	0	2	1270	30S ribosomal protein S3(1251):ribosomal protein S3(10):30S ribosomal subunit protein S3(3):putative 30S ribosomal protein S3(2):SSU ribosomal protein S3P(2):Probable 30S ribosomal protein S3(1):ribosomal protein S3%2C bacterial type(1)	NA(1029):rpsC(241)	681	765	727.03	240	1	Atu1940	MDIPDJ_05245	FLNPIO_05430
g0002756_1_0000001	g0002756_1	psd	phosphatidylserine decarboxylase	60	148	1268	1	1	1	0	0	0	0	1268	phosphatidylserine decarboxylase(997):phosphatidylserine decarboxylase family protein(163):phosphatidylserine decarboxylase proenzyme(86):Phosphatidylserine decarboxylase proenzyme(9):phosphatidylserine decarboxylase related protein(3):putative phosphatidylserine decarboxylase(2):phosphatidylserine decarboxylase proenzyme protein(2):Probable phosphatidylserine decarboxylase(1):phosphatidylserine …	NA(1263):psd(5)	669	918	700.46	241	1	Atu1063	MDIPDJ_03845	FLNPIO_04020
g0002496_1_0000005	g0002496_1	regA	ActR/PrrA/RegA family redox response regulator transcription factor	70	146	1268	1	1	1	0	0	0	0	1268	ActR/PrrA/RegA family redox response regulator transcription factor(423):DNA-binding response regulator(327):Photosynthetic apparatus regulatory protein RegA(242):response regulator transcription factor(156):acid tolerance response regulator ActR(33):two-component system response regulator(26):global response regulator transcription factor ActR(19):two component response regulator(11):two-compone…	NA(1027):regA(241)	510	618	583.05	242	1	Atu0050	MDIPDJ_16970	FLNPIO_16810
g0004979_1_0000001	g0004979_1		hypothetical protein	60	84	1268	1	1	2	0	1	0	1	1269	hypothetical protein(1213):YbjN family sensory transduction regulator protein(35):conserved hypothetical protein(5):Protein of unknown function DUF1790(3):bacterial sensory transduction regulator family protein(3):DUF1790 domain-containing protein(2):protein of unknown function DUF1790(2):Hypothetical protein(2):hypothetical conserved protein(2):Putative bacterial sensory transduction regulator f…	NA(1269)	492	663	501.27	243	1	Atu8172	MDIPDJ_09810	FLNPIO_10820
g0000249_1_0000001	g0000249_1	pncC	CinA family protein	60	333	1268	1	1	2	0	2	0	2	1270	CinA family protein(790):Nicotinamide-nucleotide amidohydrolase PncC(244):nicotinamide-nucleotide amidohydrolase family protein(124):damage-inducible protein CinA(39):competence-damage inducible CinA family protein(34):competence/damage-inducible protein CinA(16):CinA domain protein(6):competence-damage associated protein(3):nicotinamide-nucleotide amidase(2):hypothetical protein(2):Hypothetical …	NA(1028):pncC(242)	471	600	502.72	244	1	Atu1442	MDIPDJ_06380	FLNPIO_06290
g0003146_0000002	g0003146		MerR family transcriptional regulator	70	136	1268	1	1	1	0	0	0	0	1268	MerR family transcriptional regulator(949):MerR family regulatory protein(236):MerR family transcriptional regulator protein(34):transcriptional regulator(10):transcriptional regulator%2C MerR family(5):hypothetical protein(5):HTH-type transcriptional regulator MlrA(4):Transcription regulator MerR family(3):merR regulatory family protein(3):probable transcriptional regulator protein%2C MerR famil…	NA(1268)	519	846	538.12	245	1	Atu1181	MDIPDJ_04410	FLNPIO_04650
g0002125_1_0000001	g0002125_1	rlpA	septal ring lytic transglycosylase RlpA family protein	60	173	1268	1	1	2	0	6	0	6	1274	septal ring lytic transglycosylase RlpA family protein(915):RlpA-like protein precursor(240):rare lipoprotein A protein(33):septal ring lytic transglycosylase RlpA family lipoprotein(27):rare lipoprotein A(25):hypothetical protein(10):Endolytic peptidoglycan transglycosylase RlpA(8):rare lipoA family protein(3):rare lipoprotein A precursor protein(2):Rare lipoprotein A(2):Hypothetical protein(2):…	NA(1269):rlpA(5)	219	495	356.87	246	1	Atu0290	MDIPDJ_19210	FLNPIO_17945
g0001930_1_0000002	g0001930_1	gatC	Asp-tRNA(Asn)/Glu-tRNA(Gln) amidotransferase subunit GatC	70	174	1268	1	1	2	0	2	0	2	1270	Asp-tRNA(Asn)/Glu-tRNA(Gln) amidotransferase subunit GatC(817):Glutamyl-tRNA(Gln) amidotransferase subunit C(244):Asp-tRNA(Asn)/Glu-tRNA(Gln) amidotransferase GatCAB subunit C(125):aspartyl/glutamyl-tRNA(Asn/Gln) amidotransferase subunit C(39):aspartyl-tRNA(Asn)/glutamyl-tRNA(Gln) amidotransferase subunit C(9):asparaginyl/glutamyl-tRNA amidotransferase subunit C(6):glutamyl-tRNA(Gln) amidotransfe…	NA(1029):gatC(241)	288	288	288	247	1	Atu1318	MDIPDJ_04950	FLNPIO_05130
g0004808_0000002	g0004808	ask	aspartate kinase	70	89	1268	1	1	1	0	0	0	0	1268	aspartate kinase(1004):Aspartokinase(234):Aspartate kinase(6):aspartate kinase%2C monofunctional class(5):Aspartokinase 2(4):aspartate kinase protein(3):aspartokinase(3):putative aspartokinase(2):aspartokinase LysC(2):aspartate kinase%2C alpha and beta subunit(1):aspartate kinase domain protein(1):aspartokinase%2C alpha and beta subunits(1):aspartate kinase alpha and beta subunit(1):Probable aspa…	NA(1032):ask(128):lysC(108)	951	1392	1276.74	248	1	Atu4172	MDIPDJ_13510	FLNPIO_14665
g0003267_1_0000004	g0003267_1	ureG	urease accessory protein UreG	70	125	1268	1	1	2	0	6	0	6	1274	urease accessory protein UreG(1006):Urease accessory protein UreG(245):urease accessory protein(17):Urease accessory protein ureG(2):putative urease accessory protein(2):Probable urease accessory protein(1):urease accessory protein ureG(1)	NA(1032):ureG(242)	522	690	613.21	249	1	Atu2396	MDIPDJ_11020	FLNPIO_11815
g0004533_0000002	g0004533	rpoH	RNA polymerase sigma factor RpoH	70	94	1267	1	1	1	0	0	0	0	1267	RNA polymerase sigma factor RpoH(1152):RNA polymerase factor sigma-32(41):RNA polymerase sigma-32 factor RpoH 1(35):RNA polymerase sigma-32 factor(11):alternative sigma factor RpoH(7):RNA polymerase%2C sigma 32 subunit%2C RpoH(5):sigma H (sigma 32) factor of RNA polymerase%3B transcription of heat shock and stress proteins(2):RNA polymerase sigma factor (Sigma-32)(2):RNA polymerase sigma factor p…	NA(1026):rpoH(241)	897	921	906.45	250	1	Atu2445	MDIPDJ_11225	FLNPIO_12120
g0004465	g0004465	purA	adenylosuccinate synthase	50	94	1267	1	1	1	1	0	1	0	1267	adenylosuccinate synthase(903):Adenylosuccinate synthetase(245):adenylosuccinate synthetase(108):adenylosuccinate synthetase protein(2):adenylosuccinate synthetase PurA(2):Adenylosuccinate synthase(2):Adenylosuccinate synthetase (IMP--aspartate ligase) (AdSS) (AMPSase)(2):putative adenylosuccinate synthetase(1):Adenylosuccinate synthetase family protein(1):Probable adenylosuccinate synthetase IMP…	NA(1026):purA(242)	582	1341	1297.62	250	2	Atu2447	MDIPDJ_11235	FLNPIO_12170
g0002324_1_0000003	g0002324_1	serC	phosphoserine transaminase	70	140	1267	1	1	1	0	0	0	0	1267	phosphoserine transaminase(941):Phosphoserine aminotransferase(245):phosphoserine aminotransferase(72):phosphoserine aminotransferase protein(3):phosphoserine aminotransferase SerC(2):Putative phosphoserine aminotransferase(2):putative phosphoserine aminotransferase(1):Phosphoserine transaminase(1)	NA(1026):serC(241)	1173	1425	1179.3	250	3	Atu3707	MDIPDJ_11690	FLNPIO_12680
g0001917_0000001	g0001917	hemF	oxygen-dependent coproporphyrinogen oxidase	60	185	1267	1	1	2	0	1	0	1	1268	oxygen-dependent coproporphyrinogen oxidase(891):Coproporphyrinogen-III oxidase%2C aerobic(238):oxygen-dependent coproporphyrinogen-III oxidase(46):coproporphyrinogen-III oxidase(34):coproporphyrinogen III oxidase(29):Oxygen-dependent coproporphyrinogen-III oxidase(7):Coproporphyrinogen III oxidase(4):coproporphyrinogen III oxidase protein(3):coproporphyrinogen III oxidase family protein(3):Copro…	NA(1027):hemF(241)	870	1476	912.89	251	1	Atu2247	MDIPDJ_09965	FLNPIO_11035
g0003152_1_0000001	g0003152_1	apt	adenine phosphoribosyltransferase	60	130	1267	1	1	2	0	1	0	1	1268	adenine phosphoribosyltransferase(1000):Adenine phosphoribosyltransferase(244):adenine phosphoribosyltransferase 1(17):adenine phosphoribosyltransferase protein(2):putative adenine phosphoribosyltransferase(2):adenine phosphoribosyltransferase Apt(2):Probable adenine phosphoribosyltransferase(1)	NA(1027):apt(241)	474	645	543.32	251	2	Atu2236	MDIPDJ_09910	FLNPIO_10965
g0003233_1_0000004	g0003233_1	ychF	redox-regulated ATPase YchF	70	131	1267	1	1	2	0	1	0	1	1268	redox-regulated ATPase YchF(947):Ribosome-binding ATPase YchF(243):GTP-dependent nucleic acid-binding protein EngD(37):GTP-binding protein(13):GTP-binding protein YchF(11):50S ribosome-binding GTPase family protein(3):putative GTP-binding protein(3):hypothetical protein(2):Putative GTP-dependent nucleic acid-binding protein (engD)(2):Putative GTP-dependent nucleic acid-binding protein EngD(2):GTP…	NA(1027):ychF(241)	1095	1296	1104.13	251	3	Atu2233	MDIPDJ_09895	FLNPIO_10925
g0001455	g0001455	gshA	glutamate--cysteine ligase	50	208	1267	1	1	1	0	0	0	0	1267	glutamate--cysteine ligase(961):Glutamate--cysteine ligase GshA(236):glutamate-cysteine ligase(45):Glutamate--cysteine ligase EgtA(5):glutamate/cysteine ligase(4):glutamate--cysteine ligase GshA(2):Glutamate--cysteine ligase(2):gamma-glutamylcysteine synthetase (Glutamate--cysteine ligase)(2):glutamate-cysteine ligase protein(2):glutamate--cysteine ligase precursor protein(1):Glutamate-cysteine l…	NA(1026):gshA(236):egtA(5)	1326	1446	1374.23	252	1	Atu0656	MDIPDJ_01625	FLNPIO_21685
g0000460	g0000460	rsmE	16S rRNA (uracil(1498)-N(3))-methyltransferase	50	248	1267	1	1	1	0	0	0	0	1267	16S rRNA (uracil(1498)-N(3))-methyltransferase(950):Ribosomal RNA small subunit methyltransferase E(245):ribosomal RNA small subunit methyltransferase E(33):16S rRNA (uracil1498-N3)-methyltransferase(11):conserved hypothetical protein(6):hypothetical protein(4):RNA methyltransferase%2C RsmE family protein(3):16S ribosomal RNA methyltransferase RsmE(3):protein of unknown function DUF558(3):ribosom…	NA(1026):rsmE(241)	720	846	737.07	252	2	Atu0657	MDIPDJ_01635	FLNPIO_21690
g0001115	g0001115	ubiA	4-hydroxybenzoate octaprenyltransferase	50	227	1267	1	1	1	0	0	0	0	1267	4-hydroxybenzoate octaprenyltransferase(1199):UbiA prenyltransferase family protein(18):4-hydroxybenzoate polyprenyl transferase protein(16):4-hydroxybenzoate polyprenyl transferase(12):4-hydroxybenzoate polyprenyltransferase(11):4-hydroxybenzoate-octaprenyl transferase(3):4-hydroxybenzoate octaprenyltransferase protein(2):putative para-hydroxybenzoate--polyprenyltransferase(1):4-hydroxybenzoate …	NA(1026):ubiA(241)	786	1065	958.39	252	3	Atu0651	MDIPDJ_02170	FLNPIO_02020
g0001303_0000001	g0001303	fabD	[acyl-carrier-protein] S-malonyltransferase	60	213	1267	1	1	1	0	0	0	0	1267	[acyl-carrier-protein] S-malonyltransferase(535):ACP S-malonyltransferase(420):Malonyl CoA-acyl carrier protein transacylase(243):malonyl CoA-acyl carrier protein transacylase(54):malonyl-CoA:acyl carrier protein transacylase(3):Malonyl CoA-acyl carrier protein transacylase (MCT)(3):putative malonyl CoA-acyl carrier protein transacylase(2):malonyl CoA-acyl carrier protein transacylase FabD(2):mal…	NA(1026):fabD(241)	936	996	947.04	253	1	Atu1094	MDIPDJ_03995	FLNPIO_04240
g0002362	g0002362		endolytic transglycosylase MltG	50	164	1267	1	1	1	0	0	0	0	1267	endolytic transglycosylase MltG(927):putative aminodeoxychorismate lyase(238):YceG-like family protein(35):4-amino-4-deoxychorismate lyase(31):aminodeoxychorismate lyase(10):hypothetical protein(7):conserved hypothetical protein(3):yceG-like family protein(3):Endolytic murein transglycosylase(3):UPF0755 protein(2):conserved hypothetical protein%3B putative Aminodeoxychorismate lyase family(1):con…	NA(1267)	1053	1623	1214.85	253	2	Atu1099	MDIPDJ_04015	FLNPIO_04260
g0002732	g0002732	cvpA	CvpA family protein	50	141	1267	1	1	1	0	0	0	0	1267	CvpA family protein(486):colicin V biosynthesis protein(270):colicin V production protein(245):Colicin V production protein(243):hypothetical protein(5):colicin V production family protein(3):colicin V synthesis protein(3):putative Colicin V production protein%2C cvpA-like (dedE protein) (Pur regulon 18 kDa protein)(2):membrane protein required for colicin V production(2):putative membrane protei…	NA(1031):cvpA(236)	564	732	609.46	254	1	Atu1076	MDIPDJ_03915	FLNPIO_04140
g0002017_0000001	g0002017	yciK	SDR family NAD(P)-dependent oxidoreductase	60	152	1267	1	1	1	0	0	0	0	1267	SDR family NAD(P)-dependent oxidoreductase(623):putative oxidoreductase YciK(241):oxidoreductase(172):KR domain-containing protein(156):3-oxoacyl-(acyl-carrier-protein) reductase protein(34):NAD/NADP dependent oxidoreductase(11):short-chain dehydrogenase/reductase SDR(6):putative short-chain dehydrogenase/reductase(3):Putative Short-chain dehydrogenase/reductase SDR(3):short chain dehydrogenase f…	NA(1026):yciK(241)	738	762	741.42	254	2	Atu1074	MDIPDJ_03905	FLNPIO_04130
g0002480_0000001	g0002480	mnmA	tRNA 2-thiouridine(34) synthase MnmA	60	140	1267	1	1	1	0	0	0	0	1267	tRNA 2-thiouridine(34) synthase MnmA(945):tRNA-specific 2-thiouridylase MnmA(288):tRNA (5-methylaminomethyl-2-thiouridylate)-methyltransferase(15):tRNA(5-methylaminomethyl-2-thiouridine)- methyltransferase(5):tRNA-specific 2-thiouridylase mnmA(3):Putative tRNA 5-methylaminomethyl-2-thiouridylate-methyltransferase(2):tRNA 5-methylaminomethyl-2-thiouridylate-methyltransferase protein(2):tRNA 2-thio…	NA(1026):mnmA(241)	1143	1404	1202.21	255	1	Atu3703	MDIPDJ_11660	FLNPIO_12330
g0001739_1_0000001	g0001739_1	artM	ABC transporter ATP-binding protein	60	159	1267	1.01	1	3	1	6	1	7	1274	ABC transporter ATP-binding protein(920):Arginine transport ATP-binding protein ArtM(145):putative amino-acid import ATP-binding protein YxeO(98):ATP-binding cassette domain-containing protein(36):high-affinity branched-chain amino acid ABC transporter ATP-binding protein LivG 1(33):branched-chain amino acid transport system ATP-binding protein(8):amino acid ABC transporter%2C ATP-binding protein…	NA(1032):artM(145):yxeO(98)	315	993	877.96	255	2	Atu2425	MDIPDJ_11125	FLNPIO_12005
g0002388_1_0000006	g0002388_1	nqo1	NADH-quinone oxidoreductase subunit NuoF	70	75	1267	1	1	2	0	1	0	1	1268	NADH-quinone oxidoreductase subunit NuoF(909):NADH-quinone oxidoreductase chain 1(241):NADH-quinone oxidoreductase subunit F(46):NADH dehydrogenase (quinone) subunit F 1(32):NADH ubiquinone oxidoreductase chain F(9):NADH-quinone oxidoreductase%2C F subunit(7):NADH-quinone oxidoreductase subunit F 1(4):NADH oxidoreductase (quinone)%2C F subunit(4):NADH-quinone oxidoreductase chain F (NADH dehydrog…	NA(1027):nqo1(241)	1302	1326	1305.03	256	1	Atu1275	MDIPDJ_04715	FLNPIO_04910
g0007186_1_0000009	g0007186_1	clpX	ATP-dependent Clp protease ATP-binding subunit ClpX	80	42	1267	1	1	1	0	0	0	0	1267	ATP-dependent Clp protease ATP-binding subunit ClpX(1201):ATP-dependent Clp protease ATP-binding subunit(38):ATP-dependent Clp protease%2C ATP-binding subunit ClpX(8):ATP-dependent protease ATP-binding subunit ClpX(6):ATP-dependent Clp protease ATP-binding subunit clpX(4):ATP-dependent Clp protease(1):endopeptidase Clp ATP-binding regulatory subunit (clpX)(1):ATP-dependent protease ATP-binding su…	NA(1026):clpX(241)	1263	1413	1278.07	256	2	Atu1259	MDIPDJ_04620	FLNPIO_04830
g0001846	g0001846		Tim44/TimA family putative adaptor protein	50	190	1267	1	1	1	0	0	0	0	1267	Tim44/TimA family putative adaptor protein(506):calcium-binding protein(365):Tim44-like domain protein(236):Tim44 domain-containing protein(82):inner membrane transporter Tim44-related protein(34):import inner membrane translocase subunit Tim44(13):hypothetical protein(7):tim44-like domain protein(3):conserved hypothetical protein(3):import inner membrane translocase%2C subunit Tim44(3):Import in…	NA(1267)	651	747	699.56	257	1	Atu0008	MDIPDJ_16730	FLNPIO_16585
g0002254	g0002254	xre	XRE family transcriptional regulator	50	172	1267	1	1	1	0	0	0	0	1267	XRE family transcriptional regulator(790):anaerobic benzoate catabolism transcriptional regulator(168):helix-turn-helix transcriptional regulator(105):HTH-type transcriptional regulator Xre(56):transcriptional regulator(44):transcriptional regulator protein(35):helix-turn-helix domain-containing protein(27):HTH-type transcriptional repressor RghR(13):hypothetical protein(6):transcriptional regula…	NA(1198):xre(56):rghR(13)	315	420	373.7	257	2	Atu0011	MDIPDJ_16745	FLNPIO_16600
g0008196	g0008196	acpXL	acyl carrier protein	50	36	1267	1	1	1	0	0	0	0	1267	acyl carrier protein(969):Acyl carrier protein AcpXL(242):acyl carrier protein AcpXL(41):phosphopantetheine-binding(3):Acyl carrier protein(3):phosphopantetheine-binding protein(2):Acyl carrier protein%2Cinvolved in the transfer of long hydroxylated fatty acids to lipid A(1):acyl-carrier-protein(1):probabable AcpXL(1):Phosphopantetheine attachment site family protein(1):hypothetical protein(1):pu…	NA(1025):acpXL(241):acpP(1)	252	375	291.48	258	1	Atu1600	MDIPDJ_08230	FLNPIO_05930
g0002678	g0002678	fabZ	beta-hydroxyacyl-ACP dehydratase	50	147	1267	1	1	1	0	0	0	0	1267	beta-hydroxyacyl-ACP dehydratase(814):3-hydroxyacyl-[acyl-carrier-protein] dehydratase FabZ(236):3-hydroxyacyl-ACP dehydratase(137):beta-hydroxyacyl-(acyl-carrier-protein) dehydratase protein(28):3-hydroxyacyl-[acyl-carrier-protein] dehydratase(11):hypothetical protein(5):Beta-hydroxyacyl-(acyl-carrier-protein) dehydratase FabA/FabZ(5):(3R)-hydroxymyristoyl-ACP dehydratase(3):(3R)-hydroxymyristoy…	NA(1031):fabZ(236)	465	531	480.13	258	2	Atu1599	MDIPDJ_08225	FLNPIO_05935
g0002166	g0002166	atpH	F0F1 ATP synthase subunit delta	50	176	1267	1	1	1	0	0	0	0	1267	F0F1 ATP synthase subunit delta(924):ATP synthase subunit delta(307):ATP synthase F1%2C delta subunit(9):ATP synthase delta chain(8):ATP synthase subunit delta%2C membrane-bound%2C F1 sector(3):ATP synthase F1 subunit delta(2):ATP synthase F1 subcomplex delta subunit(2):H(+)-transporting ATP synthase protein%2C delta subunit(2):Putative ATP synthase delta chain(2):probabable ATP synthase subunit …	NA(1026):atpH(241)	306	702	564.64	259	1	Atu2625	MDIPDJ_14160	FLNPIO_15265
g0004803_1_0000006	g0004803_1	atpA	F0F1 ATP synthase subunit alpha	80	85	1267	1	1	1	0	0	0	0	1267	F0F1 ATP synthase subunit alpha(887):ATP synthase subunit alpha(346):ATP synthase F1%2C alpha subunit(12):ATP synthase alpha chain(9):ATP synthase subunit alpha%2C membrane-bound%2C F1 sector(2):H(+)-transporting ATP synthase protein%2C alpha subunit(2):ATP synthase F1 subcomplex alpha subunit(2):proton translocating ATP synthase%2C F1 alpha subunit(1):F1 sector of membrane-bound ATP synthase%2C …	NA(1026):atpA(241)	1527	1533	1529.95	259	2	Atu2624	MDIPDJ_14155	FLNPIO_15260
g0004609_0000002	g0004609	nusA	transcription termination/antitermination protein NusA	70	88	1267	1	1	1	0	0	0	0	1267	transcription termination/antitermination protein NusA(947):hypothetical protein(236):transcription elongation factor NusA(38):N-utilization substance protein A(12):NusA antitermination factor(7):Transcription termination/antitermination protein NusA(6):transcription termination protein NusA(4):Transcription elongation protein nusA (N utilization substance protein A) (L factor)(3):transcription e…	NA(1262):nusA(5)	1596	1659	1612.38	260	1	Atu0089	MDIPDJ_17550	FLNPIO_17305
g0002282	g0002282	rimP	ribosome maturation factor RimP	50	159	1267	1	1	1	0	0	0	0	1267	ribosome maturation factor RimP(965):Ribosome maturation factor RimP(245):ribosome maturation factor(33):hypothetical protein(9):conserved hypothetical protein(5):protein of unknown function DUF150(3):Ribosome maturation factor rimP(3):hypothetical conserved protein(2):ribosome maturation factor rimP(1):Conserved hypothetical protein(1)	NA(1026):rimP(241)	585	777	607.8	260	2	Atu0090	MDIPDJ_17555	FLNPIO_17300
g0002103	g0002103	purH	bifunctional phosphoribosylaminoimidazolecarboxamide formyltransferase/IMP cyclohydrolase	50	158	1267	1	1	1	0	0	0	0	1267	bifunctional phosphoribosylaminoimidazolecarboxamide formyltransferase/IMP cyclohydrolase(621):bifunctional phosphoribosylaminoimidazolecarboxamide formyltransferase/IMP cyclohydrolase PurH(322):Bifunctional purine biosynthesis protein PurH(243):bifunctional phosphoribosylaminoimidazolecarboxamide formyltransferase/inosine monophosphate cyclohydrolase(53):phosphoribosylaminoimidazolecarboxamide f…	NA(1025):purH(242)	1560	1620	1615.45	261	1	Atu2823	MDIPDJ_16595	FLNPIO_16085
g0001666_1_0000001	g0001666_1	uup	ABC transporter ATP-binding protein	60	193	1267	1	1	1	0	0	0	0	1267	ABC transporter ATP-binding protein(695):ABC transporter ATP-binding protein uup(241):ATP-binding cassette domain-containing protein(151):ABC-F family ATP-binding cassette domain-containing protein(112):elongation factor 3(27):ABC transporter%2C nucleotide binding/ATPase protein(10):ABC transporter related(3):Holdfast attachment protein C(3):heme ABC exporter%2C ATP-binding protein CcmA(3):Putati…	NA(1026):uup(241)	1806	1854	1826.33	261	2	Atu2716	MDIPDJ_15595	FLNPIO_15855
g0000690	g0000690	mepA	penicillin-insensitive murein endopeptidase	50	254	1267	1	1	1	0	0	0	0	1267	penicillin-insensitive murein endopeptidase(965):Penicillin-insensitive murein endopeptidase precursor(236):penicillin-insensitive murein endopeptidase protein(33):Penicillin-insensitive murein endopeptidase(8):peptidase U6 penicillin-insensitive murein endopeptidase(5):Murein endopeptidase(4):penicillin-insensitive murein endopeptidase family protein(3):murein endopeptidase protein(3):murein end…	NA(1026):mepA(241)	969	1143	1058.99	262	1	Atu0186	MDIPDJ_18060	FLNPIO_17590
g0000823_1_0000001	g0000823_1	nth	endonuclease III	60	246	1267	1	1	2	0	2	0	2	1269	endonuclease III(978):Endonuclease III(247):endonuclease III family protein(26):endonuclease III protein(10):DNA-(apurinic or apyrimidinic site) lyase /endonuclease III(2):endonuclease III DNA-(apurinic or apyrimidinic site) lyase(2):putative endonuclease III(2):putative endonuclease III protein(1):Probable endonuclease III(1)	NA(1026):nth(243)	603	954	781.08	262	2	Atu4457	MDIPDJ_12980	FLNPIO_13615
g0002580_0000002	g0002580	purS	phosphoribosylformylglycinamidine synthase subunit PurS	70	156	1267	1	1	2	0	1	0	1	1268	phosphoribosylformylglycinamidine synthase subunit PurS(1207):phosphoribosylformylglycinamidine synthase(24):phosphoribosylformylglycinamidine synthetase(9):Phosphoribosylformylglycinamidine synthase subunit PurS(7):phosphoribosylformylglycinamidine synthase%2C purS protein(5):phosphoribosylformylglycinamidine synthase%2C purS(5):Phosphoribosylformylglycinamidine synthetase%2C PurS component(2):p…	NA(1263):purS(5)	216	273	243.04	263	1	Atu1844	MDIPDJ_07435	FLNPIO_05665
g0001819_0000001	g0001819	xthA	exodeoxyribonuclease III	60	173	1267	1	1	2	0	5	0	5	1272	exodeoxyribonuclease III(1010):Exodeoxyribonuclease III(243):exodeoxyribonuclease III protein(5):exodeoxyribonuclease III Xth(5):Putative exodeoxyribonuclease III(2):exonuclease III(2):endonuclease/exonuclease/phosphatase family protein(1):Exonuclease III(1):putative exodeoxyribonuclease III protein(1):probable exodeoxyribonuclease III protein(1):putative exodeoxyribonuclease III(1)	NA(1031):xthA(241)	273	960	793.18	263	2	Atu1714	MDIPDJ_05755	FLNPIO_08935
g0001489_0000001	g0001489	arsC	low molecular weight phosphatase family protein	60	207	1267	1	1	1	0	0	0	0	1267	low molecular weight phosphatase family protein(912):Protein ArsC(236):protein-tyrosine-phosphatase protein(34):protein-tyrosine-phosphatase(33):phosphotyrosine protein phosphatase(8):arsenate reductase(7):protein tyrosine phosphatase(5):Glutaredoxin arsenate reductase(4):Protein-tyrosine-phosphatase(3):low molecular weight phosphotyrosine phosphatase family protein(3):putative arsenate reductase…	NA(1027):arsC(240)	399	534	476.91	264	1	Atu0535	MDIPDJ_13105	FLNPIO_00930
g0000927_1_0000001	g0000927_1		UPF0262 family protein	60	149	1267	1	1	1	0	0	0	0	1267	UPF0262 family protein(918):hypothetical protein(329):conserved hypothetical protein(9):Uncharacterised protein family (UPF0262)(2):UPF0262 protein(2):hypothetical conserved protein(2):uncharacterized protein (UPF0262 family)(2):uncharacterised conserved protein UCP032146(1):Conserved hypothetical protein(1):UPF0262 protein Avi_0642(1)	NA(1267)	471	510	474.85	264	2	Atu0536	MDIPDJ_13110	FLNPIO_00935
g0002051_1_0000001	g0002051_1	sdhC	succinate dehydrogenase%2C cytochrome b556 subunit	60	180	1267	1	1	2	0	1	0	1	1268	succinate dehydrogenase%2C cytochrome b556 subunit(962):Succinate dehydrogenase cytochrome b556 subunit(247):succinate dehydrogenase cytochrome b556 subunit(34):succinate dehydrogenase cytochrome B-556 subunit(12):succinate dehydrogenase membrane anchor subunit(2):succinate dehydrogenase cytochrome B-556 subunit transmembrane protein(2):succinate dehydrogenase subunit C(2):Probable succinate dehy…	NA(1027):sdhC(241)	330	444	394.76	265	1	Atu2645	MDIPDJ_14300	FLNPIO_15365
g0002078_1_0000001	g0002078_1	sdhD	succinate dehydrogenase%2C hydrophobic membrane anchor protein	60	179	1267	1	1	2	0	2	0	2	1269	succinate dehydrogenase%2C hydrophobic membrane anchor protein(963):Succinate dehydrogenase hydrophobic membrane anchor subunit(189):Succinate dehydrogenase/Fumarate reductase transmembrane subunit(39):succinate dehydrogenase SdhD subunit(34):succinate dehydrogenase hydrophobic membrane anchor(12):succinate dehydrogenase cytochrome b556 small membrane subunit(9):hypothetical protein(5):succinate …	NA(1081):sdhD(188)	372	381	380.96	265	2	Atu2644	MDIPDJ_14295	FLNPIO_15360
g0004699_1_0000001	g0004699_1	fusA	elongation factor G	60	70	1267	1	1	2	0	4	0	4	1271	elongation factor G(986):Elongation factor G(246):translation elongation factor G(27):translation elongation factor EF-G(2):elongation factor G protein(2):translation elongation factor 2 (EF-2/EF-G)(2):Elongation factor G (EF-G)(2):Probable elongation factor G(1):protein chain elongation factor EF-G%2C GTP-binding(1):putative translation elongation factor G%2C EF-G(1):putative elongation factor G…	NA(1028):fusA(243)	2073	2115	2099.89	266	1	Atu1949	MDIPDJ_05200	FLNPIO_05385
g0020382_1_0000002	g0020382_1	rpsJ	30S ribosomal protein S10	70	8	1267	1	1	2	0	2	0	2	1269	30S ribosomal protein S10(1254):ribosomal protein S10(7):SSU ribosomal protein S10P(2):putative 30S ribosomal protein S10(2):30S ribosomal subunit protein S10(2):ribosomal protein S10%2C bacterial/organelle(1):Probable 30S ribosomal protein S10(1)	NA(1027):rpsJ(242)	309	312	309	266	2	Atu1947	MDIPDJ_05210	FLNPIO_05395
g0001618_0000001	g0001618	yrrK	Holliday junction resolvase RuvX	60	196	1267	1	1	2	0	2	0	2	1269	Holliday junction resolvase RuvX(948):Putative Holliday junction resolvase(237):holliday junction resolvase protein(37):Holliday junction resolvase(10):putative Holliday junction resolvase(8):Putative pre-16S rRNA nuclease(6):Holliday junction DNA helicase RuvA(5):Holliday junction resolvase YqgF(5):hypothetical protein(4):holliday junction resolvase(2):putative pre-16S rRNA nuclease(1):RNAse H-f…	NA(1028):yrrK(241)	474	672	491.66	267	1	Atu1316	MDIPDJ_04940	FLNPIO_05120
g0001983	g0001983	ubiB	2-polyprenylphenol 6-hydroxylase	50	183	1267	1	1	1	0	0	0	0	1267	2-polyprenylphenol 6-hydroxylase(952):putative protein kinase UbiB(242):ubiquinone biosynthesis protein UbiB(48):ubiquinone biosynthesis protein(14):Ubiquinone biosynthesis protein ubiB(3):2-octaprenylphenol hydroxylase(2):2-polyprenylphenol hydroxylase(2):putative ubiquinone biosynthesis protein(2):ABC1 domain-containing protein(1):Probable ubiquinone biosynthesis protein(1)	NA(1026):ubiB(241)	1545	1620	1574.91	268	1	Atu0319	MDIPDJ_19505	FLNPIO_18155
g0003019_1_0000001	g0003019_1	gpt	xanthine phosphoribosyltransferase	60	130	1267	1	1	2	0	1	0	1	1268	xanthine phosphoribosyltransferase(993):Xanthine phosphoribosyltransferase(247):xanthine-guanine phosphoribosyltransferase(11):phosphoribosyl transferase domain protein(3):xanthine-guanine phosphoribosyltransferase protein(3):putative xanthine-guanine phosphoribosyltransferase(2):xanthine phosphoribosyltransferase (Xanthine-guanine phosphoribosyltransferase) (XGPRT) (modular protein)(2):xanthine …	NA(1027):gpt(241)	495	789	503.55	269	1	Atu1731	MDIPDJ_05525	FLNPIO_08630
g0002828_0000002	g0002828	proS	proline--tRNA ligase	70	129	1267	1	1	2	0	1	0	1	1268	proline--tRNA ligase(956):Proline--tRNA ligase(244):prolyl-tRNA synthetase(52):Prolyl-tRNA synthetase(4):Prolyl-tRNA synthetase (Proline--tRNA ligase) (ProRS)(3):prolyl-tRNA synthetase protein(3):putative prolyl-tRNA synthetase(2):proline--tRNA ligase ProS(2):prolyl-tRNA synthetase%2C family II(1):Probable prolyl-tRNA synthetase(1)	NA(1027):proS(241)	1233	1506	1331.97	270	1	Atu1288	MDIPDJ_04790	FLNPIO_04995
g0004944_1_0000003	g0004944_1	rpsQ	30S ribosomal protein S17	70	82	1267	1	1	2	0	2	0	2	1269	30S ribosomal protein S17(1260):ribosomal protein S17(3):SSU ribosomal protein S17P(2):putative 30S ribosomal protein S17(2):30S ribosomal subunit protein S17(1):Probable 30S ribosomal protein S17(1)	NA(1028):rpsQ(241)	234	252	238.39	271	1	Atu1937	MDIPDJ_05260	FLNPIO_05445
g0004021_0000002	g0004021	metK	methionine adenosyltransferase	70	108	1267	1	1	1	0	0	0	0	1267	methionine adenosyltransferase(957):S-adenosylmethionine synthase(241):S-adenosylmethionine synthetase(55):Methionine adenosyltransferase(3):methionine adenosyltransferase 1 (AdoMet synthetase)(2):putative S-adenosylmethionine synthetase(2):S-adenosylmethionine synthase MetK(2):S-adenosylmethionine synthetase protein(2):S-adenosylmethionine synthetase (Methionine adenosyltransferase) (AdoMet synt…	NA(1026):metK(241)	1179	1284	1256.32	272	1	Atu0362	MDIPDJ_00250	FLNPIO_00210
g0002336	g0002336	atpC	F0F1 ATP synthase subunit epsilon	50	168	1267	1	1	1	0	0	0	0	1267	F0F1 ATP synthase subunit epsilon(905):ATP synthase epsilon chain(304):ATP synthase subunit epsilon(36):ATP synthase F1%2C epsilon subunit(10):putative ATP synthase epsilon chain(2):ATP synthase F1 subcomplex epsilon subunit(2):ATP synthase protein%2C epsilon subunit(2):ATP synthase F0F1 epsilon subunit(1):probabable ATP synthase subunit epsilon(1):ATP synthase F0F1 subunit epsilon(1):ATP synthas…	NA(1026):atpC(241)	402	411	407.92	273	1	Atu2621	MDIPDJ_14140	FLNPIO_15245
g0001554_1_0000001	g0001554_1		YcgN family cysteine cluster protein	60	196	1267	1	1	3	0	1	0	2	1269	YcgN family cysteine cluster protein(940):hypothetical protein(309):conserved hypothetical protein(5):protein of unknown function UPF0153(3):UPF0260 protein ycgN(2):hypothetical conserved protein(2):putative zinc-/iron-chelating domain protein(2):Putative zinc- or iron-chelating domain family protein(1):Conserved hypothetical protein(1):conserved protein of unknown function(1):Uncharacterized con…	NA(1269)	417	567	477.44	274	1	Atu0932	MDIPDJ_03315	FLNPIO_03425
g0000831_1_0000001	g0000831_1	hemE	uroporphyrinogen decarboxylase	60	223	1267	1.01	1	2	24	11	24	11	1278	uroporphyrinogen decarboxylase(1020):Uroporphyrinogen decarboxylase(250):Copper resistance protein D(13):protoporphyrinogen oxidase HemJ(9):uroporphyrinogen decarboxylase protein(2):putative uroporphyrinogen decarboxylase(2):uroporphyrinogen decarboxylase HemE(2):Uroporphyrinogen-III decarboxylase(1):uroporphyrinogen-III decarboxylase(1):membrane protein(1):Probable uroporphyrinogen decarboxylase…	NA(1057):hemE(245)	291	1575	1023.81	275	1	Atu2835	MDIPDJ_16685	FLNPIO_16545
g0002129_0000001	g0002129	hdaH	histone deacetylase family protein	60	176	1267	1	1	2	0	1	0	1	1268	histone deacetylase family protein(626):acetoin utilization protein(324):Histone deacetylase-like amidohydrolase(241):deacetylase family protein(32):deacetylase(10):histone deacetylase superfamily(6):histone deacetylase(4):putative deacetylase(4):deacetylase protein(3):histone deacetylase domain protein(3):hypothetical protein(2):histone deacetylase superfamily protein(2):acetoin utilization deac…	NA(1032):hdaH(236)	831	951	934.83	276	1	Atu0748	MDIPDJ_02285	FLNPIO_02170
g0002291_0000002	g0002291		DUF4170 domain-containing protein	70	164	1267	1	1	2	0	1	0	1	1268	DUF4170 domain-containing protein(944):hypothetical protein(289):inositol monophosphatase(20):conserved hypothetical protein(6):Conserved hypothetical protein(2):hypothetical conserved protein(2):uncharacterized protein DUF4170(2):inositol monophosphatase family protein(2):Inositol monophosphatase(1)	NA(1268)	228	306	242.26	277	1	Atu8086	MDIPDJ_01880	FLNPIO_01780
g0001731_0000001	g0001731	plsY	glycerol-3-phosphate 1-O-acyltransferase PlsY	60	195	1267	1	1	2	0	1	0	1	1268	glycerol-3-phosphate 1-O-acyltransferase PlsY(896):Glycerol-3-phosphate acyltransferase(206):glycerol-3-phosphate acyltransferase(91):putative glycerol-3-phosphate acyltransferase(36):glycerol-3-phosphate acyltransferase 2(10):protein of unknown function DUF205(5):acyl-phosphate glycerol 3-phosphate acyltransferase(4):glycerol-3-phosphate acyltransferase PlsY(3):putative glycerol-3-phosphate acyl…	NA(1027):plsY(241)	576	741	617.71	278	1	Atu1306	MDIPDJ_04895	FLNPIO_05085
g0001976_1_0000001	g0001976_1		aa3-type cytochrome c oxidase subunit IV	60	183	1267	1	1	2	0	1	0	1	1268	aa3-type cytochrome c oxidase subunit IV(943):Bacterial aa3 type cytochrome c oxidase subunit IV(237):cytochrome-c oxidase subunit 4 protein(34):hypothetical protein(11):cytochrome-c oxidase(9):cytochrome c oxidase(9):aa3 type cytochrome c oxidase subunit IV(7):conserved hypothetical protein(3):bacterial aa3 type cytochrome c oxidase subunit IV family protein(3):Conserved hypothetical transmembra…	NA(1268)	126	333	225.75	279	1	Atu8094	MDIPDJ_12550	FLNPIO_13345
g0002227_0000001	g0002227	scpA	segregation/condensation protein A	60	173	1267	1	1	2	0	3	0	3	1270	segregation/condensation protein A(936):Segregation and condensation protein A(242):chromosome segregation and condensation ScpA-like protein(29):chromosome segregation and condensation protein ScpA(20):segregation and condensation protein A(12):chromosome segregation/condensation ScpA-like protein(5):conserved hypothetical protein(5):chromosome segregation protein ScpA(4):chromosome segregation …	NA(1029):scpA(241)	756	897	843.75	280	1	Atu1708	MDIPDJ_05785	FLNPIO_08905
g0000286	g0000286	tsaE	tRNA (adenosine(37)-N6)-threonylcarbamoyltransferase complex ATPase subunit type 1 TsaE	50	316	1267	1	1	1	1	0	1	0	1267	tRNA (adenosine(37)-N6)-threonylcarbamoyltransferase complex ATPase subunit type 1 TsaE(701):bifunctional tRNA (adenosine(37)-N6)-threonylcarbamoyltransferase complex ATPase subunit type 1 TsaE/phosphotransferase(247):tRNA threonylcarbamoyladenosine biosynthesis protein TsaE(237):aminoglycoside phosphotransferase protein(33):hypothetical protein(10):chlorosome protein(8):conserved hypothetical pr…	NA(1032):tsaE(236)	330	1539	1511.52	281	1	Atu0026	MDIPDJ_16835	FLNPIO_16775
g0003087_0000001	g0003087		zinc-finger domain-containing protein	60	138	1267	1	1	2	0	2	0	2	1269	zinc-finger domain-containing protein(942):Zinc-finger domain protein(234):hypothetical protein(37):zinc-finger CHCC-type domain-containing protein(35):conserved hypothetical protein(8):zinc-finger domain protein(5):hypothetical conserved protein(2):putative Zn-finger protein(2):Zinc-finger domain-containing protein(1):Hypothetical unknown protein(1):Zinc-finger domain family protein(1):Hypotheti…	NA(1269)	246	423	248.56	282	1	Atu1573	MDIPDJ_06150	FLNPIO_08405
g0001514_0000001	g0001514		ATP-binding protein	60	204	1267	1	1	2	0	2	0	2	1269	ATP-binding protein(531):DUF815 domain-containing protein(381):hypothetical protein(247):AAA family ATPase(42):P-loop NTPase domain-containing protein(34):ATPase AAA(8):ATP-dependent protease subunit(5):protein of unknown function DUF815(5):conserved hypothetical protein(4):putative ATPase family protein(3):ATPase associated with various cellular activities family protein(2):hypothetical conserve…	NA(1269)	219	996	873.42	283	1	Atu1564	MDIPDJ_05830	FLNPIO_08855
g0001086_1_0000001	g0001086_1	scpB	SMC-Scp complex subunit ScpB	60	225	1267	1	1	2	0	3	0	3	1270	SMC-Scp complex subunit ScpB(954):hypothetical protein(237):chromosome segregation/condensation ScpB-like protein(34):segregation and condensation protein B(19):Segregation and condensation protein B(9):chromosome segregation and condensation protein%2C ScpB(3):chromosome segregation and condensation protein B(2):conserved hypothetical protein(2):Putative transcriptional regulators (Ypuh-like) fa…	NA(1265):scpB(5)	537	906	719.33	284	1	Atu1707	MDIPDJ_05790	FLNPIO_08900
g0002225	g0002225		ABC transporter permease	50	172	1267	1	1	1	0	0	0	0	1267	ABC transporter permease(947):cell division ABC transporter subunit FtsX(235):cell division protein(43):cell division protein FtsX(14):hypothetical protein(11):Cell division protein(5):cell division transport system permease protein(2):Cell division protein FtsX(2):Cell division ABC transporter (membrane component)(2):probabable FtsX(1):putative cell division protein homolog(1):conserved hypothet…	NA(1267)	939	1077	1006.39	285	1	Atu3607	MDIPDJ_13780	FLNPIO_14930
g0001169_1_0000001	g0001169_1		DUF971 domain-containing protein	60	222	1267	1	1	2	0	1	0	1	1268	DUF971 domain-containing protein(921):hypothetical protein(327):protein of unknown function DUF971(5):conserved hypothetical protein(4):GBBH-like-N domain-containing protein(2):DUF971 family protein(2):hypothetical conserved protein(2):conserved protein of unknown function(2):Hypothetical protein(2):Uncharacterized protein conserved in bacteria(1)	NA(1268)	321	507	375.18	286	1	Atu1694	MDIPDJ_07920	FLNPIO_06090
g0002542	g0002542	spsI	CDP-diacylglycerol--serine O-phosphatidyltransferase	50	154	1267	1	1	1	0	0	0	0	1267	CDP-diacylglycerol--serine O-phosphatidyltransferase(932):CDP-alcohol phosphatidyltransferase(235):phosphatidylcholine/phosphatidylserine synthase(63):phosphatidylserine synthase(11):hypothetical protein(5):CDP-diacylglycerol-serine O-phosphatidyltransferase(5):CDP-diacylglycerol/serine O-phosphatidyltransferase(4):phosphatidylserine synthase (CDP-diacylglycerol--serine O-phosphatidyltransferase)…	NA(1266):spsI(1)	816	909	860.14	287	1	Atu1062	MDIPDJ_03840	FLNPIO_04015
g0003979_0000001	g0003979	pnp	polyribonucleotide nucleotidyltransferase	60	109	1267	1	1	2	0	1	0	1	1268	polyribonucleotide nucleotidyltransferase(1007):Polyribonucleotide nucleotidyltransferase(249):polyribonucleotide nucleotidyltransferase protein(3):polyribonucleotide nucleotidyltransferase Pnp(2):Polyribonucleotide nucleotidyltransferase (Polynucleotide phosphorylase) (PNPase)(2):putative Polynribonucleotide nucleotidyltransferase (Polynucleotide phosphorylase) (PNPase)(1):polynucleotide phospho…	NA(1026):pnp(242)	2121	2211	2143.61	288	1	Atu0082	MDIPDJ_17515	FLNPIO_17335
g0000499_0000001	g0000499		DUF1674 domain-containing protein	60	280	1267	1	1	1	0	0	0	0	1267	DUF1674 domain-containing protein(948):hypothetical protein(301):conserved hypothetical protein(6):protein of unknown function DUF1674(5):Hypothetical protein(2):hypothetical conserved protein(2):uncharacterized protein DUF1674(1):putative conserved small protein(1):Uncharacterized conserved small protein(1)	NA(1267)	177	279	215.52	289	1	Atu2827	MDIPDJ_16615	FLNPIO_16120
g0001375	g0001375	argC	N-acetyl-gamma-glutamyl-phosphate reductase	50	212	1267	1	1	1	0	0	0	0	1267	N-acetyl-gamma-glutamyl-phosphate reductase(1258):N-acetyl-gamma-glutamyl-phosphate reductase protein(3):N-acetyl-gamma-glutamyl-phosphate reductase ArgC(2):Probable N-acetyl-gamma-glutamyl-phosphate reductase(1):putative arginine biosynthesis protein(1):putative N-acetyl-gamma-glutamyl-phosphate reductase(1):bifunctional N-acetyl-gamma-glutamyl-phosphate reductase%2C uncommon form(1)	NA(1026):argC(241)	924	984	932.96	290	1	Atu1244	MDIPDJ_04525	FLNPIO_04745
g0005581_1_0000003	g0005581_1	rpmD	50S ribosomal protein L30	70	70	1267	1	1	2	0	2	0	2	1269	50S ribosomal protein L30(1250):ribosomal protein L30(9):50S ribosomal subunit protein L30(4):LSU ribosomal protein L30P(2):putative 50S ribosomal protein L30(2):ribosomal protein L30%2C bacterial/organelle(1):Probable 50S ribosomal protein L30(1)	NA(1028):rpmD(241)	192	216	207.86	291	1	Atu8065	MDIPDJ_05305	FLNPIO_05490
g0005271_1_0000001	g0005271_1	lepA	elongation factor 4	60	77	1267	1	1	1	0	0	0	0	1267	elongation factor 4(954):Elongation factor 4(244):GTP-binding elongation factor 4(34):GTP-binding protein LepA(20):GTP-binding protein lepA(3):GTP-binding elongation factor(3):GTP-binding elongation factor protein(2):GTP-binding protein(1):GTP-binding protein%2C LepA(1):putative GTP-binding protein membrane(1):GTP-binding membrane protein(1):putative GTP-binding protein(1):Probable GTP-binding pr…	NA(1025):lepA(242)	1800	1935	1832.08	292	1	Atu0241	MDIPDJ_18555	FLNPIO_17110
g0002993_0000001	g0002993	hom	homoserine dehydrogenase	60	130	1267	1	1	2	1	1	1	1	1268	homoserine dehydrogenase(993):Homoserine dehydrogenase(249):homoserine dehydrogenase 1(14):homoserine dehydrogenase (HDH)(3):homoserine dehydrogenase protein(3):ACT domain protein(2):putative homoserine dehydrogenase(2):Homoserine dehydrogenase family protein(1):Probable homoserine dehydrogenase(1):homoserine dehydrogenase%2C NAD binding domain protein(1)	NA(1028):hom(241)	519	1329	1319.84	293	1	Atu1588	MDIPDJ_05950	FLNPIO_07975
g0000559_1_0000001	g0000559_1		HIT family protein	60	266	1267	1	1	2	0	2	0	2	1269	HIT family protein(908):HIT-like protein(235):HIT domain-containing protein(54):HIT family hydrolase domain-containing protein(33):hypothetical protein(6):HIT family hydrolase(5):histidine triad (HIT) protein(5):hydrolase(5):HIT domain protein(4):putative hydrolase protein%2C HIT family(2):conserved hypothetical protein%3B putative Hit (histidine triad) family protein(2):histidine triad (HIT) fam…	NA(1269)	312	441	427.49	294	1	Atu1369	MDIPDJ_06190	FLNPIO_08355
g0004951_1_0000001	g0004951_1	sufC	Fe-S cluster assembly ATPase SufC	60	84	1267	1	1	1	0	0	0	0	1267	Fe-S cluster assembly ATPase SufC(937):putative ATP-dependent transporter SufC(243):SUF system Fe-S assembly ATPase protein SufC(34):ABC transporter ATP-binding protein(14):FeS assembly ATPase SufC(12):Fe-S cluster assembly ATP-binding protein(11):ABC transporter involved in Fe-S cluster assembly%2C ATP-binding protein(3):ABC transporter associated with Fe-S cluster assembly%2C ATP binding protei…	NA(1025):sufC(242)	651	789	755.85	295	1	Atu1823	MDIPDJ_07285	FLNPIO_06905
g0000210	g0000210	nudK	NUDIX domain-containing protein	50	313	1267	1.25	1	3	7	319	7	322	1589	NUDIX domain-containing protein(870):GDP-mannose pyrophosphatase NudK(393):ADP-ribose pyrophosphatase(182):GDP-mannose pyrophosphatase(103):NTP pyrophosphohydrolase%2C MutT family(9):NUDIX hydrolase(8):nudix-type nucleoside diphosphatase%2C YffH/AdpP family protein(4):hypothetical protein(4):GDP-mannose pyrophosphatase nudK(3):nudix-type nucleoside diphosphatase (YffH/AdpP family)(3):Putative hyd…	NA(1207):nudK(389)	288	723	600.91	296	1	Atu1137	MDIPDJ_04190	FLNPIO_04410
g0002778	g0002778	xylH	sugar ABC transporter permease	50	147	1267	1	1	1	0	0	0	0	1267	sugar ABC transporter permease(914):Xylose transport system permease protein XylH(241):ABC transporter permease(38):sugar ABC transporter permease protein(32):multiple sugar transport system permease protein(8):putative L-arabinose transport system permease protein araH(3):branched-chain amino acid transport system / permease component family protein(3):xylose ABC transporter%2C permease protein(…	NA(1026):xylH(241)	1188	1311	1207.74	297	1	Atu2346	MDIPDJ_10535	FLNPIO_13920
g0003921_0000002	g0003921	ispG	flavodoxin-dependent (E)-4-hydroxy-3-methylbut-2-enyl-diphosphate synthase	70	111	1267	1	1	1	0	0	0	0	1267	flavodoxin-dependent (E)-4-hydroxy-3-methylbut-2-enyl-diphosphate synthase(889):4-hydroxy-3-methylbut-2-en-1-yl diphosphate synthase(328):4-hydroxy-3-methylbut-2-en-1-yl diphosphate synthase (flavodoxin)(29):4-hydroxy-3-methylbut-2-enyl diphosphate synthase(8):1-hydroxy-2-methyl-2-(E)-butenyl 4-diphosphate synthase(6):putative 4-hydroxy-3-methylbut-2-en-1-yl diphosphate synthase(2):1-hydroxy-2-me…	NA(1026):ispG(241)	981	1347	1252.15	298	1	Atu2723	MDIPDJ_15715	FLNPIO_16285
g0002439	g0002439	gcvH	glycine cleavage system protein GcvH	50	163	1267	1	1	1	0	0	0	0	1267	glycine cleavage system protein GcvH(635):glycine cleavage system protein H(319):Glycine cleavage system H protein(245):glycine-cleavage system protein H(34):glycine cleavage system H protein(15):glycine cleavage system component H(11):Glycine cleavage system H-protein(3):glycine cleavage system H protein GcvH(2):putative glycine cleavage system H(1):glycine cleavage complex lipoylprotein(1):Prob…	NA(1025):gcvH(242)	345	390	363.05	299	1	Atu1463	MDIPDJ_07235	FLNPIO_08080
g0002669	g0002669	cgtA	GTPase ObgE	50	150	1267	1	1	1	0	0	0	0	1267	GTPase ObgE(946):GTPase Obg/CgtA(241):GTPase protein Obg(34):GTP-binding protein(15):GTPase Obg(6):Obg family GTPase CgtA(5):GTP-binding protein Obg/CgtA(4):GTPase obg(3):GTP-binding protein with nucleoside triP hydrolase domain%3B DNA-binding GTPase involved in cell partioning%3B multicopy suppresssor of ftsJ(rrmJ)(2):probable GTP-binding protein(2):Putative GTP-binding protein(2):Uncharacterize…	NA(1025):cgtA(241):obgE(1)	1011	1176	1068.96	300	1	Atu2781	MDIPDJ_16400	FLNPIO_15940
g0002376_0000001	g0002376	engB	YihA family ribosome biogenesis GTP-binding protein	60	164	1267	1	1	1	0	0	0	0	1267	YihA family ribosome biogenesis GTP-binding protein(911):putative GTP-binding protein EngB(244):GTP-binding protein(55):ribosome biogenesis GTP-binding protein EngB(34):ribosome biogenesis GTP-binding protein YsxC(6):GTP-binding protein HSR1-related(3):putative GTP-binding protein engB(2):GTP-binding protein engB(2):GTP-binding protein EngB(2):ribosome biogenesis GTP-binding protein YsxC/EngB(1):…	NA(1026):engB(241)	609	711	655.15	301	1	Atu0383	MDIPDJ_00385	FLNPIO_00270
g0001089_1_0000001	g0001089_1		N-acetyltransferase	60	200	1267	1	1	2	0	3	0	3	1270	N-acetyltransferase(826):hypothetical protein(245):GNAT family N-acetyltransferase(122):GCN5-related N-acetyltransferase protein(34):acetyltransferase(15):GCN5-related N-acetyltransferase(6):putative acetyltransferase protein(4):acetyltransferase domain protein(3):acetyltransferase protein(3):Acetyltransferase family protein(2):putative acetyltransferase(2):putative N-acetyltransferase YhbS(2):Pu…	NA(1270)	216	702	585.17	302	1	Atu3194	MDIPDJ_12615	FLNPIO_13470
g0003654_1_0000003	g0003654_1	aspS	aspartate--tRNA ligase	70	109	1267	1	1	2	0	1	0	1	1268	aspartate--tRNA ligase(923):Aspartate--tRNA ligase(237):aspartyl-tRNA synthetase(54):aspartate--tRNA(Asp/Asn) ligase(32):Aspartate--tRNA(Asp/Asn) ligase(7):aspartyl-tRNA synthetase protein(3):Aspartyl-tRNA synthetase / asparaginyl-tRNA synthetase (Aspartate-/asparagine-tRNA ligase) (AspRS)(2):aspartate--tRNA ligase AspS(2):Aspartyl-tRNA synthetase(2):putative aspartyl-tRNA synthetase(2):aspartyl-…	NA(1027):aspS(241)	612	1923	1789.85	303	1	Atu1153	MDIPDJ_04255	FLNPIO_04505
g0000371	g0000371	folK	2-amino-4-hydroxy-6- hydroxymethyldihydropteridine diphosphokinase	50	298	1267	1	1	1	0	0	0	0	1267	2-amino-4-hydroxy-6- hydroxymethyldihydropteridine diphosphokinase(955):2-amino-4-hydroxy-6-hydroxymethyldihydropteridine pyrophosphokinase(242):7%2C 8-dihydro-6-hydroxymethylpterin pyrophosphokinase(34):2-amino-4-hydroxy-6- hydroxymethyldihydropteridine pyrophosphokinase(13):6-hydroxymethyl-7%2C8-dihydropterin pyrophosphokinase(10):7%2C 8-dihydro-6-hydroxymethylpterin-pyrophosphokinase(2):Probab…	NA(1026):folK(241)	261	573	521.9	304	1	Atu1354	MDIPDJ_07650	FLNPIO_06760
g0002251_0000001	g0002251	rpiA	ribose-5-phosphate isomerase RpiA	60	171	1267	1	1	2	0	1	0	1	1268	ribose-5-phosphate isomerase RpiA(871):Ribose-5-phosphate isomerase A(245):ribose-5-phosphate isomerase(52):ribose 5-phosphate isomerase A(39):ribose-5-phosphate isomerase A(37):ribose 5-phosphate isomerase(15):ribose 5-phosphate isomerase (Phosphoriboisomerase A) (PRI)(3):ribose 5-phosphate isomerase protein(2):putative ribose 5-phosphate isomerase(1):putative ribose-5-phosphate isomerase A(1):R…	NA(1027):rpiA(241)	570	723	697.84	305	1	Atu1613	MDIPDJ_07870	FLNPIO_06125
g0001580_1_0000001	g0001580_1	tsaD	tRNA (adenosine(37)-N6)-threonylcarbamoyltransferase complex transferase subunit TsaD	60	200	1267	1	1	1	0	0	0	0	1267	tRNA (adenosine(37)-N6)-threonylcarbamoyltransferase complex transferase subunit TsaD(947):tRNA N6-adenosine threonylcarbamoyltransferase(256):tRNA threonylcarbamoyladenosine biosynthesis protein Gcp(23):O-sialoglycoprotein endopeptidase(20):tRNA threonylcarbamoyl adenosine modification protein TsaD(4):tRNA N6-adenosine(37)-threonylcarbamoyltransferase complex transferase subunit TsaD(3):o-sialog…	NA(1026):tsaD(241)	1056	1206	1101.33	306	1	Atu2651	MDIPDJ_14330	FLNPIO_15395
g0002609	g0002609	ibpA	Hsp20 family protein	50	156	1267	1	1	1	0	0	0	0	1267	Hsp20 family protein(596):heat-shock protein Hsp20(337):Small heat shock protein IbpA(241):small heat shock protein(48):heat-shock protein(11):heat shock protein Hsp20(5):heat shock protein IbpA(4):molecular chaperone small heat shock protein(3):hsp20/alpha crystallin family protein(3):molecular chaperone(3):putative small heat shock protein(2):small heat shock protein HspH(2):putative small heat…	NA(1026):ibpA(241)	315	555	433.75	307	1	Atu0375	MDIPDJ_00265	FLNPIO_00225
g0001550_0000001	g0001550		RdgB/HAM1 family non-canonical purine NTP pyrophosphatase	60	204	1267	1	1	1	0	0	0	0	1267	RdgB/HAM1 family non-canonical purine NTP pyrophosphatase(623):non-canonical purine NTP pyrophosphatase%2C RdgB/HAM1 family(310):Non-canonical purine NTP pyrophosphatase(236):non-canonical purine NTP pyrophosphatase(55):XTP/dITP diphosphohydrolase(10):dITP/XTP pyrophosphatase(7):non-canonical purine NTP pyrophosphatase%2C rdgB/HAM1 family(3):nucleoside-triphosphatase(2):putative deoxyribonucleoti…	NA(1267)	636	657	645.07	308	1	Atu0326	MDIPDJ_00030	FLNPIO_00025
g0002875_1_0000001	g0002875_1	leuC	3-isopropylmalate dehydratase large subunit	60	108	1267	1	1	1	1	0	1	0	1267	3-isopropylmalate dehydratase large subunit(1234):3-isopropylmalate dehydratase%2C large subunit(20):3-isopropylmalate dehydratase large subunit 2 (Isopropylmalate isomerase 2) (Alpha-IPM isomerase 2) (IPMI 2)(4):3-isopropylmalate dehydratase large subunit protein(2):Probable 3-isopropylmalate dehydratase large subunit(1):bifunctional 3-isopropylmalate dehydratase large subunit(1):putative 3-isop…	NA(1026):leuC(241):leuC1(1)	375	1428	1408.99	309	1	Atu2709	MDIPDJ_14670	FLNPIO_15715
g0002860_0000001	g0002860	pheA	prephenate dehydratase	60	146	1267	1	1	1	0	0	0	0	1267	prephenate dehydratase(965):P-protein(241):prephenate dehydratase protein(36):Prephenate dehydratase(10):Chorismate mutase/prephenate dehydratase(3):prephenate dehydratase family protein(3):P-protein PheA(3):Putative prephenate dehydratase(2):Prephenate dehydratase family protein(1):putative P-protein [includes: chorismate mutase and prephenate dehydrogenase](1):prephenate dehydrogenase protein(1…	NA(1026):pheA(241)	798	891	858.26	310	1	Atu0099	MDIPDJ_17625	FLNPIO_17050
g0000343_0000001	g0000343	queG	tRNA epoxyqueuosine(34) reductase QueG	60	298	1267	1	1	1	0	0	0	0	1267	tRNA epoxyqueuosine(34) reductase QueG(950):Epoxyqueuosine reductase(244):4Fe-4S ferredoxin-type protein(16):epoxyqueuosine reductase protein(14):iron-sulfur cluster binding protein(13):epoxyqueuosine reductase(11):domain of unknown function DUF1730(5):putative iron-sulfur cluster binding protein(3):electron transport protein YjeS(2):conserved hypothetical protein%3B putative iron-sulfur cluster …	NA(1026):queG(241)	972	1323	1140.74	311	1	Atu0292	MDIPDJ_19220	FLNPIO_17955
g0005024_0000001	g0005024	rplJ	50S ribosomal protein L10	60	84	1267	1	1	2	0	2	0	2	1269	50S ribosomal protein L10(1252):ribosomal protein L10(3):ribosomal L10 family protein(3):50S ribosomal subunit protein L10(2):50S ribosomal Protein L10(2):LSU ribosomal protein L10P(2):Probable 50S ribosomal protein L10 (L8)(1):Ribosomal protein L10 family protein(1):putative 50S ribosomal protein L10 (L8)(1):Ribosomal protein L10(1):putative 50S ribosomal protein L10(1)	NA(1028):rplJ(241)	483	591	519.61	312	1	Atu1958	MDIPDJ_05165	FLNPIO_05340
g0003430_0000001	g0003430	nuoN	NADH-quinone oxidoreductase subunit NuoN	60	126	1267	1	1	2	0	1	0	1	1268	NADH-quinone oxidoreductase subunit NuoN(851):NADH-quinone oxidoreductase subunit N(255):NADH-quinone oxidoreductase subunit N 1(90):NADH dehydrogenase (quinone) subunit N 1(32):NADH ubiquinone oxidoreductase chain N(10):proton-translocating NADH-quinone oxidoreductase%2C chain N(6):proton-translocating NADH-quinone oxidoreductase%2C chain N family protein(4):NADH-quinone oxidoreductase chain N (…	NA(1027):nuoN(241)	1362	1446	1443.88	313	1	Atu1283	MDIPDJ_04760	FLNPIO_04955
g0002313_0000001	g0002313		accessory factor UbiK family protein	60	157	1267	1	1	2	0	1	0	1	1268	accessory factor UbiK family protein(608):hypothetical protein(367):Membrane fusogenic activity(237):BMFP domain-containing protein(35):protein of unknown function DUF526(5):conserved hypothetical protein(4):membrane fusogenic activity family protein(3):Hypothetical protein(2):BMFP domain-containing protein YqiC(2):pyrroline-5-carboxylate reductase(1):hypothetical conserved protein(1):Accessory f…	NA(1268)	255	468	267.91	314	1	Atu8173	MDIPDJ_09815	FLNPIO_10825
g0005179_1_0000007	g0005179_1	typA	translational GTPase TypA	80	72	1267	1	1	1	0	0	0	0	1267	translational GTPase TypA(942):GTP-binding protein TypA/BipA(284):GTP-binding protein TypA(17):GTP-binding tyrosin phosphorylated protein(11):GTP-binding protein(4):GTP-binding elongation factor protein (tyrosin phosphorylated protein)(2):GTP-binding protein typA/bipA (Tyrosine phosphorylated protein A)(2):Predicted membrane GTPase(1):putative GTP-binding protein TypA/BipA (tyrosine phosphorylate…	NA(1026):typA(241)	1815	1935	1824.44	315	1	Atu2663	MDIPDJ_14395	FLNPIO_15455
g0000502	g0000502	cysQ	3'(2')%2C5'-bisphosphate nucleotidase	50	273	1267	1.21	1	3	0	267	0	268	1535	3'(2')%2C5'-bisphosphate nucleotidase(1071):3'(2')%2C5'-bisphosphate nucleotidase CysQ(427):exopolysaccharide production protein PssB(11):3'(2')%2C5'-bisphosphate nucleotidase 2(3):exopolysaccharide production protein(3):3'(2')%2C5'-bisphosphate nucleotidase 1(3):Inositol monophosphatase family protein(2):3(2)%2C5-bisphosphate nucleotidase%2C bacterial(2):inositol-phosphate phosphatase(2):putativ…	NA(1291):cysQ(244)	402	933	798.18	316	1	Atu2428	MDIPDJ_11165	FLNPIO_12040
g0003826_1_0000007	g0003826_1	prs	ribose-phosphate pyrophosphokinase	80	94	1267	1	1	2	0	1	0	1	1268	ribose-phosphate pyrophosphokinase(965):Ribose-phosphate pyrophosphokinase(244):phosphoribosylpyrophosphate synthetase(39):ribose-phosphate diphosphokinase(7):ribose-phosphate diphosphokinase family protein(3):ribose-phosphate pyrophosphokinase protein(3):Ribose-phosphate pyrophosphokinase (RPPK) (Phosphoribosyl pyrophosphate synthetase) (P-Rib-PP synthetase) (PRPP synthetase)(2):putative ribose-…	NA(1027):prs(241)	933	1011	933.13	317	1	Atu2218	MDIPDJ_09845	FLNPIO_10865
g0002596_1_0000001	g0002596_1	dapD	2%2C3%2C4%2C5-tetrahydropyridine-2%2C6-dicarboxylate N-succinyltransferase	60	155	1267	1	1	1	0	0	0	0	1267	2%2C3%2C4%2C5-tetrahydropyridine-2%2C6-dicarboxylate N-succinyltransferase(1205):2%2C3%2C4%2C5-tetrahydropyridine-2%2C6-carboxylate N-succinyltransferase(37):2%2C3%2C4%2C5-tetrahydropyridine-2-carboxylate N-succinyltransferase(15):2%2C3%2C4%2C5-tetrahydropyridine-2%2C6-dicarboxylate N-succinyltransferase (Tetrahydrodipicolinate N-succinyltransferase) (THP succinyltransferase) (Tetrahydropicolinat…	NA(1025):dapD(242)	825	891	858.26	318	1	Atu0371	MDIPDJ_00330	FLNPIO_00320
g0000017_1_0000007	g0000017_1	accC	acetyl-CoA carboxylase biotin carboxylase subunit	60	83	1267	1	1	2	0	2	0	2	1269	acetyl-CoA carboxylase biotin carboxylase subunit(954):Biotin carboxylase(245):acetyl-CoA carboxylase biotin carboxylase subunit AccC 1(32):acetyl-CoA carboxylase%2C biotin carboxylase(16):acetyl-CoA carboxylase%2C biotin carboxylase subunit(5):acetyl-CoA carboxylase%2C biotin carboxylase protein(3):acetyl CoA carboxylase%2C biotin carboxylase subunit(3):acetyl-CoA carboxylase biotin carboxylase(…	NA(1027):accC(242)	1335	1359	1347.92	319	1	Atu1330	MDIPDJ_05015	FLNPIO_05200
g0005760_0000003	g0005760		BolA family transcriptional regulator	80	69	1267	1	1	1	0	0	0	0	1267	BolA family transcriptional regulator(943):transcriptional regulator BolA(154):BolA-like protein(82):BolA family protein(42):BolA/YrbA family protein(11):BolA/IbaG family iron-sulfur metabolism protein(6):putative protein RP812(5):transcriptional regulator(4):hypothetical protein(4):bolA-like family protein(3):probable stress-induced morphogen protein%2C BolA family(2):BolA protein family transcr…	NA(1267)	228	240	234.16	320	1	Atu1851	MDIPDJ_07480	FLNPIO_05795
g0000106_1_0000001	g0000106_1	ftsK	DNA translocase FtsK	60	343	1267	1.97	1	4	5	1226	5	1231	2498	DNA translocase FtsK(2259):cell division protein FtsK(96):cell division DNA translocase FtsK(34):cell division DNA translocase FtsK/SpoIIIE family protein(33):cell division protein(16):hypothetical protein(15):DNA translocase(8):cell divisionFtsK/SpoIIIE(6):cell division protein FtsK/SpoIIIE(5):ftsK/SpoIIIE family protein(5):DNA segregation ATPase%2C FtsK/SpoIIIE family(3):ftsK cell division prot…	NA(2029):ftsK(474)	210	3666	2648.16	321	1	Atu2759	MDIPDJ_02190	FLNPIO_15760
g0002521_0000001	g0002521	ctaE	cytochrome c oxidase subunit 3	60	150	1267	1	1	2	0	1	0	1	1268	cytochrome c oxidase subunit 3(939):Cytochrome c oxidase subunit 3(243):cytochrome-c oxidase subunit 3(34):cytochrome B562(18):cytochrome c oxidase subunit III(16):cytochrome c oxidase%2C subunit III(3):cytochrome c oxidase subunit III family protein(3):Putative cytochrome C oxidase subunit III transmembrane protein(2):Cytochrome-c oxidase(2):cytochrome-c oxidase(1):putative cytochrome C oxidase …	NA(1027):ctaE(241)	840	942	878.68	322	1	Atu0771	MDIPDJ_02405	FLNPIO_02360
g0002617_1_0000004	g0002617_1	csd	cysteine desulfurase	70	152	1267	1	1	1	0	0	0	0	1267	cysteine desulfurase(901):putative cysteine desulfurase(243):SufS family cysteine desulfurase(89):cysteine desulfurase / selenocysteine lyase(8):cysteine desulfurase%2C SufS subfamily(5):cysteine desulfurase SufS(4):cysteine desulfurase%2C SufS family protein(4):putative selenocysteine lyase protein(2):cysteine desulfurase Csd(2):selenocysteine lyase protein(1):probabable cysteine desulfurase(1):…	NA(1026):csd(241)	1221	1275	1244.32	323	1	Atu1821	MDIPDJ_07275	FLNPIO_06890
g0004009_1_0000003	g0004009_1	glnA	type I glutamate--ammonia ligase	70	79	1267	1	1	2	0	3	0	3	1270	type I glutamate--ammonia ligase(929):Glutamine synthetase 1(237):glutamine synthetase(49):glutamine synthetase 1(24):glutamine synthetase%2C type I(11):Glutamine synthetase(8):glutamine synthetase protein(3):Glutamine synthetase I(2):Glutamine synthetase I (Glutamate--ammonia ligase I) (GSI)(2):L-glutamine synthetase(2):glutamate--ammonia ligase(1):putative glutamine synthetase I(1):hypothetical…	NA(1029):glnA(241)	477	1560	1409.38	324	1	Atu1770	MDIPDJ_06640	FLNPIO_07145
g0000543_1_0000001	g0000543_1		DUF952 domain-containing protein	60	271	1267	1	1	1	0	0	0	0	1267	DUF952 domain-containing protein(938):hypothetical protein(301):dihydroorotate dehydrogenase(11):conserved hypothetical protein(5):protein of unknown function DUF952(5):uncharacterized protein (DUF952 family)(2):hypothetical conserved protein(2):Uncharacterized protein conserved in bacteria(1):Conserved hypothetical protein(1):conserved protein of unknown function(1)	NA(1267)	345	483	355.24	325	1	Atu0485	MDIPDJ_00760	FLNPIO_00715
g0001763_1_0000001	g0001763_1	aruC	aspartate aminotransferase family protein	60	177	1267	1	1	1	0	0	0	0	1267	aspartate aminotransferase family protein(579):acetylornithine transaminase(243):Succinylornithine transaminase/acetylornithine aminotransferase(239):acetylornithine/succinylornithine family transaminase(128):acetylornithine aminotransferase(51):Acetylornithine aminotransferase(5):acetylornithine and succinylornithine aminotransferase(4):transaminase%2C acetylornithine/succinylornithine family pr…	NA(1026):aruC(239):argD(2)	1185	1296	1200.68	326	1	Atu0428	MDIPDJ_00695	FLNPIO_00355
g0002758_0000001	g0002758	tatC	twin-arginine translocase subunit TatC	60	150	1267	1	1	2	0	2	0	2	1269	twin-arginine translocase subunit TatC(944):Sec-independent protein translocase protein TatC(277):twin arginine-targeting protein translocase TatC(12):sec-independent protein translocase protein TatC(10):SEC-independent protein translocase protein(5):Sec-independent protein translocase%2C TatC subunit(5):putative Sec-independent protein translocase protein TatC(3):Sec-independent protein transloc…	NA(1028):tatC(241)	756	849	825.03	327	1	Atu1704	MDIPDJ_05805	FLNPIO_08885
g0000742_1_0000004	g0000742_1	fabI	enoyl-[acyl-carrier-protein] reductase FabI	70	99	1267	1	1	2	0	1	0	1	1268	enoyl-[acyl-carrier-protein] reductase FabI(733):Enoyl-[acyl-carrier-protein] reductase [NADH] FabI(242):enoyl-ACP reductase FabI(201):enoyl-(acyl carrier protein) reductase 2(33):enoyl-ACP reductase(11):enoyl-[acyl-carrier protein] reductase I(9):enoyl-[acyl-carrier-protein] reductase(7):short-chain dehydrogenase/reductase SDR(3):Putative enoyl-acyl-carrier-protein reductase NADH(2):enoyl-[acyl-…	NA(1027):fabI(241)	798	879	819.02	328	1	Atu0757	MDIPDJ_02335	FLNPIO_02260
g0003165_0000002	g0003165	hspQ	heat shock protein HspQ	70	136	1267	1	1	2	0	1	0	1	1268	heat shock protein HspQ(812):Heat shock protein HspQ(241):DNA-binding protein(149):hemimethylated DNA-binding domain-containing protein(35):hypothetical protein(6):conserved hypothetical protein(6):hemimethylated DNA binding protein(6):hemimethylated DNA binding domain protein(5):hemimethylated DNA-binding region(3):hypothetical conserved protein(2):YccV-like domain-containing protein(1):Hemimeth…	NA(1027):hspQ(241)	330	378	330.56	329	1	Atu8165	MDIPDJ_06635	FLNPIO_07150
g0002400	g0002400	rbfA	30S ribosome-binding factor RbfA	50	163	1267	1	1	1	0	0	0	0	1267	30S ribosome-binding factor RbfA(860):Ribosome-binding factor A(250):ribosome-binding factor A(151):ribosome binding factor A%2C rRNA processing protein(2):Probable ribosome-binding factor A%2C rRNA processing protein(1):putative ribosome-binding factor A%2CrRNA processing protein(1):Ribosome-binding factor A family protein(1):putative ribosome-binding factor protein(1)	NA(1026):rbfA(241)	369	474	410.44	330	1	Atu0086	MDIPDJ_17535	FLNPIO_17320
g0000526_0000001	g0000526	epmA	EF-P lysine aminoacylase GenX	60	273	1267	1	1	1	0	0	0	0	1267	EF-P lysine aminoacylase GenX(955):Elongation factor P--(R)-beta-lysine ligase(241):lysyl-tRNA synthetase-related protein(33):lysyl-tRNA synthetase(12):lysyl-tRNA synthetase protein(8):Lysine--tRNA ligase(3):Putative lysyl-tRNA synthetase (Lysine--tRNA ligase)(3):Putative lysyl-tRNA synthetase(2):lysyl-tRNA synthetase-related protein GenX(2):elongation factor P--(R)-beta-lysine ligase(2):lysyl-tR…	NA(1026):epmA(241)	936	1173	1060.56	331	1	Atu2554	MDIPDJ_15515	FLNPIO_14145
g0002813_1_0000004	g0002813_1	murA	UDP-N-acetylglucosamine 1-carboxyvinyltransferase	70	111	1267	1	1	1	0	0	0	0	1267	UDP-N-acetylglucosamine 1-carboxyvinyltransferase(1243):UDP-N-acetylglucosamine(9):UDP-N-acetylglucosamine 1-carboxyvinyltransferase 1(3):UDP-N-acetylglucosamine 1-carboxyvinyltransferase (Enoylpyruvate transferase 1) (UDP-N-acetylglucosamine enolpyruvyl transferase 1) (EPT 1)(3):UDP-N-acetylglucosamine 1-carboxyvinyltransferase protein(3):UDP-N-acetylglucosamine 1-carboxyvinyltransferase MurA(2)…	NA(1026):murA(241)	1179	1350	1293.04	332	1	Atu0539	MDIPDJ_13125	FLNPIO_00950
g0000128_1_0000001	g0000128_1	ccmH	cytochrome c-type biogenesis protein CcmH	60	409	1267	1.25	1	5	264	273	264	323	1590	cytochrome c-type biogenesis protein CcmH(996):hypothetical protein(290):Cytochrome c-type biogenesis protein CcmH precursor(240):CBS domain-containing protein(217):cytochrome-c-type biogenesis protein CcmH/CycL(33):CBS/BON domain-containing protein(27):cycL protein(11):cytochrome C biogenesis protein(5):cytochrome C(4):cytochrome-c-type biogenesis protein(3):cytochrome C biogenesis family protei…	NA(1611):ccmH(240):guaB(3)	180	990	477.61	333	1	Atu0976	MDIPDJ_03360	FLNPIO_03600
g0000309_1_0000002	g0000309_1	ppiB	peptidylprolyl isomerase	60	122	1267	1	1	2	0	3	0	3	1270	peptidylprolyl isomerase(950):Peptidyl-prolyl cis-trans isomerase B(241):cyclophilin-type peptidylprolyl cis-trans isomerase 2(33):peptidyl-prolyl cis-trans isomerase B (cyclophilin B)(10):peptidyl prolyl cis-trans isomerase(5):peptidyl-prolyl cis-trans isomerase cyclophilin type(5):peptidyl-prolyl cis-trans isomerase(4):peptidyl prolyl cis-trans isomerase (rotamase B)(3):cyclophilin type peptidy…	NA(1029):ppiB(241)	462	528	509.19	334	1	Atu1679	MDIPDJ_06715	FLNPIO_06855
g0001978_1_0000003	g0001978_1	metG	methionine--tRNA ligase	70	182	1267	1	1	2	0	1	0	1	1268	methionine--tRNA ligase(955):Methionine--tRNA ligase(247):methionyl-tRNA synthetase(52):Methionyl-tRNA synthetase(4):methionyl-tRNA synthetase 2(3):methionyl-tRNA synthetase protein(3):putative methionyl-tRNA synthetase(2):methionine-tRNA ligase(1):Probable methionyl-tRNA synthetase (methionine--tRNA ligase)(1)	NA(1027):metG(241)	1545	1950	1552.5	335	1	Atu1496	MDIPDJ_06810	FLNPIO_06405
g0000176_1_0000001	g0000176_1	clpB	DUF4167 domain-containing protein	60	368	1267	1.85	1	4	285	1029	285	1080	2347	DUF4167 domain-containing protein(960):ATP-dependent chaperone ClpB(948):hypothetical protein(307):Chaperone protein ClpB(306):ATP-dependent chaperone protein ClpB(38):chaperone protein ClpB(24):ATP-dependent Clp protease ATP-binding subunit ClpB(11):conserved hypothetical protein(8):Chaperone(3):hypothetical conserved protein(2):uncharacterized protein DUF4167(2):ATP-dependent Clp protease ATP-b…	NA(2328):clpB(304)	141	2652	1695.41	336	1	Atu4177	MDIPDJ_32150	FLNPIO_14640
g0001342	g0001342	pbpG	monofunctional biosynthetic peptidoglycan transglycosylase	50	200	1267	1	1	1	0	0	0	0	1267	monofunctional biosynthetic peptidoglycan transglycosylase(1003):Penicillin-binding protein 2D(142):Penicillin-binding protein 1F(92):monofunctional biosynthesis peptidoglycan transglycosylase(9):Monofunctional biosynthetic peptidoglycan transglycosylase(8):Monofunctional biosynthetic peptidoglycan transglycosylase (Monofunctional TGase)(3):monofunctional biosynthetic peptidoglycan transglycosyla…	NA(1028):pbpG(142):pbpF(92):mtgA(5)	432	906	738.87	337	1	Atu2720	MDIPDJ_15700	FLNPIO_16305
g0002586_1_0000004	g0002586_1	argG	argininosuccinate synthase	80	72	1267	1	1	1	0	0	0	0	1267	argininosuccinate synthase(952):Argininosuccinate synthase(251):Argininosuccinate synthase 2(32):argininosuccinate synthase 2(24):putative argininosuccinate synthase(2):argininosuccinate synthase ArgG(2):argininosuccinate synthase protein(2):Probable argininosuccinate synthase(1):Arginosuccinate synthase family protein(1)	NA(1026):argG(241)	1215	1578	1223.92	338	1	Atu2667	MDIPDJ_14415	FLNPIO_15475
g0003556_1_0000001	g0003556_1	puuA	glutamine synthetase	60	118	1267	1	1	1	0	0	0	0	1267	glutamine synthetase(963):Gamma-glutamylputrescine synthetase PuuA(241):glutamine synthetase GlnA protein(33):Glutamine synthetase(6):glutamine synthetase protein(5):Glutamate--putrescine ligase(5):glutamine synthetase%2C beta-Grasp domain protein(2):gamma-glutamylputrescine synthetase PuuA(2):Putative glutamine synthetase(2):L-glutamine synthetase(2):glutamine synthetase GlnA-like protein(1):glu…	NA(1026):puuA(241)	1218	1455	1436.23	339	1	Atu0602	MDIPDJ_01355	FLNPIO_01455
g0004685_1_0000008	g0004685_1	lrp	Lrp/AsnC family transcriptional regulator	70	75	1267	1	1	2	0	5	0	5	1272	Lrp/AsnC family transcriptional regulator(935):Leucine-responsive regulatory protein(237):AsnC family transcriptional regulator protein(35):ArsR family transcriptional regulator(15):transcriptional regulator%2C AsnC family(9):AraC family transcriptional regulator(8):DNA-binding transcriptional activator DecR(6):transcriptional regulator(4):Transcription regulator AsnC family(3):AsnC family transc…	NA(1030):lrp(237):decR(5)	465	501	489.1	340	1	Atu1885	MDIPDJ_08025	FLNPIO_06025
g0004102_0000001	g0004102	glgC	glucose-1-phosphate adenylyltransferase	60	106	1267	1	1	2	0	3	0	3	1270	glucose-1-phosphate adenylyltransferase(1018):Glucose-1-phosphate adenylyltransferase(245):glucose-1-phosphate adenylyltransferase (ADP-glucose synthase) protein(2):glucose-1-phosphate adenylyltransferase (ADP-glucose synthase) (ADP-glucose pyrophosphorylase)(2):putative glucose-1-phosphate adenylyltransferase (ADP-glucose synthase)(ADP-glucose pyrophosphorylase)(1):putative glucose-1-phosphate a…	NA(1029):glgC(241)	1254	1296	1262.99	341	1	Atu4076	MDIPDJ_12460	FLNPIO_13305
g0003405_0000001	g0003405	murC	UDP-N-acetylmuramate--L-alanine ligase	60	125	1267	1	1	2	0	1	0	1	1268	UDP-N-acetylmuramate--L-alanine ligase(1236):UDP-N-acetylmuramate-alanine ligase(12):UDP-N-acetylmuramate--alanine ligase(6):UDP-N-acetyl-muramate:alanine ligase%2C L-alanine adding enzyme(3):UDP-N-acetylmuramate--alanine ligase protein(3):UDP-N-acetylmuramate/alanine ligase(2):UDP-N-acetylmuramate--L-alanine ligase MurC(2):Probable UDP-N-acetylmuramate--alanine ligase(1):putative UDP-N-acetylmur…	NA(1027):murC(241)	1359	1428	1415.54	342	1	Atu2093	MDIPDJ_09055	FLNPIO_10070
g0001151	g0001151		DUF1178 family protein	50	223	1267	1	1	1	0	0	0	0	1267	DUF1178 family protein(625):DUF1178 domain-containing protein(314):hypothetical protein(280):Zinc ribbon domain-containing protein(34):conserved hypothetical protein(5):protein of unknown function DUF1178(5):hypothetical conserved protein(2):Conserved hypothetical protein(1):conserved protein of unknown function(1)	NA(1267)	408	543	429.23	343	1	Atu3509	MDIPDJ_13525	FLNPIO_14700
g0001966_0000001	g0001966	yejE	ABC transporter permease	60	183	1267	1	1	2	1	4	1	4	1271	ABC transporter permease(860):Inner membrane ABC transporter permease protein YejE(242):ABC transporter permease subunit(60):ABC transporter permease protein(35):peptide ABC transporter permease(32):microcin C transport system permease protein(10):binding-protein-dependent transport systems inner membrane component(4):putative oligopeptide transport protein (ABC superfamily%2C membrane)(3):bindin…	NA(1030):yejE(242)	174	1221	1144.04	344	1	Atu0189	MDIPDJ_18080	FLNPIO_17605
g0002622_0000001	g0002622	yiaD	peptidoglycan -binding protein	60	134	1267	1	1	1	1	0	1	0	1267	peptidoglycan -binding protein(644):hypothetical protein(309):putative lipoprotein YiaD precursor(236):OmpA/MotB family outer membrane protein(34):flagellar motor protein MotB(9):flagellar motor protein(6):OmpA/MotB domain protein(5):Putative flagellar motor protein MotB(3):OmpA/MotB domain-containing protein(3):ompA family protein(3):chemotaxis protein MotB(2):Hypothetical protein signal peptide…	NA(1032):yiaD(236)	327	1035	1030.37	345	1	Atu3746	MDIPDJ_12025	FLNPIO_12950
g0001922	g0001922	aviRb	RNA methyltransferase	50	181	1267	1	1	1	0	0	0	0	1267	RNA methyltransferase(948):23S rRNA (uridine(2479)-2'-O)-methyltransferase(241):tRNA/rRNA methyltransferase SpoU-like protein(34):rRNA methylase(16):tRNA/rRNA methyltransferase (SpoU)(5):tRNA/rRNA methyltransferase(5):RNA 2'-O ribose methyltransferase substrate binding family protein(3):tRNA/rRNA methyltransferase SpoU(3):TrmH family RNA methyltransferase(2):rRNA methylase protein(2):SpoU rRNA Me…	NA(1026):aviRb(241)	816	897	862.14	346	1	Atu0341	MDIPDJ_00125	FLNPIO_00100
g0003920_1_0000006	g0003920_1	purB	adenylosuccinate lyase	80	108	1267	1	1	1	0	0	0	0	1267	adenylosuccinate lyase(1011):Adenylosuccinate lyase(246):Adenylosuccinate lyase (Adenylosuccinase) (ASL)(3):Putative adenylosuccinate lyase(2):adenylosuccinate lyase PurB(2):adenylosuccinate lyase protein(2):putative adenylosuccinate lyase(1)	NA(1026):purB(241)	1302	1374	1311.92	347	1	Atu1841	MDIPDJ_07410	FLNPIO_06975
g0000010_1_0000005	g0000010_1	msbA	ABC transporter ATP-binding protein/permease	60	174	1267	1	1	1	0	0	0	0	1267	ABC transporter ATP-binding protein/permease(829):Lipid A export ATP-binding/permease protein MsbA(146):Putative multidrug export ATP-binding/permease protein(89):ATP-binding cassette domain-containing protein(84):ABC transporter ATP-binding protein(40):metal ABC transporter permease(35):ABC transporter%2C nucleotide binding/ATPase protein(10):ATM1-type heavy metal exporter(6):ABC transporter rel…	NA(1116):msbA(146):atm1(5)	1836	2025	1884.56	348	1	Atu1064	MDIPDJ_03855	FLNPIO_04025
g0002656	g0002656	chpT	histidine phosphotransferase	50	145	1267	1	1	1	0	0	0	0	1267	histidine phosphotransferase(926):hypothetical protein(302):histidine phosphotransferase ChpT(10):Protein phosphotransferase ChpT(7):conserved hypothetical protein(7):ChpT histidine phosphotransferase(2):signal transduction histidine kinase(2):two-component system sensor histidine kinase ZraS(2):Protein of unknown function DUF2328(2):hypothetical conserved protein(2):Histidine phosphotransferase(…	NA(1262):chpT(5)	642	750	651.44	349	1	Atu2438	MDIPDJ_11195	FLNPIO_12080
g0001399_0000001	g0001399	sufE	cysteine desulfuration protein SufE	60	210	1267	1	1	1	0	0	0	0	1267	cysteine desulfuration protein SufE(558):hypothetical protein(265):Cysteine desulfuration protein SufE(241):SufE family protein(116):SufE-like protein(34):cysteine desufuration protein SufE(19):Fe-S metabolism associated SufE(11):Fe-S metabolism associated protein(5):conserved hypothetical protein(4):fe-S metabolism associated domain protein(3):Putative sufE-like protein(3):cysteine desufuration …	NA(1026):sufE(241)	414	519	424.6	350	1	Atu0919	MDIPDJ_03260	FLNPIO_03320
g0002080_1_0000001	g0002080_1	lolD	ABC transporter ATP-binding protein	60	177	1266	1	1	1	0	0	0	0	1266	ABC transporter ATP-binding protein(918):Lipoprotein-releasing system ATP-binding protein LolD(176):putative ABC transporter ATP-binding protein/MT1014(65):ATP-binding cassette domain-containing protein(60):ABC transporter%2C nucleotide binding/ATPase protein(10):ABC transporter(8):putative ABC transporter%2C ATP-binding protein(4):ABC transporter family protein(4):ABC transporter related(3):Puta…	NA(1090):lolD(176)	636	771	713.08	351	1	Atu2680	MDIPDJ_14470	FLNPIO_15535
g0002633	g0002633	ligT	RNA 2'%2C3'-cyclic phosphodiesterase	50	134	1266	1	1	1	0	0	0	0	1266	RNA 2'%2C3'-cyclic phosphodiesterase(947):2'%2C5' RNA ligase family(161):2'-5'-RNA ligase(75):2'-5' RNA ligase(37):RNA ligase LigT-like protein(33):putative 2'-5' RNA ligase(4):2'-5' RNA ligase LigT-like protein(2):Putative 2'-5' RNA ligase(2):2''-5'' RNA ligase(1):putative 2'-5' RNA ligase protein(1):2`-5` RNA ligase protein(1):2'-5' RNA ligase protein(1):2-5 RNA ligase(1)	NA(1186):ligT(75):thpR(5)	537	642	592.33	351	2	Atu2678	MDIPDJ_14460	FLNPIO_15525
g0000723	g0000723	hslR	RNA-binding S4 domain-containing protein	50	256	1266	1	1	1	0	0	0	0	1266	RNA-binding S4 domain-containing protein(943):Heat shock protein 15(241):RNA-binding protein(39):ribosome-associated heat shock protein Hsp15(8):RNA-binding S4 domain protein(7):heat shock protein 15(4):S4 domain protein(3):putative ribosome-associated heat shock protein(2):conserved hypothetical protein(2):putative heat shock protein (ribosome-associated)(2):Heat shock protein 15 (HSP15)(2):heat…	NA(1025):hslR(241)	285	453	412.27	351	3	Atu2752	MDIPDJ_15650	FLNPIO_16350
g0000951	g0000951	hmrR	MerR family transcriptional regulator	50	238	1266	1.08	1	6	8	66	8	100	1366	MerR family transcriptional regulator(763):HTH-type transcriptional regulator HmrR(175):MerR family DNA-binding transcriptional regulator(164):helix-turn-helix domain-containing protein(99):HTH-type transcriptional regulator ZntR(94):MerR family transcriptional regulator protein(35):transcriptional regulator%2C MerR family(7):hypothetical protein(7):transcriptional regulator(5):putative transcrip…	NA(1105):hmrR(175):zntR(94)	276	483	419.51	352	1	Atu0888	MDIPDJ_05495	FLNPIO_20450
g0003396_1_0000001	g0003396_1	malP	glycogen/starch/alpha-glucan phosphorylase	60	126	1266	1	1	2	0	1	0	1	1267	glycogen/starch/alpha-glucan phosphorylase(901):Maltodextrin phosphorylase(240):glycogen phosphorylase(92):glycogen/starch/alpha-glucan family phosphorylase(17):glycogen phosphorylase protein(4):glycogen/starch/alpha-glucan phosphorylases family protein(4):Glycogen phosphorylase(3):glycogen phosphorylase GlgP(2):putative glycogen phosphorylase(2):Probable glycogen phosphorylase(1):Alpha-1%2C4 glu…	NA(1027):malP(240)	1842	2640	2463.41	352	2	Atu4078	MDIPDJ_12450	FLNPIO_13295
g0002135_0000001	g0002135	rsmD	16S rRNA (guanine(966)-N(2))-methyltransferase RsmD	60	176	1266	1	1	1	0	0	0	0	1266	16S rRNA (guanine(966)-N(2))-methyltransferase RsmD(952):Ribosomal RNA small subunit methyltransferase D(241):rRNA methyltransferase RsmD(33):16S rRNA (guanine966-N2)-methyltransferase(11):methyltransferase(5):conserved hypothetical protein(3):putative methylase protein(3):Putative methyltransferase(3):hypothetical protein(3):RNA methyltransferase%2C RsmD family(2):putative methyltransferase(2):r…	NA(1025):rsmD(241)	519	630	560.96	353	1	Atu0690	MDIPDJ_01855	FLNPIO_01805
g0000882_1_0000001	g0000882_1	tadA	nucleoside deaminase	60	229	1266	1	1	1	0	0	0	0	1266	nucleoside deaminase(906):tRNA-specific adenosine deaminase(307):cytidine and deoxycytidylate deaminase(15):CMP/dCMP deaminase zinc-binding protein(12):putative cytidine and deoxycytidylate deaminase(4):CMP deaminase(3):cytosine deaminase protein(3):CMP/dCMP deaminase zinc-binding(3):cytidine deaminase-like protein(3):Putative tRNA-specific adenosine deaminase(2):tRNA(Arg) A34 adenosine deaminase…	NA(1025):tadA(241)	429	495	446.83	353	2	Atu0688	MDIPDJ_01845	FLNPIO_01815
g0002735_1_0000001	g0002735_1	nuoC	NADH-quinone oxidoreductase subunit C	60	147	1266	1.01	1	2	0	11	0	11	1277	NADH-quinone oxidoreductase subunit C(1030):NADH-quinone oxidoreductase subunit C 1(169):NADH dehydrogenase (quinone) subunit C 1(32):NADH ubiquinone oxidoreductase chain C(10):NADH (or F420H2) dehydrogenase%2C subunit C(6):NADH-quinone oxidoreductase chain 5(5):NADH dehydrogenase subunit C(4):NADH-quinone oxidoreductase chain C (NADH dehydrogenase I%2C chain C) (NDH-1%2C chain C)(3):NADH dehydro…	NA(1036):nuoC(154):nuoC1(82):nqo5(5)	600	630	603.96	354	1	Atu1270	MDIPDJ_04695	FLNPIO_04890
g0005633_1_0000001	g0005633_1	hupB	HU family DNA-binding protein	60	68	1266	1	1	2	0	1	0	1	1267	HU family DNA-binding protein(437):DNA-binding protein HRL53(343):DNA-binding protein HRm(205):DNA-binding protein HRL18(197):DNA-binding HU-like protein(34):DNA-binding protein HU(19):transcriptional regulator HU alpha subunit(8):histone family protein DNA-binding protein(5):bacterial nucleoid DNA-binding protein(3):nucleoid protein Hbs(3):histone-like protein(2):DNA-binding protein HupB(2):HU%2…	NA(1254):hupB(13)	273	420	275.64	354	2	Atu1262	MDIPDJ_04630	FLNPIO_04840
g0000257	g0000257	yeeZ	SDR family oxidoreductase	50	327	1266	1	1	1	0	0	0	0	1266	SDR family oxidoreductase(513):NAD(P)-dependent oxidoreductase(196):NAD dependent epimerase/dehydratase family protein(161):SDR family NAD(P)-dependent oxidoreductase(131):NAD-dependent epimerase/dehydratase family protein(100):hypothetical protein(83):NAD-dependent nucleoside-diphosphate-sugar epimerase protein(34):DUF1731 domain-containing protein(10):oxidoreductase(9):NAD-dependent epimerase/d…	NA(1265):yeeZ(1)	822	927	873.75	355	1	Atu0291	MDIPDJ_19215	FLNPIO_17950
g0001655_0000001	g0001655	irpA	peptidase	60	198	1266	1	1	1	0	0	0	0	1266	peptidase(954):Imelysin(230):peptidase M75 family protein(34):hypothetical protein(9):conserved hypothetical protein(6):Iron-regulated protein A precursor(6):putative iron-regulated protein(5):imelysin family protein(3):imelysin(2):conserved exported protein of unknown function(2):iron-regulated protein A precursor(2):Peptidase M75%2C Imelysin(2):hypothetical conserved protein(2):Hypothetical sig…	NA(1260):irpA(6)	1230	1311	1278.36	355	2	Atu0288	MDIPDJ_19195	FLNPIO_17935
g0000899	g0000899	rmuC	DNA recombination protein RmuC	50	239	1266	1	1	1	0	0	0	0	1266	DNA recombination protein RmuC(1190):DNA recombination RmuC family protein(34):hypothetical protein(11):DNA recombinase(9):conserved hypothetical protein(3):protein of unknown function DUF195(3):rmuC family protein(3):RmuC-domain protein(2):putative DNA recombination protein(2):conserved hypothetical protein%3B putative RmuC family protein(1):putative DNA recombination protein RmuC(1):DNA recombi…	NA(1030):rmuC(236)	1035	1254	1211.67	356	1	Atu0365	MDIPDJ_00285	FLNPIO_00300
g0000876_0000001	g0000876	truA	tRNA pseudouridine(38-40) synthase TruA	60	233	1266	1	1	1	0	0	0	0	1266	tRNA pseudouridine(38-40) synthase TruA(945):tRNA pseudouridine synthase A(292):tRNA pseudouridine synthase I(9):tRNA pseudouridine(38-40) synthase(4):tRNA pseudouridine(38%2C39%2C40) synthase TruA(3):tRNA pseudouridine synthase A (tRNA-uridine isomerase I) (tRNA pseudouridylate synthase I)(3):tRNA pseudouridine38-40 synthase(2):putative tRNA pseudouridine synthase(1):tRNA pseudouridine synthase …	NA(1025):truA(241)	738	825	787.49	356	2	Atu0368	MDIPDJ_00310	FLNPIO_00555
g0000332	g0000332	modA	molybdate ABC transporter substrate-binding protein	50	310	1266	1	1	1	0	0	0	0	1266	molybdate ABC transporter substrate-binding protein(949):Molybdate-binding periplasmic protein precursor(237):molybdenum ABC transporter substrate-binding protein ModA(34):molybdate transport system substrate-binding protein(10):molybdenum ABC transporter%2C periplasmic molybdate-binding protein(6):Molybdate-binding protein ModA(5):molybdate ABC transporter%2C periplasmic molybdate-binding protei…	NA(1024):modA(242)	732	834	792.28	357	1	Atu2561	MDIPDJ_16430	FLNPIO_02045
g0000696_0000001	g0000696	proA	glutamate-5-semialdehyde dehydrogenase	60	257	1266	1	1	2	0	1	0	1	1267	glutamate-5-semialdehyde dehydrogenase(938):Gamma-glutamyl phosphate reductase(246):gamma-glutamyl phosphate reductase(53):gamma-glutamyl-phosphate reductase(20):gamma-glutamyl phosphate reductase protein(3):gamma-glutamylphosphate reductase(3):putative gamma-glutamyl phosphate reductase(2):Gamma-glutamylphosphate reductase(1):Probable gamma-glutamyl phosphate reductase(1)	NA(1026):proA(241)	1242	1344	1280.56	357	2	Atu2779	MDIPDJ_16410	FLNPIO_15930
g0002411_1_0000001	g0002411_1	lon2	peptidase S16	60	162	1266	1	1	2	0	1	0	1	1267	peptidase S16(679):ATP-dependent protease(245):Lon protease 2(241):ATP-dependent Lon protease domain-containing protein(34):hypothetical protein(26):ATP-dependent protease LA 2(12):peptidase S16 lon domain protein(5):ATP-dependent protease La domain-containing protein(4):putative Lon family ATP-dependent protease(3):endopeptidase La(3):ATP-dependent protease LA 2 protein(3):ATP-dependent protease…	NA(1026):lon2(241)	648	741	671.63	358	1	Atu3697	MDIPDJ_14775	FLNPIO_15790
g0001217	g0001217	proX	prolyl-tRNA synthetase associated domain-containing protein	50	220	1266	1	1	1	1	0	1	0	1266	prolyl-tRNA synthetase associated domain-containing protein(916):Prolyl-tRNA editing protein ProX(241):YbaK/aminoacyl-tRNA synthetase-associated domain-containing protein(34):prolyl-tRNA editing protein(21):hypothetical protein(12):DNA-binding protein(9):Ala-tRNA(Pro) deacylase(9):YbaK/prolyl-tRNA synthetase associated region(7):conserved hypothetical protein(4):hypothetical conserved protein(2):…	NA(1026):proX(241)	258	738	513.09	358	2	Atu3699	MDIPDJ_14785	FLNPIO_15800
g0002045_1_0000001	g0002045_1	uppS	isoprenyl transferase	60	160	1266	1	1	2	0	2	0	2	1268	isoprenyl transferase(837):Ditrans%2Cpolycis-undecaprenyl-diphosphate synthase ((2E%2C6E)-farnesyl-diphosphate specific)(240):di-trans%2Cpoly-cis-decaprenylcistransferase(118):undecaprenyl pyrophosphate synthase(45):undecaprenyl diphosphate synthase(6):undecaprenyl pyrophosphate synthetase(3):Undecaprenyl pyrophosphate synthetase 2 (UPP synthetase 2) (Di-trans%2Cpoly-cis-decaprenylcistransferase …	NA(1027):uppS(241)	648	789	744.8	359	1	Atu1378	MDIPDJ_06240	FLNPIO_08310
g0003346_1_0000001	g0003346_1	fabZ	3-hydroxyacyl-ACP dehydratase FabZ	60	116	1266	1	1	2	0	2	0	2	1268	3-hydroxyacyl-ACP dehydratase FabZ(597):3-hydroxyacyl-[acyl-carrier-protein] dehydratase FabZ(510):beta-hydroxyacyl-ACP dehydratase(87):(3R)-hydroxymyristoyl-(acyl-carrier-protein) dehydratase(23):3-hydroxyacyl-[acyl-carrier-protein] dehydratase(10):(3R)-hydroxymyristoyl-(acyl-carrier-protein) dehydratase 2(10):beta-hydroxyacyl-(acyl-carrier-protein) dehydratase FabZ(9):(3R)-hydroxymyristol acyl …	NA(1027):fabZ(241)	456	534	468.03	359	2	Atu1383	MDIPDJ_06265	FLNPIO_08285
g0001861	g0001861	trmJ	RNA methyltransferase	50	187	1266	1	1	1	0	0	0	0	1266	RNA methyltransferase(892):putative tRNA/rRNA methyltransferase(227):TrmJ/YjtD family RNA methyltransferase(55):TrmH family RNA methyltransferase protein(34):tRNA/rRNA methyltransferase(19):tRNA (cytidine/uridine-2'-O-)-methyltransferase TrmJ(18):RNA methyltransferase%2C TrmH family%2C group 1(8):RNA methyltransferase%2C TrmH%2C group 1 family protein(3):Hypothetical tRNA/rRNA methyltransferase(2…	NA(1252):trmJ(14)	804	1200	835.96	360	1	Atu1868	MDIPDJ_07560	FLNPIO_05700
g0001060_1_0000001	g0001060_1	murI	glutamate racemase	60	223	1266	1.07	1	2	0	93	0	93	1359	glutamate racemase(1013):Glutamate racemase(247):hypothetical protein(94):putative glutamate racemase(2):Probable glutamate racemase(1):glutamate racemase (required for biosynthesis of D-glutamate and peptidoglycan) protein(1):glutamate racemase protein (required for biosynthesis of D-glutamate and peptidoglycan)(1)	NA(1118):murI(241)	282	1116	777.62	360	2	Atu1867	MDIPDJ_07555	FLNPIO_05705
g0002940_1_0000003	g0002940_1	yadH	ABC transporter permease	70	142	1266	1	1	2	0	3	0	3	1269	ABC transporter permease(888):Inner membrane transport permease YadH(241):sugar ABC transporter permease(63):ABC transporter permease protein YadH(33):ABC transporter%2C membrane spanning protein(9):ABC-2 type transporter(5):ABC-2 type transporter family protein(4):multidrug ABC transporter%2C permease protein(3):putative ABC-2 type transporter (permease protein)(3):hypothetical protein(3):ABC-2 …	NA(1028):yadH(241)	174	783	760.8	361	1	Atu1906	MDIPDJ_08085	FLNPIO_09260
g0001963_0000002	g0001963	drrA	ABC transporter ATP-binding protein	70	183	1266	1	1	1	0	0	0	0	1266	ABC transporter ATP-binding protein(873):Daunorubicin/doxorubicin resistance ATP-binding protein DrrA(224):ATP-binding cassette domain-containing protein(81):multidrug ABC transporter ATP-binding protein(32):Cobalt import ATP-binding protein CbiO(12):ABC transporter%2C nucleotide binding/ATPase protein(9):putative ABC transporter ATP-binding protein YadG(6):putative ABC transporter (ATP binding p…	NA(1025):drrA(224):cbiO(12):yadG(5)	921	1032	930.19	361	2	Atu1907	MDIPDJ_08090	FLNPIO_09265
g0000884_1_0000001	g0000884_1	chaC	gamma-glutamylcyclotransferase	60	239	1266	1	1	2	1	1	1	1	1267	gamma-glutamylcyclotransferase(949):ChaC-like protein(235):cation transporter ChaC-like protein(34):cation transport protein ChaC(14):ChaC family protein(5):Glutathione-specific gamma-glutamylcyclotransferase(5):transporter(4):cation transporter protein(3):putative cation transport protein chaC-related(3):chaC-like family protein(3):Gamma-glutamylcyclotransferase(2):Putative cation transport prot…	NA(1263):chaC(5)	252	603	541.06	362	1	Atu3610	MDIPDJ_13795	FLNPIO_14945
g0000251_1_0000011	g0000251_1	fabF	beta-ketoacyl-[acyl-carrier-protein] synthase II	70	129	1266	1	1	1	0	0	0	0	1266	beta-ketoacyl-[acyl-carrier-protein] synthase II(842):3-oxoacyl-[acyl-carrier-protein] synthase 2(244):beta-ketoacyl-ACP synthase II(108):beta-ketoacyl-acyl-carrier-protein synthase II 1(34):3-oxoacyl-[acyl-carrier-protein] synthase II(12):beta-ketoacyl-acyl-carrier-protein synthase II(5):3-oxoacyl-ACP synthase(5):3-oxoacyl-(acyl-carrier-protein) synthase 2(4):3-oxoacyl-(acyl-carrier protein) syn…	NA(1025):fabF(241)	1257	1347	1265.5	363	1	Atu1097	MDIPDJ_04010	FLNPIO_04255
g0002660_1_0000003	g0002660_1	dxs	1-deoxy-D-xylulose-5-phosphate synthase	70	117	1266	1	1	2	0	2	0	2	1268	1-deoxy-D-xylulose-5-phosphate synthase(1252):1-deoxy-D-xylulose 5-phosphate synthase%3B flavoprotein(3):deoxyxylulose-5-phosphate synthase(3):1-deoxy-D-xylulose-5-phosphate synthase protein(2):1-deoxy-D-xylulose 5-phosphate synthase(2):putative 1-deoxy-d-xylulose-5-phosphate synthase(1):putative 1-deoxyxylulose-5-phosphate synthase(1):Probable 1-deoxyxylulose-5-phosphate synthase(1):probabable 1…	NA(1027):dxs(241)	1305	2103	1920.82	365	1	Atu0745	MDIPDJ_02270	FLNPIO_02160
g0001052_0000001	g0001052		HD family hydrolase	60	221	1266	1	1	1	0	0	0	0	1266	HD family hydrolase(877):hypothetical protein(251):hydrolase(45):HD domain-containing protein(38):metal-dependent phosphohydrolase HD domain-containing protein(34):putative hydrolase protein(6):conserved hypothetical protein(4):hydrolase protein(3):putative metal dependent phosphohydrolase(3):Conserved hypothetical protein(1):HD domain family protein(1):HD domain protein(1):metal dependent phosph…	NA(1266)	558	720	610.42	366	1	Atu1052	MDIPDJ_03795	FLNPIO_03975
g0001446_0000001	g0001446	yhhQ	VUT family protein	60	204	1266	1	1	1	0	0	0	0	1266	VUT family protein(374):membrane protein(359):Inner membrane protein YhhQ(240):hypothetical protein(225):queuosine precursor transporter(34):inner membrane protein YhhQ(9):conserved hypothetical protein(5):Queuosine precursor transporter(5):protein of unknown function DUF165(2):putative transmembrane protein(2):conserved membrane protein of unknown function(2):preQ0 transporter(2):hypothetical co…	NA(1025):yhhQ(241)	549	657	637.93	367	1	Atu3618	MDIPDJ_13860	FLNPIO_15000
g0002101	g0002101	pleC	HAMP domain-containing histidine kinase	50	178	1266	1	1	1	0	0	0	0	1266	HAMP domain-containing histidine kinase(590):sensor histidine kinase(319):Non-motile and phage-resistance protein(236):two-component sensor histidine kinase(40):sensor histidine kinase protein(33):two-component system%2C cell cycle sensor histidine kinase PleC(8):integral membrane sensor signal transduction histidine kinase(5):Adaptive-response sensory-kinase SasA(5):two component sensor kinase(4…	NA(1025):pleC(236):sasA(5)	1410	1650	1535.62	368	1	Atu1888	MDIPDJ_08040	FLNPIO_06010
g0001816_0000001	g0001816	trpD	anthranilate phosphoribosyltransferase	60	190	1266	1	1	1	0	0	0	0	1266	anthranilate phosphoribosyltransferase(1010):Anthranilate phosphoribosyltransferase(248):anthranilate phosphoribosyltransferase protein(3):anthranilate phosphoribosyltransferase TrpD(2):putative anthranilate phosphoribosyltransferase(2):Probable anthranilate phosphoribosyltransferase(1)	NA(1025):trpD(241)	1011	1044	1018.73	369	1	Atu1687	MDIPDJ_06880	FLNPIO_08485
g0001765_0000002	g0001765		aminopeptidase	70	192	1266	1	1	1	0	0	0	0	1266	aminopeptidase(958):Aminopeptidase T(242):aminopeptidase T protein(34):peptidase M29 aminopeptidase II(6):peptidase M29(5):aminopeptidase T(4):Peptidase M29%2C aminopeptidase II(3):thermophilic metalloprotease family protein(3):probable aminopeptidase protein(2):putative aminopeptidase(2):Thermophilic metalloprotease (M29) family protein(1):peptidase M29%2C aminopeptidase II(1):aminopeptidase pro…	NA(1266)	1239	1275	1250.87	370	1	Atu0274	MDIPDJ_18715	FLNPIO_17175
g0001054_1_0000001	g0001054_1	ridA	RidA family protein	60	122	1266	1.01	1	3	0	7	0	8	1274	RidA family protein(932):Enamine/imine deaminase(189):Endoribonuclease L-PSP(55):endoribonuclease L-PSP protein(34):hypothetical protein(31):endoribonuclease(10):endoribonuclease L-PSP family protein(4):conserved hypothetical protein(3):endoribonuclease L-PSP(3):enamine deaminase RidA (YjgF/YER057c/UK114 family)(2):putative translation initiation inhibitor protein(2):ribonuclease-L-PSP family pro…	NA(1087):ridA(101):yabJ(86)	342	384	344.15	371	1	Atu2130	MDIPDJ_09225	FLNPIO_10300
g0001441_0000001	g0001441	rmlD	complex I NDUFA9 subunit family protein	60	209	1266	1	1	1	0	0	0	0	1266	complex I NDUFA9 subunit family protein(868):dTDP-4-dehydrorhamnose reductase(87):NAD-dependent epimerase/dehydratase family protein(76):3-beta hydroxysteroid dehydrogenase/isomerase family protein(71):short chain dehydrogenase(70):NAD-dependent nucleoside-diphosphate-sugar epimerase protein(34):NADH-ubiquinone oxidoreductase(14):RmlD substrate binding domain protein(10):NAD-dependent epimerase/d…	NA(1178):rmlD(87):auaH(1)	663	996	980.63	372	1	Atu0296	MDIPDJ_19240	FLNPIO_17975
g0000846_1_0000001	g0000846_1		FAD-binding oxidoreductase	60	245	1266	1.01	1	2	0	7	0	7	1273	FAD-binding oxidoreductase(764):putative FAD-linked oxidoreductase(241):FAD-binding protein(152):hydroxyacid dehydrogenase(38):FAD/FMN-containing dehydrogenase protein(33):FAD dependent oxidoreductase(12):oxidoreductase(4):FAD binding domain protein(3):putative D-lactate ferricytochrome C oxidoreductase(3):FAD linked oxidase domain protein(3):D-lactate dehydrogenase (cytochrome)(3):4-phospho-D-er…	NA(1273)	1422	1929	1435.97	373	1	Atu0723	MDIPDJ_02195	FLNPIO_02065
g0003539_1_0000004	g0003539_1	cobU	nicotinate-nucleotide--dimethylbenzimidazole phosphoribosyltransferase	70	114	1266	1	1	1	0	0	0	0	1266	nicotinate-nucleotide--dimethylbenzimidazole phosphoribosyltransferase(990):Nicotinate-nucleotide--dimethylbenzimidazole phosphoribosyltransferase(247):cobyrinic acid synthase(9):nicotinate-nucleotide--dimethylbenzimidazole phosphoribosyltransferase protein(3):nicotinate-nucleotide-dimethylbenzimidazole phosphoribosyltransferase(3):nicotinate-nucleotide--dimethylbenzimidazole phosphoribosyltransf…	NA(1025):cobU(241)	1017	1143	1021.52	374	1	Atu1890	MDIPDJ_08050	FLNPIO_05885
g0000510_1_0000001	g0000510_1	tusA	sulfurtransferase TusA family protein	60	265	1266	1	1	1	0	0	0	0	1266	sulfurtransferase TusA family protein(457):transcriptional regulator(271):Sulfurtransferase TusA(232):response regulator SirA(220):sulfurtransferase TusA-like protein(19):sulfurtransferase protein TusA(15):hypothetical protein(11):SirA family protein(7):Sulfur carrier protein TusA(6):sulfur transfer protein SirA(4):conserved hypothetical protein(3):tRNA 2-thiouridine synthesizing protein A(3):put…	NA(1029):tusA(237)	180	345	234.8	375	1	Atu3632	MDIPDJ_13925	FLNPIO_15060
g0002915	g0002915	fabH	ketoacyl-ACP synthase III	50	144	1266	1	1	1	0	0	0	0	1266	ketoacyl-ACP synthase III(851):3-oxoacyl-[acyl-carrier-protein] synthase 3(182):3-oxoacyl-[acyl-carrier-protein] synthase 3 protein 1(63):3-oxoacyl-ACP synthase III(40):3-oxoacyl-ACP synthase(32):beta-ketoacyl-ACP synthase III(28):beta-ketoacyl-acyl-carrier-protein synthase III(28):3-oxoacyl-[acyl-carrier-protein] synthase III(12):3-oxoacyl-(acyl-carrier-protein) synthase III(7):beta-ketoacyl-acy…	NA(1024):fabH(179):fabH1(63)	906	1032	972.48	376	1	Atu1179	MDIPDJ_04400	FLNPIO_04640
g0000609	g0000609	pdxA	4-hydroxythreonine-4-phosphate dehydrogenase PdxA	50	257	1266	1	1	1	0	0	0	0	1266	4-hydroxythreonine-4-phosphate dehydrogenase PdxA(893):4-hydroxythreonine-4-phosphate dehydrogenase(302):4-hydroxythreonine-4-phosphate dehydrogenase 1(53):pyridoxal phosphate biosynthesis protein(9):4-hydroxythreonine-4-phosphate dehydrogenase protein(2):putative 4-hydroxythreonine-4-phosphate dehydrogenase(1):probabable pyridoxal phosphate biosynthetic protein(1):putative pyridoxal phosphate bi…	NA(1025):pdxA(223):pdxA1(18)	954	1080	1027.64	377	1	Atu1104	MDIPDJ_04035	FLNPIO_04285
g0005935_1_0000001	g0005935_1	nrdR	transcriptional repressor NrdR	60	59	1266	1	1	1	0	0	0	0	1266	transcriptional repressor NrdR(788):Transcriptional repressor NrdR(242):transcriptional regulator NrdR(204):NrdR family transcriptional regulator(13):ATP-cone domain protein(4):conserved hypothetical protein(3):hypothetical conserved protein(2):Transcriptional repressor nrdR(2):putative NrdR family transcriptional regulator(2):putative transcriptional regulator(1):transcriptional repressor of nrd…	NA(1025):nrdR(241)	465	492	477.08	378	1	Atu1166	MDIPDJ_04330	FLNPIO_04575
g0003178_0000001	g0003178		sulfite exporter TauE/SafE family protein	60	131	1266	1	1	2	0	2	0	2	1268	sulfite exporter TauE/SafE family protein(922):hypothetical protein(245):TauE/SafE family permease protein(34):permease(29):anion permease(13):protein of unknown function DUF81(5):putative transmembrane protein(3):putative permease protein(2):conserved hypothetical protein(2):putative membrane transporter protein(2):putative permease%3B putative membrane protein(2):transmembrane protein(2):Hypoth…	NA(1268)	867	1074	927.73	379	1	Atu0498	MDIPDJ_00840	FLNPIO_00775
g0000151_1_0000002	g0000151_1	icd	NADP-dependent isocitrate dehydrogenase	70	372	1266	1.99	1	4	1	1157	1	1250	2516	NADP-dependent isocitrate dehydrogenase(885):flagellar biosynthesis protein FliO(520):Isocitrate dehydrogenase [NADP](244):Flagellar biosynthesis protein%2C FliO(225):histidine kinase(189):isocitrate dehydrogenase (NADP(+))(185):hypothetical protein(150):flagellar biosynthesis protein(34):isocitrate dehydrogenase(28):isocitrate dehydrogenase%2C NADP-dependent(13):flagellar biosynthetic protein Fl…	NA(2273):icd(241):ssp5(3)	246	1902	1153.67	380	1	Atu1870	MDIPDJ_07570	FLNPIO_05695
g0001082_1_0000001	g0001082_1	bdhA	SDR family oxidoreductase	60	229	1266	1	1	1	0	0	0	0	1266	SDR family oxidoreductase(617):short-chain dehydrogenase(338):D-beta-hydroxybutyrate dehydrogenase(144):Putative ketoacyl reductase(87):short-chain dehydrogenase protein(34):hypothetical protein(5):short-chain dehydrogenase/reductase SDR(5):Ribitol 2-dehydrogenase(4):short chain dehydrogenase(4):short-chain dehydrogenase/reductase(4):Short chain dehydrogenase(3):oxidoreductase YbbO(2):short-subun…	NA(1030):bdhA(144):actIII(87):rbtD(4):fabG3(1)	744	972	834.29	381	1	Atu3591	MDIPDJ_13705	FLNPIO_14845
g0002927_0000002	g0002927	fbcH	cytochrome b	70	128	1266	1	1	4	1	4	1	6	1272	cytochrome b(892):Cytochrome b/c1(244):cytochrome B(76):ubiquinol-cytochrome c reductase cytochrome b subunit(14):cytochrome b/b6(14):cytochrome b6-f complex subunit IV(4):Cytochrome b/b6 domain protein(3):fragment of Cytochrome b/c1 [Contains: Cytochrome b%3B Cytochrome c1] (part 1)(3):cytochrome B subunit of cytochrome bc1(3):Cytochrome b/b6 domain(2):cytochrome b protein(2):hypothetical protei…	NA(1029):fbcH(244)	240	2073	1278.86	382	1	Atu2238	MDIPDJ_09920	FLNPIO_10975
g0003672	g0003672	yvyD	ribosome-associated translation inhibitor RaiA	50	119	1266	1	1	1	0	0	0	0	1266	ribosome-associated translation inhibitor RaiA(778):Putative sigma-54 modulation protein(202):ribosomal subunit interface protein(161):sigma 54 modulation protein(36):Ribosome-associated factor Y(34):hypothetical protein(15):sigma-54 modulation protein(13):Ribosome hibernation promotion factor(6):sigma 54 modulation protein/ribosomal protein S30EA(5):ribosomal protein S30Ae/sigma 54 modulation pr…	NA(1059):yvyD(202):hpf(5)	501	639	575.14	383	1	Atu0331	MDIPDJ_00065	FLNPIO_00055
g0000004_2_0000031	g0000004_2	tsr	methyl-accepting chemotaxis protein	70	1368	1266	4.85	1	13	347	1262	354	4877	6143	methyl-accepting chemotaxis protein(2299):HAMP domain-containing protein(996):globin-coupled sensor protein(980):chemotaxis protein(522):Methyl-accepting chemotaxis protein I(357):PAS domain S-box protein(314):Methyl-accepting chemotaxis protein II(193):Methyl-accepting chemotaxis protein III(185):hypothetical protein(150):Methyl-accepting chemotaxis protein PctB(67):Methyl-accepting chemotaxis p…	NA(5500):tsr(357):tar(193):trg(185):pctB(67):mcp4(64):aer(55):tap(34):bdlA(26):mcpB(9):yoaH(4):pctA(3):pctC(1)	144	2601	1740.48	384	1	Atu3330	MDIPDJ_30425	FLNPIO_00245
g0000652_1_0000001	g0000652_1	pyrD	quinone-dependent dihydroorotate dehydrogenase	60	260	1266	1	1	1	0	0	0	0	1266	quinone-dependent dihydroorotate dehydrogenase(885):Dihydroorotate dehydrogenase (quinone)(244):dihydroorotate dehydrogenase (quinone)(100):dihydroorotate dehydrogenase(19):dihydro-orotate oxidase%2C FMN-linked (UMP biosynthesis)(3):dihydroorotate oxidase A(2):dihydroorotate dehydrogenase protein(2):dihydroorotate oxidase(2):Dihydroorotate dehydrogenase(2):Dihydroorotate oxidase(2):dihydroorotate…	NA(1025):pyrD(241)	510	1200	1089.06	385	1	Atu0486	MDIPDJ_00765	FLNPIO_00720
g0000512_1_0000001	g0000512_1	serB	phosphoserine phosphatase SerB	60	239	1266	1	1	2	0	1	0	1	1267	phosphoserine phosphatase SerB(963):Phosphoserine phosphatase(236):phosphoserine phosphatase SerB protein(33):phosphoserine phosphatase(17):hypothetical protein(5):phosphoserine phosphatase protein(3):Putative phosphoserine phosphatase(2):putative phosphoserine phosphatase(2):Phosphoserine phosphatase (PSP) (O-phosphoserine phosphohydrolase) (PSPase)(2):Phosphoserine phosphatase (PSP) (O-phosphos…	NA(1033):serB(234)	813	1599	891.84	386	1	Atu2040	MDIPDJ_08705	FLNPIO_09755
g0008753_0000003	g0008753	rpmJ	50S ribosomal protein L36	80	38	1266	1	1	2	0	1	0	1	1267	50S ribosomal protein L36(1253):ribosomal protein L36(6):LSU ribosomal protein L36P(2):rpmJ%3B ribosomal protein L36%3B K02919 large subunit ribosomal protein L36(1):type B 50S ribosomal protein L36(1):Probable 50S ribosomal protein L36(1):putative 50S ribosomal protein L36(1):Ribosomal protein L36 family protein(1):ribosomal protein L36%2C bacterial type(1)	NA(1026):rpmJ(241)	126	126	126	387	1	Atu8067	MDIPDJ_12090	FLNPIO_13005
g0005436_1_0000001	g0005436_1	dmlR	LysR family transcriptional regulator	60	54	1266	1	1	1	0	0	0	0	1266	LysR family transcriptional regulator(962):HTH-type transcriptional regulator DmlR(236):LysR family transcriptional regulator protein(35):transcriptional regulator%2C LysR family(9):HTH-type transcriptional regulator PgrR(5):bacterial regulatory helix-turn-helix%2C lysR family protein(3):probable transcriptional regulator protein%2C LysR family(2):HTH-type transcriptional regulator YafC(2):Transc…	NA(1025):dmlR(236):pgrR(5)	891	918	898.54	388	1	Atu2186	MDIPDJ_09675	FLNPIO_10705
g0000477	g0000477	yjiA	GTP-binding protein	50	279	1266	1	1	1	0	0	0	0	1266	GTP-binding protein(946):putative GTP-binding protein YjiA(241):cobalamin biosynthesis CobW-like protein(34):ATP-binding protein(14):cobalamin synthesis protein P47K(7):cobW/HypB/UreG%2C nucleotide-binding domain protein(3):GTP-binding protein YjiA(2):conserved hypothetical protein(2):cobalamin synthesis protein(2):putative cobalamin synthesis protein(2):G3E family GTPase(2):probable cobalamin sy…	NA(1025):yjiA(241)	1080	1323	1161.73	389	1	Atu3633	MDIPDJ_13930	FLNPIO_15065
g0001560_0000001	g0001560	argJ	bifunctional glutamate N-acetyltransferase/amino-acid acetyltransferase ArgJ	60	203	1266	1	1	2	0	1	0	1	1267	bifunctional glutamate N-acetyltransferase/amino-acid acetyltransferase ArgJ(900):Arginine biosynthesis bifunctional protein ArgJ(245):bifunctional ornithine acetyltransferase/N-acetylglutamate synthase(73):bifunctional glutamate N-acetyltransferase/amino-acid N-acetyltransferase(13):amino-acid N-acetyltransferase(8):arginine biosynthesis bifunctional protein(5):glutamate N-acetyltransferase/amin…	NA(1026):argJ(241)	1173	1305	1241.51	390	1	Atu3518	MDIPDJ_13570	FLNPIO_14745
g0001435	g0001435	ubiI	ubiquinone biosynthesis hydroxylase	50	209	1266	1	1	1	0	0	0	0	1266	ubiquinone biosynthesis hydroxylase(641):2-octaprenyl-6-methoxyphenyl hydroxylase(289):2-octaprenylphenol hydroxylase(158):2-octaprenyl-3-methyl-6-methoxy-1%2C4-benzoquinol hydroxylase(83):2-octaprenyl-6-methoxyphenyl hydroxylase protein(34):FAD-dependent oxidoreductase(25):2-octaprenyl-6-methoxyphenol hydroxylase(15):Ubiquinone biosynthesis hydroxylase%2C UbiH/UbiF/VisC/COQ6 family(6):ubiquinone…	NA(1025):ubiI(158):ubiF(82):ubiH(1)	1137	1347	1226.55	391	1	Atu2755	MDIPDJ_14750	FLNPIO_15780
g0004389_1_0000001	g0004389_1	ftsW	putative lipid II flippase FtsW	60	96	1266	1	1	2	0	1	0	1	1267	putative lipid II flippase FtsW(943):Lipid II flippase FtsW(236):cell division protein FtsW(65):putative peptidoglycan glycosyltransferase FtsW(6):cell division protein(6):essential cell division protein (stabilizes FtsZ ring)(3):lipid II flippase FtsW(2):Probable cell division protein FtsW peptidoglycan synthesis(1):Cell wall polymerase(1):putative cell division protein FtsW peptidoglycan synthe…	NA(1026):ftsW(241)	1128	1176	1154.98	392	1	Atu2095	MDIPDJ_09065	FLNPIO_10080
g0000699_0000001	g0000699	mutM	bifunctional DNA-formamidopyrimidine glycosylase/DNA-(apurinic or apyrimidinic site) lyase	60	243	1266	1	1	1	0	0	0	0	1266	bifunctional DNA-formamidopyrimidine glycosylase/DNA-(apurinic or apyrimidinic site) lyase(926):Formamidopyrimidine-DNA glycosylase(246):formamidopyrimidine-DNA glycosylase(42):DNA-formamidopyrimidine glycosylase(36):Bifunctional mutM protein:Formamidopyrimidine-DNA glycosylase (Fapy-DNA glycosylase)%3B (DNA-(apurinic or apyrimidinic site) lyase mutM) (AP lyase mutM)(3):formamidopyrimidine-DNA gl…	NA(1025):mutM(241)	747	936	896.39	393	1	Atu0321	MDIPDJ_19515	FLNPIO_18165
g0000698	g0000698	cobD	cobalamin biosynthesis protein	50	258	1266	1	1	1	0	0	0	0	1266	cobalamin biosynthesis protein(1030):cobalamin biosynthesis protein CobD(195):adenosylcobinamide-phosphate synthase(23):Cobalamin biosynthesis protein CobD(7):Cobalamin biosynthesis protein cbiB(2):adenosylcobinamide-phosphate synthase CbiB(1):cobalamin biosynthesis protein cobD(1):Cobalamin biosynthetic protein (anaerobic pathway of cobalamin biosynthesis%2C cobD)(1):putative cobalamin biosynthe…	NA(1261):cobD(5)	924	1086	976.15	394	1	Atu2809	MDIPDJ_08240	FLNPIO_08695
g0000097	g0000097	ttuD	glycerate kinase	50	473	1266	1.51	1	5	173	450	173	641	1907	glycerate kinase(1461):Putative hydroxypyruvate reductase(349):DUF4147 domain-containing protein(148):hydroxypyruvate reductase(58):hypothetical protein(20):Hydroxypyruvate reductase(12):putative hydroxypyruvate reductase(8):hydroxypyruvate reductase TtuD(4):hydroxypyruvate reductase protein(4):TtuD3 hydroxypyruvate reductase(3):Putative glycerate kinase(3):putative hydroxypyruvate reductase prot…	NA(1738):ttuD(342)	141	1368	1262.13	395	1	Atu3232	MDIPDJ_21620	FLNPIO_00340
g0001743	g0001743	tlyC	HlyC/CorC family transporter	50	190	1266	1	1	1	0	0	0	0	1266	HlyC/CorC family transporter(879):Hemolysin C(236):CBS domain-containing protein(39):magnesium/cobalt efflux protein(37):transporter-associated domain-containing protein(34):hemolysin(12):hypothetical protein(6):CBS domain containing protein(4):CBS domain protein(4):putative hemolysin protein(2):hemolysin C(2):putative hemolysin protein%2C CBS domain-containing protein(1):putative hemolysin-relat…	NA(1030):tlyC(236)	900	1380	1152.02	396	1	Atu0359	MDIPDJ_00235	FLNPIO_00195
g0000749_1_0000001	g0000749_1	moeZ	molybdopterin-synthase adenylyltransferase MoeB	60	243	1266	1	1	1	0	0	0	0	1266	molybdopterin-synthase adenylyltransferase MoeB(900):putative adenylyltransferase/sulfurtransferase MoeZ(241):thiamine biosynthesis protein ThiF(47):molybdopterin biosynthesis protein MoeZ/MoeB(34):molybdopterin biosynthesis protein(15):UBA/THIF-type NAD/FAD binding protein(6):putative Molybdopterin biosynthesis protein moeB(3):thiF family protein(3):molybdopterin biosynthesis protein MoeB(2):mol…	NA(1025):moeZ(241)	606	843	788.02	397	1	Atu0074	MDIPDJ_17680	FLNPIO_17855
g0002707_1_0000001	g0002707_1	kpsD	polysaccharide export protein	60	149	1266	1	1	1	0	0	0	0	1266	polysaccharide export protein(665):sugar ABC transporter substrate-binding protein(299):Polysialic acid transport protein KpsD precursor(151):Polysaccharide biosynthesis/export protein(85):polysaccharide biosynthesis/export protein(34):hypothetical protein(5):polysaccharide biosynthesis/export family protein(3):Periplasmic protein involved in polysaccharide export(3):polysaccharide export system …	NA(1115):kpsD(151)	447	654	575.45	398	1	Atu1238	MDIPDJ_04495	FLNPIO_04710
g0003601_0000001	g0003601	tsf	elongation factor Ts	60	118	1266	1	1	2	1	3	1	3	1269	elongation factor Ts(983):Elongation factor Ts(245):translation elongation factor Ts(30):Elongation factor Ts (EF-Ts)(4):translation elongation factor Ts protein(2):translation elongation factor Ts (EF-Ts)(2):protein chain elongation factor EF-Ts(1):Probable elongation factor TS (EF-TS) protein(1):putative elongation factor Ts (EF-TS)(1):putative elongation factor TS (EF-TS) protein(1)	NA(1029):tsf(241)	357	927	925.46	399	1	Atu1375	MDIPDJ_06225	FLNPIO_08325
g0005632	g0005632	ndk	nucleoside-diphosphate kinase	50	72	1266	1	1	1	2	0	2	0	1266	nucleoside-diphosphate kinase(948):Nucleoside diphosphate kinase(250):nucleoside diphosphate kinase(48):Nucleoside-diphosphate kinase(3):nucleoside diphosphate kinase family protein(3):phosphodiesterase(2):nucleoside diphosphate kinase Ndk(2):putative nucleoside diphosphate kinase(2):nucleoside-diphosphate-kinase protein(2):nucleoside diphosphate kinase (NDK) (NDP kinase) (Nucleoside-2-P kinase)(…	NA(1024):ndk(244)	399	432	422.98	400	1	Atu1122	MDIPDJ_04125	FLNPIO_04360
g0001902_1_0000006	g0001902_1	mdeA	O-acetylhomoserine aminocarboxypropyltransferase	70	179	1266	1	1	1	0	0	0	0	1266	O-acetylhomoserine aminocarboxypropyltransferase(803):Methionine gamma-lyase(236):aminotransferase class V-fold PLP-dependent enzyme(150):O-acetylhomoserine aminocarboxypropyltransferase protein(34):O-acetylhomoserine sulfhydrylase(13):O-acetylhomoserine/O-acetylserine sulfhydrylase(8):L-methionine gamma-lyase(5):O-acetylhomoserine aminocarboxypropyltransferase/cysteine synthase family protein(4)…	NA(1025):mdeA(241)	1278	1302	1283.54	401	1	Atu1251	MDIPDJ_04570	FLNPIO_04795
g0002651_1_0000001	g0002651_1	ppnK	NAD kinase	60	152	1266	1	1	2	0	1	0	1	1267	NAD kinase(812):putative inorganic polyphosphate/ATP-NAD kinase(226):NAD(+) kinase(183):Inorganic polyphosphate/ATP-NAD kinase(13):inorganic polyphosphate kinase(9):inorganic polyphosphate/ATP-NAD kinase(4):ATP-NAD kinase family protein(4):NAD+ kinase(2):conserved hypothetical protein(2):putative inorganic polyphosphate/ATP-NAD kinase (Poly(P)/ATP NAD kinase)(2):probable NAD(+) kinase protein(2):…	NA(1027):ppnK(235):nadK(5)	702	1002	775.8	402	1	Atu1345	MDIPDJ_05060	FLNPIO_05260
g0001330_1_0000008	g0001330_1	cusR	response regulator transcription factor	70	96	1266	1	1	1	0	0	0	0	1266	response regulator transcription factor(466):DNA-binding response regulator(354):Transcriptional regulatory protein CusR(243):response regulator(129):response regulator CusR(34):two component response regulator(11):two component transcriptional regulator%2C winged helix family(5):two-component response regulator protein(3):two-component system OmpR family response regulator(2):hypothetical protei…	NA(1025):cusR(241)	678	783	724.18	403	1	Atu0978	MDIPDJ_03370	FLNPIO_03615
g0002892	g0002892		RDD family protein	50	145	1266	1	1	1	0	0	0	0	1266	RDD family protein(1181):RDD domain-containing protein(35):hypothetical protein(16):membrane protein(9):RDD domain containing protein(5):putative transmembrane protein(3):Membrane protein(2):conserved hypothetical protein(2):putative RDD family membrane protein YckC(2):transmembrane protein(2):hypothetical conserved membrane protein(2):conserved membrane protein of unknown function(2):putative me…	NA(1266)	438	501	460.82	404	1	Atu1160	MDIPDJ_04300	FLNPIO_04545
g0001290_0000001	g0001290	rsmA	16S rRNA (adenine(1518)-N(6)/adenine(1519)-N(6))- dimethyltransferase RsmA	60	216	1266	1	1	1	0	0	0	0	1266	16S rRNA (adenine(1518)-N(6)/adenine(1519)-N(6))- dimethyltransferase RsmA(889):Ribosomal RNA small subunit methyltransferase A(245):ribosomal RNA small subunit methyltransferase A(61):16S rRNA (adenine(1518)-N(6)/adenine(1519)-N(6))- dimethyltransferase(37):dimethyladenosine transferase(12):rRNA-adenine N6%2CN6-dimethyltransferase(9):dimethyladenosine transferase (16S rRNA dimethylase) protein(2…	NA(1025):rsmA(241)	825	891	828.99	405	1	Atu1103	MDIPDJ_04030	FLNPIO_04280
g0001102	g0001102	rppH	RNA pyrophosphohydrolase	50	227	1266	1	1	1	4	0	4	0	1266	RNA pyrophosphohydrolase(1233):invasion protein A(10):putative (di)nucleoside polyphosphate hydrolase(4):nucleoside polyphosphate hydrolase protein(3):(Di)nucleoside polyphosphate hydrolase (Invasion protein A)(Nudix family)(3):NUDIX domain protein(3):NUDIX hydrolase(3):NUDIX domain-containing protein(2):RNA pyrophosphohydrolase RppH(2):NTP pyrophosphohydrolase including oxidative damage repair e…	NA(1029):rppH(241)	447	576	522.84	407	1	Atu2772	MDIPDJ_16475	FLNPIO_16145
g0005176_1_0000005	g0005176_1	rpoB	DNA-directed RNA polymerase subunit beta	80	74	1266	1	1	2	0	2	0	2	1268	DNA-directed RNA polymerase subunit beta(1236):DNA-directed RNA polymerase%2C beta subunit(11):DNA-directed RNA polymerase beta chain(10):RNA polymerase%2C beta subunit(3):DNA-directed RNA polymerase beta chain protein(2):putative DNA-directed RNA polymerase beta chain(2):DNA-directed RNA polymerase beta subunit(2):Probable DNA-directed RNA polymerase beta chain(1):DNA-directed RNA polymerase pro…	NA(1027):rpoB(241)	3786	4167	4139.78	408	1	Atu1956	MDIPDJ_05175	FLNPIO_05350
g0000978_0000001	g0000978	hisS	histidine--tRNA ligase	60	218	1266	1	1	1	0	0	0	0	1266	histidine--tRNA ligase(953):Histidine--tRNA ligase(244):histidyl-tRNA synthetase(55):Histidyl-tRNA synthetase(5):histidyl-tRNA synthetase protein(3):putative histidyl-tRNA synthetase(2):histidine--tRNA ligase HisS(2):Probable histidyl-tRNA synthetase(1):histidine--tRNA ligase family protein(1)	NA(1025):hisS(241)	1083	1707	1537.37	409	1	Atu0676	MDIPDJ_01750	FLNPIO_21760
g0001663	g0001663		hypothetical protein	50	198	1266	1.01	1	3	0	11	0	12	1278	hypothetical protein(1247):membrane protein(9):conserved hypothetical protein(6):conserved membrane protein of unknown function(3):putative membrane protein(3):Conserved hypothetical transmembrane protein(2):hypothetical conserved protein(2):transmembrane protein(2):putative transmembrane protein(2):putative integral membrane protein(1):conserved membrane protein of uncharacterised function(1)	NA(1278)	309	444	351.96	410	1	Atu8177	MDIPDJ_11115	FLNPIO_11995
g0002659_0000001	g0002659	nuoL	NADH-quinone oxidoreductase subunit L	60	151	1266	1	1	2	0	1	0	1	1267	NADH-quinone oxidoreductase subunit L(959):NADH-quinone oxidoreductase subunit 12(236):NADH dehydrogenase (quinone) subunit L(34):NADH ubiquinone oxidoreductase chain L(10):proton-translocating NADH-quinone oxidoreductase%2C chain L(6):proton-translocating NADH-quinone oxidoreductase%2C chain L family protein(4):NADH-quinone oxidoreductase chain L (NADH dehydrogenase I%2C chain L) (NDH-1%2C chain…	NA(1262):nuoL(5)	1383	2157	1997.87	411	1	Atu1281	MDIPDJ_04750	FLNPIO_04945
g0004097_1_0000003	g0004097_1	atpD	F0F1 ATP synthase subunit beta	70	98	1266	1	1	1	1	0	1	0	1266	F0F1 ATP synthase subunit beta(893):ATP synthase subunit beta(341):ATP synthase F1%2C beta subunit(11):ATP synthase beta chain(9):H(+)-transporting ATP synthase protein%2C beta subunit(2):putative ATP synthase beta chain(2):ATP synthase F1 subcomplex beta subunit(2):ATP synthase subunit beta%2C membrane-bound%2C F1 sector(2):ATP synthase F0F1 beta subunit(1):membrane-bound ATP synthase%2C F1 sect…	NA(1025):atpD(242)	1383	1626	1461.54	412	1	Atu2622	MDIPDJ_14145	FLNPIO_15250
g0000338_1_0000003	g0000338_1	dapB	4-hydroxy-tetrahydrodipicolinate reductase	70	235	1266	1	1	1	0	0	0	0	1266	4-hydroxy-tetrahydrodipicolinate reductase(1197):dihydrodipicolinate reductase(29):dihydrodipicolinate reductase 1(23):Dihydrodipicolinate reductase(6):Dihydrodipicolinate reductase (DHPR)(3):dihydrodipicolinate reductase protein(3):dihydrodipicolinate reductase DapB(2):putative dihydrodipicolinate reductase(2):Probable dihydrodipicolinate reductase(1)	NA(1025):dapB(241)	630	873	823.69	413	1	Atu0183	MDIPDJ_18040	FLNPIO_17570
g0001808_0000001	g0001808	miaB	tRNA (N6-isopentenyl adenosine(37)-C2)-methylthiotransferase MiaB	60	191	1266	1	1	1	0	0	0	0	1266	tRNA (N6-isopentenyl adenosine(37)-C2)-methylthiotransferase MiaB(947):(Dimethylallyl)adenosine tRNA methylthiotransferase MiaB(238):(dimethylallyl)adenosine tRNA methylthiotransferase(34):miaB protein(11):tRNA-2-methylthio-N(6)-dimethylallyladenosine synthase(8):tRNA-i(6)A37 thiotransferase enzyme MiaB(6):RNA modification enzyme%2C MiaB family(3):(Dimethylallyl)adenosine tRNA methylthiotransfera…	NA(1025):miaB(241)	1323	1455	1409.42	414	1	Atu0356	MDIPDJ_00220	FLNPIO_00180
g0002268_0000001	g0002268		DUF2007 domain-containing protein	60	161	1266	1	1	1	0	0	0	0	1266	DUF2007 domain-containing protein(931):hypothetical protein(283):urease accessory domain-containing protein(35):conserved hypothetical protein(8):Protein of unknown function DUF2007(2):putative signal transducing protein(2):hypothetical conserved protein(2):Hypothetical/unknown protein(1):Protein of unknown function (DUF2007)(1):Hypothetical protein(1)	NA(1266)	219	339	228.42	415	1	Atu0635	MDIPDJ_02055	FLNPIO_01930
g0003148_0000001	g0003148	suhB	inositol monophosphatase	60	136	1266	1	1	1	0	0	0	0	1266	inositol monophosphatase(961):Inositol-1-monophosphatase(244):inositol 1-phosphatase 1(32):Inositol-phosphate phosphatase(4):inositol monophosphatase family protein(4):myo-inositol-1(or 4)-monophosphatase(3):myo-inositol-1(or 4)-monophosphatase protein(3):inositol-1-monophosphatase SuhB(2):extragenic suppressor protein SuhB(2):inositol 1-phosphatase(2):Putative inositol monophosphatase(2):Archaea…	NA(1025):suhB(241)	786	807	801.15	416	1	Atu3748	MDIPDJ_12035	FLNPIO_12960
g0000984	g0000984	ttcA	tRNA 2-thiocytidine(32) synthetase TtcA	50	228	1266	1	1	1	0	0	0	0	1266	tRNA 2-thiocytidine(32) synthetase TtcA(948):tRNA 2-thiocytidine biosynthesis protein TtcA(287):tRNA-cytidine(32) 2-sulfurtransferase(6):conserved hypothetical protein(4):PP-loop domain protein(4):PP-loop family protein(4):putative C32 tRNA thiolase(3):hypothetical conserved protein(2):Conserved hypothetical protein(1):putative ATPase(1):tRNA 2-thiocytidine biosynthesis protein ttcA(1):tRNA 2-thi…	NA(1024):ttcA(242)	792	978	887.62	417	1	Atu1858	MDIPDJ_07525	FLNPIO_05765
g0004384_1_0000003	g0004384_1	gltA	citrate (Si)-synthase	70	95	1266	1.02	1	2	0	23	0	23	1289	citrate (Si)-synthase(945):Citrate synthase(245):citrate synthase(50):type II citrate synthase(22):citrate synthase I(6):hypothetical protein(5):citrate synthase 2(4):citrate synthase 1(4):citrate synthase protein(3):citrate synthase GltA(2):putative citrate synthase(1):Citrate synthase family protein(1):citrate synthase I (hexameric type)(1)	NA(1047):gltA(242)	453	1308	1286.08	418	1	Atu1392	MDIPDJ_06285	FLNPIO_08475
g0003008_1_0000001	g0003008_1	rpsP	30S ribosomal protein S16	60	137	1266	1	1	1	0	0	0	0	1266	30S ribosomal protein S16(1252):ribosomal protein S16(9):SSU ribosomal protein S16P(2):putative 30S ribosomal protein S16(2):Probable 30S ribosomal protein S16(1)	NA(1025):rpsP(241)	333	456	372.15	419	1	Atu2699	MDIPDJ_14595	FLNPIO_15650
g0000029_1_0000060	g0000029_1		XRE family transcriptional regulator	70	110	1266	1	1	1	0	0	0	0	1266	XRE family transcriptional regulator(772):anaerobic benzoate catabolism transcriptional regulator(237):helix-turn-helix transcriptional regulator(115):transcriptional regulator(56):XRE family transcriptional regulator protein(34):helix-turn-helix domain-containing protein(18):hypothetical protein(5):helix-turn-helix domain protein(4):transcriptional regulator%2C XRE family(4):probable transcripti…	NA(1266)	411	426	419.16	420	1	Atu0361	MDIPDJ_00245	FLNPIO_00205
g0000935	g0000935	gpsA	NAD(P)-dependent glycerol-3-phosphate dehydrogenase	50	239	1266	1	1	1	0	0	0	0	1266	NAD(P)-dependent glycerol-3-phosphate dehydrogenase(641):NAD(P)H-dependent glycerol-3-phosphate dehydrogenase(257):Glycerol-3-phosphate dehydrogenase [NAD(P)+](244):glycerol-3-phosphate dehydrogenase (NAD(P)(+))(51):glycerol-3-phosphate dehydrogenase(47):glycerol-3-phosphate dehydrogenase (NAD(P)+) protein(3):Glycerol-3-phosphate dehydrogenase (NAD(P)(+))(3):putative glycerol-3-phosphate dehydrog…	NA(1025):gpsA(241)	969	1029	989.48	421	1	Atu2650	MDIPDJ_14325	FLNPIO_15390
g0002449_1_0000001	g0002449_1	rnhA	ribonuclease HI	60	131	1266	1	1	2	0	4	0	4	1270	ribonuclease HI(904):Ribonuclease HI(245):ribonuclease H(78):ribonuclease H 1(24):Ribonuclease H(5):RNase H family protein(4):ribonuclease H protein(3):RNase HI(2):Ribonuclease H (RNase H)(2):putative ribonuclease HI(1):putative ribonuclease HI protein(1):Probable ribonuclease HI protein(1)	NA(1026):rnhA(244)	393	489	451.73	422	1	Atu0776	MDIPDJ_02455	FLNPIO_02420
g0000087_1_0000001	g0000087_1	yqjG	glutathione S-transferase family protein	60	282	1266	1	1	2	0	4	0	4	1270	glutathione S-transferase family protein(910):Glutathionyl-hydroquinone reductase YqjG(242):glutathione-dependent reductase(38):glutathione S-transferase protein(37):glutathione S-transferase(10):hypothetical protein(7):putative glutathione S-transferase(6):putative glutathione S-transferase protein(4):Glutathione transferase(3):conserved hypothetical protein(3):putative glutathione S-transferase…	NA(1028):yqjG(242)	270	1704	990.25	423	1	Atu2261	MDIPDJ_10030	FLNPIO_11110
g0003402_0000001	g0003402	purF	amidophosphoribosyltransferase	60	112	1266	1	1	2	0	1	0	1	1267	amidophosphoribosyltransferase(1013):Amidophosphoribosyltransferase precursor(236):Amidophosphoribosyltransferase(8):amidophosphoribosyltransferase PurF(2):Amidophosphoribosyltransferase precursor (Glutamine phosphoribosylpyrophosphate amidotransferase) (ATASE) (GPATase)(2):glutamine phosphoribosylpyrophosphate amidotransferase protein(2):putative amidophosphoribosyltransferase(1):putative amidop…	NA(1026):purF(241)	1035	1590	1493.63	424	1	Atu1075	MDIPDJ_03910	FLNPIO_04135
g0002076	g0002076	rnpA	ribonuclease P protein component	50	180	1266	1	1	1	0	0	0	0	1266	ribonuclease P protein component(975):Ribonuclease P protein component(187):ribonuclease P(94):ribonuclease P protein(2):ribonuclease P protein componentRnpA(2):ribonuclease P protein component%2C eubacterial(1):putative ribonuclease P protein component (protein C5)(1):putative ribonuclease protein component(1):probable Ribonuclease P protein component (RNase P protein) (Protein C5)(1):Probable r…	NA(1085):rnpA(181)	195	456	386.39	425	1	Atu0385	MDIPDJ_00405	FLNPIO_00260
g0004837_1_0000001	g0004837_1	ftsH	ATP-dependent metallopeptidase FtsH/Yme1/Tma family protein	60	82	1266	1	1	1	0	0	0	0	1266	ATP-dependent metallopeptidase FtsH/Yme1/Tma family protein(762):ATP-dependent zinc metalloprotease FtsH(395):cell division protein FtsH(39):ATP-dependent metalloprotease FtsH(35):metalloprotease(10):ATP-dependent metalloprotease FtsH 1(4):ATP-dependent metallopeptidase HflB family protein(3):cell division metalloproteinase protein(3):membrane protease FtsH catalytic subunit(2):Cell division prot…	NA(1024):ftsH(242)	1905	2046	1940.96	426	1	Atu3710	MDIPDJ_11730	FLNPIO_12790
g0004180_0000002	g0004180	amiC	urea ABC transporter substrate-binding protein	70	98	1266	1	1	1	0	0	0	0	1266	urea ABC transporter substrate-binding protein(949):Aliphatic amidase expression-regulating protein(242):urea ABC transporter substrate-binding protein UrtA(34):urea transport system substrate-binding protein(8):urea ABC transporter%2C urea binding protein(5):Putative branched-chain amino acid ABC transporter (substrate-binding protein)(3):ABC transporter%2C periplasmic solute-binding protein(2):…	NA(1024):amiC(242)	1143	1329	1291.7	427	1	Atu2414	MDIPDJ_11095	FLNPIO_11920
g0001935_0000001	g0001935	thrC	threonine synthase	60	185	1266	1	1	2	0	1	0	1	1267	threonine synthase(1011):Threonine synthase(245):threonine synthetase protein(3):threonine synthase ThrC(2):putative threonine synthase(2):L-threonine synthase(1):Probable threonine synthase(1):probabable threonine synthase protein(1):threonine synthase protein(1)	NA(1026):thrC(241)	1308	1572	1410.63	428	1	Atu0787	MDIPDJ_02530	FLNPIO_02485
g0000323_0000001	g0000323	kamA	lysine-2%2C3-aminomutase-like protein	60	305	1266	1.03	1	2	1	41	1	41	1307	lysine-2%2C3-aminomutase-like protein(963):L-lysine 2%2C3-aminomutase(290):lysine 2%2C3-aminomutase(27):lysine 2%2C3-aminomutase YodO family protein(6):putative lysine 2%2C3-aminomutase(4):Lysine 2%2C3-aminomutase(3):lysine-2%2C3-aminomutase-related protein(3):kamA family protein(3):probabable KamA(2):L-lysine 2%2C3-aminomutase protein(2):putative L-lysine 2%2C3-aminomutase(1):lysine-2%2C 3-amino…	NA(1067):kamA(241)	372	1203	1055.73	429	1	Atu2555	MDIPDJ_15510	FLNPIO_14150
g0003553_1_0000002	g0003553_1	gatB	Asp-tRNA(Asn)/Glu-tRNA(Gln) amidotransferase subunit GatB	70	121	1266	1	1	2	0	2	0	2	1268	Asp-tRNA(Asn)/Glu-tRNA(Gln) amidotransferase subunit GatB(597):Asp-tRNA(Asn)/Glu-tRNA(Gln) amidotransferase GatCAB subunit B(343):Aspartyl/glutamyl-tRNA(Asn/Gln) amidotransferase subunit B(245):aspartyl/glutamyl-tRNA(Asn/Gln) amidotransferase subunit B(44):aspartyl-tRNA(Asn)/glutamyl-tRNA(Gln) amidotransferase subunit B(9):aspartyl/glutamyl-tRNA amidotransferase subunit B(9):aspartyl/glutamyl-tRN…	NA(1027):gatB(241)	1425	1722	1506.36	430	1	Atu1324	MDIPDJ_04975	FLNPIO_05170
g0003210_1_0000001	g0003210_1	prfA	peptide chain release factor 1	60	124	1266	1	1	1	0	0	0	0	1266	peptide chain release factor 1(1012):Peptide chain release factor 1(240):Peptide chain release factor RF1(5):peptide chain release factor 1 protein(2):peptide chain release factor 1 (bRF-1)(2):putative peptide chain release factor 1(1):peptide chain release factor(1):putative peptide chain release factor 1 (RF-1) protein(1):peptide chain release factor RF-1(1):Probable peptide chain release facto…	NA(1025):prfA(241)	1017	1119	1081.05	431	1	Atu4174	MDIPDJ_13500	FLNPIO_14655
g0000115_1_0000001	g0000115_1	tmk	polyphosphate kinase 2	60	212	1266	1	1	1	0	0	0	0	1266	polyphosphate kinase 2(957):Polyphosphate kinase 2 (PPK2)(227):polyphosphate kinase 2-related protein(33):UDP-galactose-lipid carrier transferase(12):Thymidylate kinase(9):conserved hypothetical protein(4):Polyphosphate:ADP phosphotransferase(4):protein of unknown function DUF344(3):hypothetical protein(3):polyphosphate kinase protein(2):Polyphosphate kinase 2(1):Polyphosphate kinase(1):Polyphosp…	NA(1257):tmk(9)	423	1086	886.41	432	1	Atu0418	MDIPDJ_00650	FLNPIO_00400
g0004387_1_0000005	g0004387_1	baeR	response regulator transcription factor	80	92	1266	1	1	1	0	0	0	0	1266	response regulator transcription factor(583):DNA-binding response regulator(353):Transcriptional regulatory protein BaeR(241):response regulator ChvI(35):response regulator(13):two component response regulator(12):two component transcriptional regulator%2C winged helix family(5):Transcriptional regulatory protein ChvI(5):two-component response regulator protein(3):transcriptional regulatory prote…	NA(1025):baeR(241)	702	756	741.1	433	1	Atu0034	MDIPDJ_16870	FLNPIO_16740
g0000776	g0000776	dapF	diaminopimelate epimerase	50	244	1266	1	1	1	0	0	0	0	1266	diaminopimelate epimerase(1002):Diaminopimelate epimerase(248):diaminopimelate epimerase 1(8):diaminopimelate epimerase protein(3):diaminopimelate epimerase DapF(2):putative diaminopimelate epimerase(2):Probable diaminopimelate epimerase(1)	NA(1026):dapF(240)	867	981	912.26	434	1	Atu2695	MDIPDJ_14560	FLNPIO_15615
g0003077_1_0000001	g0003077_1		BMP family ABC transporter substrate-binding protein	60	136	1266	1	1	2	0	3	0	3	1269	BMP family ABC transporter substrate-binding protein(951):Purine-binding protein precursor(238):ABC-type basic membrane lipoprotein(34):simple sugar transport system substrate-binding protein(8):basic membrane lipoprotein(7):Purine-binding protein(6):basic membrane family protein(3):putative ABC transporter%2C substrate-binding protein(2):putative ABC transporter (substrate-binding protein)(2):pu…	NA(1269)	1071	1134	1075.72	435	1	Atu1789	MDIPDJ_06535	FLNPIO_06460
g0003110_0000001	g0003110	yqfL	kinase/pyrophosphorylase	60	137	1266	1	1	1	0	0	0	0	1266	kinase/pyrophosphorylase(815):Putative pyruvate%2C phosphate dikinase regulatory protein(242):phosphoenolpyruvate synthase regulatory protein(83):pyruvate%2C phosphate dikinase/phosphoenolpyruvate synthase regulator(50):phosphotransferase protein(34):PEP synthetase regulatory protein(8):hypothetical protein(7):conserved hypothetical protein(5):phosphoenolpyruvate synthetase regulatory protein(3):…	NA(1025):yqfL(241)	663	885	818.45	436	1	Atu0001	MDIPDJ_16690	FLNPIO_16550
g0000005_1_0000399	g0000005_1	gsiA	ABC transporter ATP-binding protein	70	173	1266	1	1	2	1	3	1	3	1269	ABC transporter ATP-binding protein(794):Glutathione import ATP-binding protein GsiA(236):dipeptide ABC transporter ATP-binding protein(121):oligopeptide ABC transporter ATP-binding protein(36):microcin ABC transporter ATP-binding protein(35):peptide/nickel transport system ATP-binding protein(7):putative ABC transporter ATP-binding protein YejF(6):ABC transporter related(4):putative oligopeptide…	NA(1029):gsiA(236):yejF(5)	1620	1665	1635.84	437	1	Atu0190	MDIPDJ_18085	FLNPIO_17610
g0003753_1_0000001	g0003753_1	recD2	ATP-binding protein	60	109	1266	1	1	2	0	1	0	1	1267	ATP-binding protein(833):ATP-dependent RecD-like DNA helicase(241):AAA family ATPase(74):exodeoxyribonuclease V(55):P-loop NTPase domain-containing protein(34):hypothetical protein(5):exodeoxyribonuclease V protein subunit alpha(4):exodeoxyribonuclease V alpha subunit protein(4):exodeoxyribonuclease V protein%2C alpha subunit(3):exodeoxyribonuclease-5(2):Exodeoxyribonuclease V(2):PIF1-like helica…	NA(1026):recD2(241)	1095	1254	1133.37	438	1	Atu2026	MDIPDJ_08635	FLNPIO_09695
g0003579_1_0000001	g0003579_1	yajC	preprotein translocase subunit YajC	60	114	1265	1	1	2	0	3	0	3	1268	preprotein translocase subunit YajC(1187):preprotein translocase YajC(34):preprotein tranlocase protein(13):preprotein translocase%2C YajC subunit(10):Sec translocon accessory complex subunit YajC(7):YAJC protein(2):immunogenic membrane protein YajC(2):preprotein translocase (YajC)(2):preprotein translocase(2):protein translocase subunit yajC(2):putative YajC protein(1):Immunogenic membrane prote…	NA(1263):yajC(5)	222	375	345.5	439	1	Atu1563	MDIPDJ_05835	FLNPIO_08850
g0000459_1_0000001	g0000459_1	cysE	serine O-acetyltransferase	60	129	1265	1	1	2	0	2	0	2	1267	serine O-acetyltransferase(960):Serine acetyltransferase(244):serine O-acetyltransferase 1(31):serine acetyltransferase(22):serine acetyltransferase protein(4):putative serine acetyltransferase(2):serine acetyltransferase CysE(2):Probable serine acetyltransferase(1):serine acetyltransferase%2C CysE(1)	NA(1026):cysE(241)	816	864	832.8	439	2	Atu1571	MDIPDJ_06165	FLNPIO_08390
g0002752_1_0000001	g0002752_1	bamD	outer membrane protein assembly factor BamD	60	146	1265	1	1	2	0	1	0	1	1266	outer membrane protein assembly factor BamD(953):Outer membrane protein assembly factor BamD precursor(236):outer membrane assembly protein(34):Outer membrane protein assembly factor BamD(8):hypothetical protein(6):outer membrane assembly lipoprotein YfiO(5):outer membrane assembly lipoYfiO family protein(3):competence lipoprotein ComL(3):conserved hypothetical protein(3):Conserved hypothetical p…	NA(1025):bamD(241)	816	1095	856.37	440	1	Atu2084	MDIPDJ_09010	FLNPIO_10025
g0002256_0000001	g0002256	recN	DNA repair protein RecN	60	170	1265	1	1	2	0	1	0	1	1266	DNA repair protein RecN(1253):DNA repair protein(3):DNA repair protein RecN (Recombination protein N)(3):DNA replication and repair protein RecN(2):putative DNA repair protein(2):DNA repair protein recN(1):Probable DNA repair protein(1):DNA recombination protein(1)	NA(1025):recN(241)	1665	1689	1673.95	440	2	Atu2083	MDIPDJ_09005	FLNPIO_10020
g0001698_0000001	g0001698	htpX	zinc metalloprotease HtpX	60	190	1265	1	1	1	4	0	4	0	1265	zinc metalloprotease HtpX(915):hypothetical protein(241):protease HtpX(66):protease heat shock protein(11):Protease HtpX (5):peptidase M48 Ste24p(4):heat shock protein HtpX(4):Protease HtpX-like protein(3):peptidase M48 family protein(3):heat shock protein(3):Putative protease transmembrane protein(2):protease protein%2C heat-shock-like(1):putative heat-shock peptidase(1):protease protein(1):Zn-d…	NA(1264):htpX(5)	492	1074	964.13	441	1	Atu2826	MDIPDJ_16610	FLNPIO_16100
g0002280	g0002280	parB	ParB/RepB/Spo0J family partition protein	50	150	1265	1	1	1	0	0	0	0	1265	ParB/RepB/Spo0J family partition protein(627):chromosome partitioning protein ParB(357):Chromosome-partitioning protein ParB(242):chromosome partitioning protein%2C ParB family(8):chromosome partitioning protein(6):parB-like partition protein(5):chromosome-partitioning protein ParB(3):chromosome partitioning protein B(3):chromosome segregation DNA-binding protein(2):ParB-like partition protein(2)…	NA(1024):parB(241)	867	915	884.58	441	2	Atu2828	MDIPDJ_16650	FLNPIO_16510
g0009721_0000002	g0009721	atpE	F0F1 ATP synthase subunit C	70	32	1265	1	1	1	0	0	0	0	1265	F0F1 ATP synthase subunit C(818):ATP synthase subunit c(246):ATP F0F1 synthase subunit C(122):ATP synthase subunit C(38):ATP synthase C chain(9):hypothetical protein(9):ATP synthase F0 subcomplex C subunit(5):ATP synthase subunit C family protein(4):H+transporting two-sector ATPase C subunit(3):ATP synthase subunit C%2C membrane-bound%2C F0 sector%3B DCCD-binding(2):ATP synthase protein%2C subuni…	NA(1024):atpE(241)	177	231	227.96	442	1	Atu0715	MDIPDJ_01995	FLNPIO_01880
g0002731_1_0000002	g0002731_1	atpB	F0F1 ATP synthase subunit A	70	124	1265	1	1	2	0	2	0	2	1267	F0F1 ATP synthase subunit A(880):ATP synthase subunit a(249):ATP synthase subunit A(103):ATP synthase A chain(11):ATP synthase F0%2C A subunit(9):ATP synthase F0F1 subunit A(3):ATP synthase subunit A%2C membrane-bound%2C F0 sector(3):ATP synthase F0 subcomplex A subunit(2):ATP synthase protein%2C subunit A(2):putative ATP synthase A chain transmembrane protein(1):ATP synthase(1):Probable ATP synt…	NA(1024):atpB(243)	726	846	757.49	442	2	Atu0714	MDIPDJ_01990	FLNPIO_01875
g0001471_1_0000001	g0001471_1	modB	molybdate ABC transporter permease subunit	60	200	1265	1	1	1	0	0	0	0	1265	molybdate ABC transporter permease subunit(887):Molybdenum transport system permease protein ModB(242):molybdate ABC transporter permease(62):molybdenum ABC transporter permease protein ModB(34):molybdate transport system permease protein(10):molybdate ABC transporter%2C permease protein(9):molybdate ABC transporter%2C inner membrane subunit(5):molybdenum transport system permease protein ModB(2)…	NA(1023):modB(242)	630	780	702.42	443	1	Atu2562	MDIPDJ_16435	FLNPIO_02050
g0001123	g0001123	nadD	nicotinate-nucleotide adenylyltransferase	50	216	1265	1	1	1	0	0	0	0	1265	nicotinate-nucleotide adenylyltransferase(952):Nicotinate-nucleotide adenylyltransferase(238):nicotinic acid mononucleotide adenylyltransferase(31):nicotinate-nicotinamide nucleotide adenylyltransferase(14):nicotinate (nicotinamide) nucleotide adenylyltransferase(9):nicotinic acid mononucleotide adenyltransferase(9):putative nicotinate-nucleotide adenylyltransferase(4):putative nicotinate-nucleot…	NA(1024):nadD(241)	561	738	624.27	443	2	Atu2778	MDIPDJ_16415	FLNPIO_15925
g0001622_1_0000013	g0001622_1	tatA	twin-arginine translocase TatA/TatE family subunit	80	175	1265	1.04	1	3	0	47	0	49	1314	twin-arginine translocase TatA/TatE family subunit(983):Sec-independent protein translocase protein TatA(278):sec-independent protein translocase protein TatA(12):SEC-independent protein translocase protein(5):Sec-independent protein translocase TatA(4):protein translocase TatA(4):preprotein translocase subunit TatA(4):putative Sec-independent protein translocase protein TatA/E(3):twin arginine-t…	NA(1073):tatA(241)	150	405	203.91	444	1	Atu1706	MDIPDJ_05795	FLNPIO_08895
g0000710_1_0000001	g0000710_1	nagZ	beta-N-acetylhexosaminidase	60	247	1265	1	1	2	1	3	1	3	1268	beta-N-acetylhexosaminidase(983):Beta-hexosaminidase(242):glycosyl hydrolase(13):beta-hexosaminidase(6):putative sugar hydrolase/Beta-N-acetylhexosaminidase(4):Beta-N-acetylhexosaminidase(4):Putative Beta-hexosaminidase(2):glycoside hydrolase family 3 domain protein(2):hypothetical protein(2):probable beta-N-acetylhexosaminidase protein(2):beta-hexosaminidase NagZ(2):Glycosyl hydrolase 3 N termin…	NA(1028):nagZ(241)	318	1149	1019.79	444	2	Atu1709	MDIPDJ_05780	FLNPIO_08910
g0004851_0000001	g0004851	argB	acetylglutamate kinase	60	72	1265	1.02	1	2	0	25	0	25	1290	acetylglutamate kinase(1030):Acetylglutamate kinase(246):acetylglutamate kinase protein(3):N-acetylglutamate kinase(3):acetylglutamate kinase (NAG kinase) (AGK) (N-acetyl-L-glutamate 5-phosphotransferase)(2):acetylglutamate kinase ArgB(2):putative acetylglutamate kinase(1):Probable acetylglutamate kinase (NAG kinase)(1):bifunctional acetylglutamate kinase(1):putative acetylglutamate kinase (NAG k…	NA(1049):argB(241)	846	1089	886.93	445	1	Atu0380	MDIPDJ_00365	FLNPIO_00290
g0001461	g0001461		pyrimidine 5'-nucleotidase	50	201	1265	1	1	1	0	0	0	0	1265	pyrimidine 5'-nucleotidase(956):haloacid dehalogenase-like hydrolase(236):HAD superfamily hydrolase protein(34):hydrolase(10):hypothetical protein(7):pyrimidine 5-nucleotidase(3):HAD family hydrolase(3):HAD hydrolase%2C IA%2C variant 3 family protein(3):putative HAD-superfamily hydrolase%3B putative Pyrimidine 5-nucleotidase(2):putative hydrolase protein(2):putative hydrolase of the HAD superfami…	NA(1265)	690	816	722.28	445	2	Atu0378	MDIPDJ_00345	FLNPIO_00235
g0004096_1_0000003	g0004096_1	radA	DNA repair protein RadA	70	105	1265	1	1	1	0	0	0	0	1265	DNA repair protein RadA(1006):hypothetical protein(236):DNA repair protein(13):DNA repair protein (DNA repair protein)(3):DNA replication and repair protein RadA(2):Putative DNA repair protein(2):DNA repair protein radA(1):putative DNA repair protein RadA homolog(1):DNA repair protein RadA homolog(1)	NA(1260):radA(5)	1167	1482	1403.87	446	1	Atu1077	MDIPDJ_03920	FLNPIO_04160
g0000806	g0000806	alr	alanine racemase	50	242	1265	1	1	1	0	0	0	0	1265	alanine racemase(1004):Alanine racemase%2C biosynthetic(236):Alanine racemase%2C catabolic(7):Alanine racemase(6):Putative alanine racemase(2):alanine racemase protein(2):alanine racemase Alr(2):alanine racemase biosynthetic(2):putative alanine racemase (alr)(2):alanine racemase 1(1):putative alanine racemase(1)	NA(1024):alr(234):dadX(7)	966	2073	1164.6	446	2	Atu1080	MDIPDJ_03930	FLNPIO_04170
g0001174_1_0000001	g0001174_1	pepA	leucyl aminopeptidase	60	211	1265	1	1	2	1	1	1	1	1266	leucyl aminopeptidase(928):Cytosol aminopeptidase(241):cytosol aminopeptidase(36):leucyl/cytosol aminopeptidase(34):Leucyl aminopeptidase(4):hypothetical protein(4):Putative cytosol aminopeptidase (Leucine aminopeptidase) (LAP) (Leucyl aminopeptidase) PepA(3):putative cytosol aminopeptidase(2):leucine aminopeptidase(2):cytosol aminopeptidase PepA(2):leucine aminopeptidase protein(2):Cytosol amino…	NA(1026):pepA(241)	180	1602	1495.69	447	1	Atu1110	MDIPDJ_04065	FLNPIO_04315
g0003922_0000001	g0003922	hslU	ATP-dependent protease ATPase subunit HslU	60	111	1265	1	1	2	0	1	0	1	1266	ATP-dependent protease ATPase subunit HslU(1092):HslU--HslV peptidase ATPase subunit(102):ATP-dependent protease ATP-binding subunit HslU(35):heat shock chaperone(10):heat shock protein HslVU%2C ATPase subunit HslU(5):ATP-dependent protease HslVU%2C ATPase subunit(5):ATP-dependent protease peptidase subunit HslU(2):ATPase component of the HslUV protease%2C also functions as molecular chaperone%3B…	NA(1024):hslU(242)	1287	1335	1308.15	448	1	Atu0045	MDIPDJ_16935	FLNPIO_16680
g0002572_1_0000001	g0002572_1	cysW	ABC transporter permease	60	135	1265	1.04	1	2	1	45	1	45	1310	ABC transporter permease(850):Sulfate transport system permease protein CysW(136):ABC transporter permease subunit(81):Spermidine/putrescine transport system permease protein PotB(73):spermidine/putrescine ABC transporter permease(49):spermidine/putrescine ABC transporter permease protein(34):Putrescine transport system permease protein PotH(19):permease(12):spermidine/putrescine transport system…	NA(1076):cysW(136):potB(73):potH(19):metP(7)	240	930	788.61	449	1	Atu2149	MDIPDJ_09285	FLNPIO_10345
g0005456_1_0000005	g0005456_1	ureA	urease subunit gamma	80	62	1265	1	1	1	0	0	0	0	1265	urease subunit gamma(989):Urease subunit gamma(244):urease gamma subunit(14):urease%2C gamma subunit(6):Urease gamma subunit (Urea amidohydrolase gamma subunit)(2):Urease gamma subunit(2):urease (urea amidohydrolase) gamma subunit protein(2):urease subunit gamma 1(2):urease protein%2C gamma subunit(1):putative urease gamma subunit(1):urease%2C gamma subunit UreA(1):urease subunit gamma UreA(1)	NA(1024):ureA(241)	303	621	303.25	450	1	Atu2407	MDIPDJ_11065	FLNPIO_11880
g0000231	g0000231	mnmE	tRNA uridine-5-carboxymethylaminomethyl(34) synthesis GTPase MnmE	50	331	1265	1	1	1	0	0	0	0	1265	tRNA uridine-5-carboxymethylaminomethyl(34) synthesis GTPase MnmE(945):tRNA modification GTPase MnmE(246):tRNA modification GTPase protein MnmE(34):tRNA modification GTPase TrmE(13):tRNA modification GTPase(11):tRNA modification GTPase mnmE(3):putative tRNA modification GTPase (trmE)(2):tRNA uridine(34) 5-carboxymethylaminomethyl synthesis GTPase MnmE(2):putative tRNA modification GTPase(2):tRNA …	NA(1024):mnmE(241)	813	1389	1322.48	451	1	Atu2832	MDIPDJ_16670	FLNPIO_16530
g0002057_1_0000001	g0002057_1	pckA	phosphoenolpyruvate carboxykinase	60	165	1265	1	1	1	0	0	0	0	1265	phosphoenolpyruvate carboxykinase(902):Phosphoenolpyruvate carboxykinase [ATP](236):phosphoenolpyruvate carboxykinase (ATP)(106):Phosphoenolpyruvate carboxykinase (ATP)(11):Phosphoenolpyruvate carboxykinase(2):phosphoenolpyruvate carboxykinase protein(2):Phosphoenolpyruvate carboxykinase [ATP] (PEP carboxykinase) (Phosphoenolpyruvate carboxylase) (PEPCK)(2):Phosphoenolpyruvate carboxykinase [ATP]…	NA(1024):pckA(241)	1560	1617	1611.04	452	1	Atu0035	MDIPDJ_16875	FLNPIO_16735
g0001394	g0001394		hypothetical protein	50	210	1265	1	1	1	0	0	0	0	1265	hypothetical protein(1201):chromosomal replication initiator/regulator protein(35):conserved hypothetical protein(7):DNA replication initiation ATPase protein(3):chromosomal replication initiator DnaA(3):ATP/GTP-binding protein(2):bacterial dnaA family protein(2):DnaA regulatory inactivator HdaA(1):Bac-DnaA domain-containing protein(1):regulatory inactivation of DnaA Hda protein(1):Conserved hypo…	NA(1265)	666	774	711.04	453	1	Atu1143	MDIPDJ_04215	FLNPIO_04455
g0004127_0000001	g0004127	rsh	bifunctional (p)ppGpp synthetase/guanosine-3'%2C5'-bis(diphosphate) 3'-pyrophosphohydrolase	60	100	1265	1	1	2	0	3	0	3	1268	bifunctional (p)ppGpp synthetase/guanosine-3'%2C5'-bis(diphosphate) 3'-pyrophosphohydrolase(874):GTP pyrophosphokinase rsh(247):RelA/SpoT family protein(69):GTP pyrophosphokinase(39):GTP pyrophosphohydrolase/synthetase%2C RelA/SpoT family(11):guanosine-3'%2C5'-bis(diphosphate) 3'-diphosphatase(5):(p)ppGpp synthetase I%2C SpoT/RelA(5):Putative GTP pyrophosphokinase (ATP:GTP 3'-pyrophosphotransfera…	NA(1024):rsh(244)	186	2301	2227.22	454	1	Atu1030	MDIPDJ_03715	FLNPIO_03915
g0004310	g0004310	sdhA	succinate dehydrogenase flavoprotein subunit	50	100	1265	1	1	1	0	0	0	0	1265	succinate dehydrogenase flavoprotein subunit(994):Succinate dehydrogenase flavoprotein subunit(247):succinate dehydrogenase%2C flavoprotein subunit(12):succinate dehydrogenase subunit A(2):putative succinate dehydrogenase flavoprotein subunit(2):succinate dehydrogenase flavoprotein subunit SdhA(2):Probable succinate dehydrogenase flavoprotein subunit(1):succinate dehydrogenase or fumarate reducta…	NA(1023):sdhA(242)	1233	1869	1842.6	455	1	Atu2643	MDIPDJ_14290	FLNPIO_15355
g0000447_1_0000001	g0000447_1	coaE	dephospho-CoA kinase	60	280	1265	1	1	2	0	2	0	2	1267	dephospho-CoA kinase(1009):Dephospho-CoA kinase(252):dephospho-CoA kinase CoaE(2):dephospho-CoA kinase protein(2):putative dephospho-CoA kinase(1):Dephospho-CoA kinase family protein(1)	NA(1026):coaE(241)	402	642	604.03	456	1	Atu0004	MDIPDJ_16705	FLNPIO_16565
g0001066_1_0000001	g0001066_1	kdsB	3-deoxy-manno-octulosonate cytidylyltransferase	60	227	1265	1	1	2	0	4	0	4	1269	3-deoxy-manno-octulosonate cytidylyltransferase(1247):3-deoxy-D-manno-octulosonate cytidylyltransferase(11):CTP:CMP-3-deoxy-D-manno-octulosonate transferase(3):3-deoxy-manno-octulosonate cytidylyltransferase protein(3):3-deoxy-manno-octulosonate cytidylyltransferase (CMP-KDO synthetase)(2):putative 3-deoxy-manno-octulosonate cytidylyltransferase (CMP-KDO synthetase)(1):3-deoxy-manno-octulosonate …	NA(1028):kdsB(241)	708	843	755.8	457	1	Atu0100	MDIPDJ_17630	FLNPIO_17045
g0000688_1_0000001	g0000688_1		septal ring lytic transglycosylase RlpA family protein	60	250	1265	1.03	1	3	0	39	0	42	1307	septal ring lytic transglycosylase RlpA family protein(974):RlpA-like protein precursor(236):rare lipoprotein A precursor protein(37):rare lipoprotein A(21):hypothetical protein(19):Endolytic peptidoglycan transglycosylase RlpA(3):rare lipoA family protein(3):Rare lipoprotein A(2):RlpA-like lipoprotein RlpA(2):Putative rare lipoprotein A precursor(2):rare lipoprotein A protein(2):putative rare li…	NA(1307)	228	1503	1088.45	458	1	Atu1500	MDIPDJ_06835	FLNPIO_06380
g0003459_0000001	g0003459	pncB	nicotinate phosphoribosyltransferase	60	125	1265	1	1	2	0	4	0	4	1269	nicotinate phosphoribosyltransferase(1012):Nicotinate phosphoribosyltransferase(247):Nicotinate phosphoribosyltransferase (NAPRTase)(3):nicotinate phosphoribosyltransferase protein(2):nicotinate phosphoribosyltransferase PncB(2):Putative nicotinate phosphoribosyltransferase(2):nicotinate phosphoribosyltransferase (ec 2.4.2.11) (naprtase)(1)	NA(1026):pncB(243)	1305	1344	1305.18	459	1	Atu0213	MDIPDJ_18095	FLNPIO_17625
g0002082_0000001	g0002082	hflX	GTPase HflX	60	166	1265	1	1	2	0	3	0	3	1268	GTPase HflX(1188):GTP-binding protein HflX(43):GTP-binding protein(11):GTP-binding protein HFLX(11):GTP-binding proten HflX(4):putative GTP-binding protein (hflX)(4):putative GTP-binding protein(3):Putative GTP-binding protein(2):GTP-binding protein HSR1-related(1):putative GTPase(1)	NA(1027):hflX(241)	249	1482	1354.31	460	1	Atu1451	MDIPDJ_06425	FLNPIO_06330
g0001445	g0001445	trpF	phosphoribosylanthranilate isomerase	50	208	1265	1	1	1	0	0	0	0	1265	phosphoribosylanthranilate isomerase(926):N-(5'-phosphoribosyl)anthranilate isomerase(306):N-(5-phosphoribosyl) anthranilate isomerase(10):Phosphoribosylanthranilate isomerase(6):N-(5'phosphoribosyl)anthranilate (PRA) isomerase family protein(4):N-(5'-phosphoribosyl)anthranilate isomerase (PRAI)(2):n-5'-phosphoribosylanthranilate isomerase protein(2):N-(5'-phosphoribosyl)anthranilate isomerase Tr…	NA(1024):trpF(241)	648	774	665.77	461	1	Atu0017	MDIPDJ_16790	FLNPIO_16630
g0000607	g0000607	purD	phosphoribosylamine--glycine ligase	50	266	1265	1	1	1	0	0	0	0	1265	phosphoribosylamine--glycine ligase(1001):Phosphoribosylamine--glycine ligase(246):phosphoribosylamine/glycine ligase(4):phosphoribosylamine-glycine ligase protein(3):phosphoribosylamine-glycine ligase(2):phosphoribosylamine--glycine ligase PurD(2):Phosphoribosylamine--glycine ligase (GARS) (Glycinamide ribonucleotide synthetase) (Phosphoribosylglycinamide synthetase)(2):putative phosphoribosylam…	NA(1023):purD(242)	996	1329	1274.21	462	1	Atu0647	MDIPDJ_02145	FLNPIO_02000
g0001658_1_0000001	g0001658_1	hisI	phosphoribosyl-AMP cyclohydrolase	60	179	1265	1	1	2	0	1	0	1	1266	phosphoribosyl-AMP cyclohydrolase(1226):Phosphoribosyl-AMP cyclohydrolase(15):phosphoribosyl c-AMP cyclohydrolase(13):phosphoribosyl-AMP cyclohydrolase family protein(3):phosphoribosyl-AMP cyclohydrolase protein(3):Putative phosphoribosyl-AMP cyclohydrolase(2):phosphoribosyl-AMP cyclohydrolase HisI(2):putative histidine biosynthesis bifunctional protein(1):Phosphoribosyl-AMP cyclohydrolase family…	NA(1261):hisI(5)	429	501	453.69	463	1	Atu1750	MDIPDJ_07045	FLNPIO_06600
g0000675_1_0000001	g0000675_1		ABC transporter permease	60	164	1265	1	1	2	1	3	1	3	1268	ABC transporter permease(950):Branched-chain amino acid transport system / permease component(237):sugar ABC transporter permease protein(34):simple sugar transport system permease protein(8):hypothetical protein(5):Putative ABC transporter (permease protein)(4):inner-membrane translocator(3):branched-chain amino acid transport system / permease component family protein(3):Putative transport syst…	NA(1269)	273	948	920.17	464	1	Atu1790	MDIPDJ_06530	FLNPIO_06455
g0002998_1_0000001	g0002998_1	ispH	4-hydroxy-3-methylbut-2-enyl diphosphate reductase	60	139	1265	1	1	2	0	1	0	1	1266	4-hydroxy-3-methylbut-2-enyl diphosphate reductase(1253):hydroxymethylbutenyl pyrophosphate reductase(3):4-hydroxy-3-methylbut-2-enyl diphosphate reductase 1(3):putative 4-hydroxy-3-methylbut-2-enyl diphosphate reductase(2):Probable 4-hydroxy-3-methylbut-2-enyl diphosphate reductase(1):4-hydroxy-3-methylbut-2-enyl diphosphate reductase protein(1):penicillin tolerance protein(1):probabable 4-hydro…	NA(1025):ispH(241)	966	1083	1016.81	465	1	Atu0774	MDIPDJ_02445	FLNPIO_02385
g0000246	g0000246	ispE	4-(cytidine 5'-diphospho)-2-C-methyl-D-erythritol kinase	50	330	1265	1	1	1	0	0	0	0	1265	4-(cytidine 5'-diphospho)-2-C-methyl-D-erythritol kinase(934):4-diphosphocytidyl-2-C-methyl-D-erythritol kinase(295):4-diphosphocytidyl-2C-methyl-D-erythritol kinase(28):4-diphosphocytidyl-2-C-methyl-D- erythritolkinase(5):4-diphosphocytidyl-2-C-methyl-D-erythritol kinase protein(2):putative kinase(1)	NA(1024):ispE(241)	453	1308	905.61	466	1	Atu0632	MDIPDJ_02040	FLNPIO_01915
g0003503_0000001	g0003503	plsX	phosphate acyltransferase PlsX	60	112	1265	1	1	1	0	0	0	0	1265	phosphate acyltransferase PlsX(879):Phosphate acyltransferase(245):phosphate acyltransferase(105):fatty acid/phospholipid synthesis protein(11):fatty acid/phospholipid synthesis protein PlsX(11):fatty acid/phospholipid synthesis protein%2C methyltransferase domain(3):putative glycerol-3-phosphate acyltransferase PlsX(2):phosphate:acyl-[acyl carrier protein] acyltransferase(2):Putative fatty acid/…	NA(1024):plsX(241)	1023	1131	1051.86	467	1	Atu1178	MDIPDJ_04395	FLNPIO_04635
g0004254_1_0000001	g0004254_1	lrp	Lrp/AsnC family transcriptional regulator	60	98	1265	1	1	2	0	1	0	1	1266	Lrp/AsnC family transcriptional regulator(896):Leucine-responsive regulatory protein(245):ArsR family transcriptional regulator(32):leucine-responsive transcriptional regulator protein Lrp 2(18):leucine-responsive transcriptional regulator protein Lrp 3(15):AsnC family transcriptional regulator(15):leucine-responsive regulatory protein(10):winged helix-turn-helix transcriptional regulator(7):tran…	NA(1025):lrp(241)	465	624	479.28	468	1	Atu2184	MDIPDJ_09665	FLNPIO_10695
g0001848	g0001848	rlmH	23S rRNA (pseudouridine(1915)-N(3))-methyltransferase RlmH	50	190	1265	1	1	1	0	0	0	0	1265	23S rRNA (pseudouridine(1915)-N(3))-methyltransferase RlmH(943):Ribosomal RNA large subunit methyltransferase H(246):ribosomal RNA large subunit methyltransferase H(41):50S rRNA methyltransferase(11):hypothetical protein(5):conserved hypothetical protein(4):putative SPOUT methyltransferase family protein(4):protein of unknown function DUF163(3):23S rRNA (pseudouridine1915-N3)-methyltransferase(2)…	NA(1024):rlmH(241)	357	567	483.15	469	1	Atu2776	MDIPDJ_16455	FLNPIO_15915
g0002111_0000001	g0002111		DUF1134 domain-containing protein	60	159	1265	1	1	1	0	0	0	0	1265	DUF1134 domain-containing protein(938):hypothetical protein(307):conserved hypothetical protein(8):Uncharacterized conserved protein UCP033924(2):membrane protein(2):hypothetical conserved protein(2):Protein of uncharacterised function (DUF1134)(1):conserved exported protein of unknown function(1):conserved hypothetical exported protein(1):uncharacterised conserved protein UCP033924(1):hypothetic…	NA(1265)	531	852	599.65	470	1	Atu2439	MDIPDJ_11200	FLNPIO_12085
g0001370_0000001	g0001370	pyrC	dihydroorotase	60	211	1265	1	1	2	0	1	0	1	1266	dihydroorotase(967):Dihydroorotase(246):dihydroorotase 2(34):dihydroorotase%2C multifunctional complex type(7):dihydroorotase PyrC(3):dihydroorotase%2C multifunctional complex type domain protein(2):probable dihydroorotase protein(2):dihydro-orotase(2):dihydroorotase (DHOase)(1):putative dihydroorotase(1):dihydroorotase protein(1)	NA(1025):pyrC(241)	1272	1338	1291.61	471	1	Atu1307	MDIPDJ_04900	FLNPIO_05090
g0001932_0000001	g0001932	rlmE	RlmE family RNA methyltransferase	60	174	1265	1	1	1	0	0	0	0	1265	RlmE family RNA methyltransferase(869):Ribosomal RNA large subunit methyltransferase E(246):ribosomal RNA large subunit methyltransferase E(81):23S rRNA methyltransferase(30):cell division protein FtsJ(8):cell division protein(6):Ribosomal RNA large subunit (23S) methyltransferase(3):ftsJ-like methyltransferase family protein(3):ribosomal RNA methyltransferase RrmJ/FtsJ(3):23S rRNA (uridine(2552)…	NA(1024):rlmE(241)	690	2295	735.43	472	1	Atu0620	MDIPDJ_01560	FLNPIO_01735
g0001481_0000001	g0001481		DUF2155 domain-containing protein	60	193	1265	1	1	2	1	2	1	2	1267	DUF2155 domain-containing protein(939):hypothetical protein(298):glycosyl hydrolase family 5(14):conserved hypothetical protein(6):Protein of unknown function DUF2155(2):hypothetical conserved protein(2):conserved exported protein of unknown function(2):protein of unknown function(1):conserved exported protein of uncharacterised function(1):conserved hypothetical exported protein(1):Glycosyl hydr…	NA(1268)	228	1005	446.8	473	1	Atu1328	MDIPDJ_04995	FLNPIO_05190
g0001969_1_0000001	g0001969_1	potF	polyamine ABC transporter substrate-binding protein	60	176	1265	1.01	1	2	0	13	0	13	1278	polyamine ABC transporter substrate-binding protein(863):Putrescine-binding periplasmic protein precursor(236):extracellular solute-binding protein(60):spermidine/putrescine ABC transporter substrate-binding protein PotF(35):prutescine ABC transporter substrate-binding protein PotF(34):putrescine transport system substrate-binding protein(10):Putrescine-binding periplasmic protein SpuD(7):extrace…	NA(1037):potF(236):spuD(5)	1032	1125	1097.46	474	1	Atu0609	MDIPDJ_01390	FLNPIO_01530
g0001899	g0001899	murJ	murein biosynthesis integral membrane protein MurJ	50	183	1265	1	1	1	0	0	0	0	1265	murein biosynthesis integral membrane protein MurJ(874):putative peptidoglycan biosynthesis protein MurJ(236):lipid II flippase MurJ(77):virulence factor membrane protein MviN(34):integral membrane protein MviN(11):virulence factor MviN(10):putative lipid II flippase MurJ(7):putative peptidoglycan lipid II flippase(3):virulence factor transmembrane protein(2):protein MurJ(2):peptidoglycan lipid I…	NA(1024):murJ(241)	1557	1638	1592.18	475	1	Atu0347	MDIPDJ_00170	FLNPIO_00135
g0000712_0000001	g0000712	trmD	tRNA (guanosine(37)-N1)-methyltransferase TrmD	60	245	1265	1	1	1	0	0	0	0	1265	tRNA (guanosine(37)-N1)-methyltransferase TrmD(948):tRNA (guanine-N(1)-)-methyltransferase(289):tRNA (guanine-N1)-methyltransferase(10):tRNA (guanine(37)-N(1))-methyltransferase(4):tRNA (Guanine-N(1)-)-methyltransferase(3):tRNA (guanine37-N(1)-) methyltransferase(2):tRNA (guanine-N(1)-)-methyltransferase TrmD(2):tRNA guanine-N-1-methyltransferase protein(2):tRNA guanine-N1-methyltransferase(1):tR…	NA(1024):trmD(241)	663	780	701.12	476	1	Atu2701	MDIPDJ_14605	FLNPIO_15660
g0002326_1_0000001	g0002326_1	moaA	PA0069 family radical SAM protein	60	165	1265	1	1	1	0	0	0	0	1265	PA0069 family radical SAM protein(610):radical SAM protein(350):Radical SAM superfamily protein(235):radical SAM domain-containing protein(35):hypothetical protein(7):Radical SAM domain protein(5):conserved hypothetical protein(4):DNA repair photolyase(3):radical SAM superfamily protein(3):putative radical SAM domain protein(2):conserved hypothetical protein%3B putative amidase and SAM domains(2)…	NA(1264):moaA(1)	1095	1173	1154.92	477	1	Atu0721	MDIPDJ_02020	FLNPIO_01900
g0000309_2_0000001	g0000309_2	ppiB	peptidylprolyl isomerase	60	193	1265	1	1	2	0	1	0	1	1266	peptidylprolyl isomerase(946):Peptidyl-prolyl cis-trans isomerase B(224):cyclophilin-type peptidylprolyl cis-trans isomerase 1(33):Peptidyl-prolyl cis-trans isomerase A precursor(12):peptidyl-prolyl cis-trans isomerase A (cyclophilin A)(9):peptidyl-prolyl cis-trans isomerase cyclophilin type(6):hypothetical protein(5):peptidyl-prolyl cis-trans isomerase(5):peptidyl-prolyl cis-trans isomerase A (r…	NA(1030):ppiB(224):ppiA(12)	525	591	572.25	478	1	Atu1680	MDIPDJ_06710	FLNPIO_06860
g0002084_0000001	g0002084	proB	glutamate 5-kinase	60	173	1265	1	1	1	0	0	0	0	1265	glutamate 5-kinase(997):Glutamate 5-kinase(246):gamma-glutamyl kinase(10):gamma-glutamate kinase(4):glutamate 5-kinase protein(3):putative glutamate 5-kinase(2):glutamate 5-kinase 1(1):Glutamate 5-kinase 1(1):Probable glutamate 5-kinase(1)	NA(1024):proB(241)	1125	1218	1173.15	479	1	Atu2780	MDIPDJ_16405	FLNPIO_15935
g0003692	g0003692	zwf	glucose-6-phosphate dehydrogenase	50	109	1265	1	1	1	0	0	0	0	1265	glucose-6-phosphate dehydrogenase(934):Glucose-6-phosphate 1-dehydrogenase(248):glucose-6-phosphate 1-dehydrogenase(47):glucose-6-phosphate 1-dehydrogenase 1(33):glucose-6-phosphate 1-dehydrogenase protein(2):putative glucose-6-phosphate 1-dehydrogenase(1)	NA(1023):zwf(242)	1470	1509	1475.8	480	1	Atu0600	MDIPDJ_01345	FLNPIO_01440
g0003428_1_0000003	g0003428_1	ilvD	dihydroxy-acid dehydratase	70	125	1265	1	1	2	0	1	0	1	1266	dihydroxy-acid dehydratase(978):Dihydroxy-acid dehydratase(246):dihydroxy-acid dehydratase 1(30):dihydroxyacid dehydratase (DAD)(3):dihydroxy-acid dehydratase protein(2):putative dihydroxy-acid dehydratase(2):dihydroxy-acid dehydratase IlvD(2):dihydroxyacid dehydratase(1):dihydroxy-acid dehydratase 3(1):Probable dihydroxy-acid dehydratase(1)	NA(1024):ilvD(242)	1575	1947	1837.94	481	1	Atu1918	MDIPDJ_05385	FLNPIO_06990
g0003043_1_0000006	g0003043_1	gyrB	DNA topoisomerase (ATP-hydrolyzing) subunit B	70	135	1265	1	1	1	0	0	0	0	1265	DNA topoisomerase (ATP-hydrolyzing) subunit B(935):DNA gyrase subunit B(279):DNA gyrase subunit B 1(32):DNA gyrase%2C B subunit(12):putative DNA gyrase subunit B(2):DNA gyrase%2C subunit B(2):DNA gyrase protein%2C B subunit(1):DNA gyrase subunit B protein(1):Probable DNA gyrase subunit B(1)	NA(1024):gyrB(241)	2427	2505	2437.28	482	1	Atu0012	MDIPDJ_16750	FLNPIO_16605
g0001977_1_0000026	g0001977_1	dpnA	site-specific DNA-methyltransferase	70	110	1265	1	1	2	0	1	0	1	1266	site-specific DNA-methyltransferase(899):Modification methylase DpnIIB(236):site-specific (adenine-specific) DNA-methyltransferase(34):modification methylase(31):restriction endonuclease subunit M(20):cell cycle regulated site-specific DNA-methyltransferase protein(12):DNA methylase N-4/N-6 domain protein(5):hypothetical protein(5):adenine DNA methyltransferase(4):DNA methylase family protein(4):…	NA(1030):dpnA(236)	1125	1197	1139.78	483	1	Atu0794	MDIPDJ_02580	FLNPIO_02520
g0001648_0000001	g0001648	polA	DNA polymerase I	60	191	1265	1	1	1	0	0	0	0	1265	DNA polymerase I(1256):putative DNA polymerase I(2):DNA polymerase I (POL I)(2):DNA-directed RNA polymerase I(1):DNA-directed DNA polymerase%2C DNA polymerase I protein(1):DNA-directed DNA polymerase%2C DNA poyimerase I protein(1):Probable DNA polymerase I(1):DNA-directed DNA polymerase(1)	NA(1024):polA(241)	1677	3123	3001.75	484	1	Atu0110	MDIPDJ_17950	FLNPIO_17795
g0002513_0000001	g0002513	lysA	diaminopimelate decarboxylase	60	158	1265	1	1	2	0	2	0	2	1267	diaminopimelate decarboxylase(1012):Diaminopimelate decarboxylase(245):diaminopimelate decarboxylase protein(3):diaminopimelate decarboxylase LysA(2):putative diaminopimelate decarboxylase(1):putative diaminopimelate DAP decarboxylase(1):diaminopimelate decarboxylase 1(1):Probable diaminopimelate DAP decarboxylase(1):diaminopimelate DAP decarboxylase protein(1)	NA(1026):lysA(241)	1266	1302	1269.47	485	1	Atu3601	MDIPDJ_13750	FLNPIO_14900
g0003710_0000001	g0003710	ptsI	phosphoenolpyruvate--protein phosphotransferase	60	115	1265	1	1	1	0	0	0	0	1265	phosphoenolpyruvate--protein phosphotransferase(940):Phosphoenolpyruvate-protein phosphotransferase(239):phosphoenolpyruvate--protein phosphotransferase protein(34):phosphoenolpyruvate-protein phosphotransferase(17):phosphoenolpyruvate-protein phosphotransferase PtsP(9):PTSINtr with GAF domain%2C PtsP(5):Phosphoenolpyruvate-dependent phosphotransferase system(5):phosphoenolpyruvate phosphotransfe…	NA(1024):ptsI(236):ptsP(5)	2229	2286	2267.89	486	1	Atu4173	MDIPDJ_13505	FLNPIO_14660
g0004854_0000002	g0004854	exbB	protein TolQ	70	88	1265	1	1	1	0	0	0	0	1265	protein TolQ(945):Biopolymer transport protein ExbB(236):transporter protein ExbB/TolQ(33):Tol-Pal system subunit TolQ(14):tolQ protein(8):Protein TolQ(5):TolQ protein(4):putative TolQ protein uptake system component(2):cell division and transport-associated protein TolQ(2):Putative transport transmembrane protein(2):tolQ Protein(1):transporter protein TolQ(1):TolQ protein uptake system component…	NA(1024):exbB(236):tolQ(5)	498	729	719.95	487	1	Atu3717	MDIPDJ_11770	FLNPIO_12755
g0001737_1_0000001	g0001737_1	recG	ATP-dependent DNA helicase RecG	60	193	1265	1	1	2	0	1	0	1	1266	ATP-dependent DNA helicase RecG(1045):DNA helicase RecG(201):ATP-dependent DNA helicase(12):DNA helicase%2C ATP-dependent resolution of Holliday junctions%2C branch migration(3):ATP-dependent DNA helicase protein(2):putative ATP-dependent DNA helicase(2):Probable ATP-dependent DNA helicase(1)	NA(1025):recG(241)	2094	2373	2108.02	488	1	Atu1780	MDIPDJ_06590	FLNPIO_07195
g0001593_0000002	g0001593	pepF1	M3 family oligoendopeptidase	70	200	1265	1	1	2	0	1	0	1	1266	M3 family oligoendopeptidase(613):oligoendopeptidase F(352):Oligoendopeptidase F%2C plasmid(236):oligoendopeptidase PepF/M3 family protein(34):oligoendopeptidase%2C pepF/M3 family(6):oligoendopeptidase F protein(5):hypothetical protein(5):putative oligoendopeptidase F(4):oligoendopeptidase%2C pepF/M3 family protein(4):Oligoendopeptidase F(3):Putative oligoendopeptidase F(2):putative oligoendopept…	NA(1030):pepF1(236)	1764	2100	1860.11	489	1	Atu3765	MDIPDJ_12220	FLNPIO_13085
g0000007_1_0000006	g0000007_1	xylG	sugar ABC transporter ATP-binding protein	60	127	1265	1	1	1	0	0	0	0	1265	sugar ABC transporter ATP-binding protein(870):Xylose import ATP-binding protein XylG(241):ATP-binding cassette domain-containing protein(76):ABC transporter ATP-binding protein(34):multiple sugar transport system ATP-binding protein(8):xylose ABC transporter ATP-binding protein(4):ABC transporter family protein(4):L-arabinose transport ATP-binding protein AraG(3):ABC transporter related(3):L-ara…	NA(1024):xylG(241)	1515	1575	1538.4	490	1	Atu2347	MDIPDJ_10540	FLNPIO_13915
g0003625_1_0000007	g0003625_1	trpB	tryptophan synthase subunit beta	80	105	1265	1	1	1	0	0	0	0	1265	tryptophan synthase subunit beta(986):Tryptophan synthase beta chain(249):tryptophan synthase beta subunit(11):tryptophan synthase%2C beta subunit(10):tryptophan synthase beta chain(3):putative tryptophan synthase beta chain(2):tryptophan synthase protein%2C beta chain(1):tryptophan synthase%2C beta chain(1):tryptophan synthase beta chain protein(1):Probable tryptophan synthase beta chain(1)	NA(1024):trpB(241)	1215	1257	1220.61	491	1	Atu0018	MDIPDJ_16795	FLNPIO_16635
g0001134	g0001134	zapE	cell division protein ZapE	50	224	1265	1	1	1	0	0	0	0	1265	cell division protein ZapE(922):AFG1-like ATPase(235):AFG1-family ATPase protein(34):AFG1 family ATPase(33):Cell division protein ZapE(7):AFG1-family ATPase(6):putative ATP-binding protein(4):AFG1-like ATPase family protein(4):ATPase(4):conserved hypothetical protein(3):putative ATPase (yhcM) AFG1 family(2):ATPase component BioM of energizing module of biotin ECF transporter(2):hypothetical prote…	NA(1260):zapE(5)	1113	1266	1162.34	492	1	Atu2640	MDIPDJ_14275	FLNPIO_15340
g0001452_0000001	g0001452	rsmH	16S rRNA (cytosine(1402)-N(4))-methyltransferase RsmH	60	189	1265	1	1	2	0	1	0	1	1266	16S rRNA (cytosine(1402)-N(4))-methyltransferase RsmH(883):Ribosomal RNA small subunit methyltransferase H(244):ribosomal RNA small subunit methyltransferase H(67):16S rRNA (cytosine(1402)-N(4))-methyltransferase(39):S-adenosyl-methyltransferase MraW(9):S-adenosyl methionine-dependent methytransferase(9):S-adenosyl-dependent methyl transferase(3):S-adenosyl-methyltransferase protein(3):16S rRNA (…	NA(1025):rsmH(241)	972	1596	1027.09	493	1	Atu2102	MDIPDJ_09100	FLNPIO_10115
g0004330_0000001	g0004330	adhT	NADPH:quinone oxidoreductase	60	84	1265	1	1	1	0	0	0	0	1265	NADPH:quinone oxidoreductase(726):Alcohol dehydrogenase(215):zinc-binding dehydrogenase(98):dehydrogenase(97):alcohol dehydrogenase(40):Zn-dependent alcohol dehydrogenase GroES-like protein(35):Quinone oxidoreductase 1(22):NADPH:quinone reductase(5):2-haloacrylate reductase(5):alcohol dehydrogenase protein(4):Alcohol dehydrogenase zinc-binding domain protein(4):putative alcohol dehydrogenase(3):z…	NA(1029):adhT(214):qorA(22)	1026	1029	1028.98	494	1	Atu1595	MDIPDJ_08210	FLNPIO_05950
g0000603	g0000603		TIGR02301 family protein	50	256	1265	1	1	1	0	0	0	0	1265	TIGR02301 family protein(953):hypothetical protein(292):conserved hypothetical protein(6):conserved exported protein of unknown function(3):Conserved hypothetical signal peptide protein(2):Conserved hypothetical protein CHP02301(2):uncharacterized protein (TIGR02301 family)(2):hypothetical conserved protein(2):conserved exported protein of uncharacterised function(1):conserved hypothetical signal…	NA(1265)	366	555	447.09	495	1	Atu1056	MDIPDJ_03815	FLNPIO_03995
g0002688_1_0000001	g0002688_1	tgt	tRNA guanosine(34) transglycosylase Tgt	60	151	1265	1	1	2	0	1	0	1	1266	tRNA guanosine(34) transglycosylase Tgt(849):Queuine tRNA-ribosyltransferase(243):tRNA-guanine(34) transglycosylase(100):queuine tRNA-ribosyltransferase(58):tRNA-guanine transglycosylase(6):queuine tRNA-ribosyltransferase Tgt(2):tRNA-guanine transglycosylase (queuine/archaeosine tRNA-ribosyltransferase)(2):queuine tRNA-ribosyltransferase protein(2):Probable queuine tRNA-ribosyltransferase (tRNA-g…	NA(1025):tgt(241)	1122	1350	1131.29	496	1	Atu1677	MDIPDJ_06725	FLNPIO_06845
g0002687	g0002687	amtB	ammonium transporter	50	151	1265	1	1	1	0	0	0	0	1265	ammonium transporter(935):Ammonia channel precursor(237):ammonia channel protein(38):ammonium transporter protein AmtB(34):Ammonia channel(5):ammonium transporter family protein(4):ammonium transport protein (Amt family)(3):ammonium transporter protein(2):ammonia channel(2):putative ammonium transporter(1):Probable ammonium transporter(1):putative transmembrane ammonium transporter(1):ammonium tr…	NA(1023):amtB(242)	1206	1449	1380.72	497	1	Atu2758	MDIPDJ_14735	FLNPIO_15765
g0003027_0000001	g0003027	amn	AMP nucleosidase	60	134	1265	1	1	2	0	1	0	1	1266	AMP nucleosidase(1259):putative AMP nucleosidase(2):AMP nucleosidase protein(2):AMP nucleosidase Amn(2):Probable AMP nucleosidase(1)	NA(1024):amn(242)	246	1515	1502.47	498	1	Atu1006	MDIPDJ_03540	FLNPIO_03810
g0004986_0000002	g0004986	rpoD	RNA polymerase sigma factor RpoD	70	81	1265	1.01	1	2	0	8	0	8	1273	RNA polymerase sigma factor RpoD(1249):RNA polymerase RpoD-like sigma 70 subunit(3):RNA polymerase%2C sigma 70 subunit%2C RpoD(3):RNA polymerase sigma factor RpoD/SigA(3):RNA polymerase sigma factor protein (sigma-70)(3):RNA polymerase sigma factor transcription regulation protein(2):hypothetical protein(2):RNA polymerase%2C sigma 70 subunit%2C RpoD subfamily(2):sigma D (sigma 70) factor of RNA p…	NA(1030):rpoD(243)	144	2133	2053.3	499	1	Atu2167	MDIPDJ_09565	FLNPIO_10585
g0002079_0000001	g0002079	uvrC	excinuclease ABC subunit UvrC	60	177	1265	1	1	1	0	0	0	0	1265	excinuclease ABC subunit UvrC(898):UvrABC system protein C(248):excinuclease ABC subunit C(96):excinuclease ABC chain C(9):excinuclease ABC%2C C subunit(7):excinuclease ABC%2C subunit C(1):excinuclease ABC C subunit(1):Probable excinuclease ABC subunit C(1):putative excinuclease ABC subunit C(1):excinuclease ABC protein%2C C subunit(1):excinuclease ABC subunit C protein(1):putative uvrABC system …	NA(1024):uvrC(241)	1929	2133	2028.78	500	1	Atu1129	MDIPDJ_04160	FLNPIO_04380
g0002961_1_0000001	g0002961_1	dnaJ	molecular chaperone DnaJ	60	98	1265	1	1	1	0	0	0	0	1265	molecular chaperone DnaJ(959):Chaperone protein DnaJ(243):chaperone protein DnaJ(47):Chaperone protein dnaJ(3):putative chaperone protein(2):Chaperone protein dnaJ%2C heat shock protein (Hsp40)%2C co-chaperone with dnaK(2):molecular chaperone protein%2C DnaJ family(1):molecular chaperone protein DnaJ(1):Probable chaperone protein(1):molecular chaperone protein(1):DnaJ family molecular chaperone(1…	NA(1024):dnaJ(241)	753	1197	1134.97	501	1	Atu0121	MDIPDJ_17690	FLNPIO_17840
g0000671	g0000671		DUF1491 family protein	50	256	1265	1	1	1	0	0	0	0	1265	DUF1491 family protein(627):DUF1491 domain-containing protein(314):hypothetical protein(309):conserved hypothetical protein(5):protein of unknown function DUF1491(5):hypothetical conserved protein(2):Conserved hypothetical protein(1):conserved protein of unknown function(1):Protein of uncharacterised function (DUF1491)(1)	NA(1265)	336	456	352.72	502	1	Atu0922	MDIPDJ_03280	FLNPIO_03365
g0000635_1_0000001	g0000635_1	coaBC	bifunctional phosphopantothenoylcysteine decarboxylase/phosphopantothenate--cysteine ligase CoaBC	60	255	1264	1	1	1	0	0	0	0	1264	bifunctional phosphopantothenoylcysteine decarboxylase/phosphopantothenate--cysteine ligase CoaBC(937):Coenzyme A biosynthesis bifunctional protein CoaBC(243):bifunctional phosphopantothenoylcysteine decarboxylase/phosphopantothenate--cysteine ligase(33):bifunctional phosphopantothenoylcysteine decarboxylase/phosphopantothenate synthase(15):DNA/pantothenate metabolism flavoprotein(9):phosphopanto…	NA(1023):coaBC(241)	1203	1425	1212.02	503	1	Atu0316	MDIPDJ_19420	FLNPIO_18135
g0000273_0000001	g0000273	deoA	thymidine phosphorylase	60	322	1264	1	1	1	0	0	0	0	1264	thymidine phosphorylase(1007):Thymidine phosphorylase(249):thymidine phosphorylase protein(2):thymidine phosphorylase DeoA(2):thymidine phosphorylase 1(1):putative thymidine phosphorylase transmembrane protein(1):Probable thymidine phosphorylase transmembrane protein(1):putative thymidine phosphorylase(1)	NA(1022):deoA(242)	1239	1344	1313.55	503	2	Atu0133	MDIPDJ_18240	FLNPIO_17680
g0002447	g0002447	cdd	cytidine deaminase	50	159	1264	1	1	1	0	0	0	0	1264	cytidine deaminase(1008):Cytidine deaminase(248):Putative cytidine deaminase(2):cytidine deaminase Cdd(2):cytidine deaminase protein(2):putative cytidine deaminase (cytidine aminohydrolase)(1):cytidine deaminase%2C homotetrameric(1)	NA(1023):cdd(241)	279	513	406.26	503	3	Atu0130	MDIPDJ_18225	FLNPIO_17665
g0000362	g0000362	ykfC	peptidoglycan endopeptidase	50	300	1264	1	1	1	0	0	0	0	1264	peptidoglycan endopeptidase(448):peptidase P60(401):Dipeptidyl-peptidase 6(223):NlpC/P60 family protein(109):NLPC/P60 domain-containing protein(34):Gamma-D-glutamyl-L-lysine endopeptidase(14):hypothetical protein(9):NLP/P60 protein(5):nlpC/P60 family protein(3):putative endopeptidase-related protein(3):NLP/P60 family protein(2):conserved hypothetical protein(2):endopeptidase-related protein(2):Nl…	NA(1250):ykfC(14)	843	951	856.36	504	1	Atu0211	MDIPDJ_18350	FLNPIO_17790
g0001786_1_0000001	g0001786_1	pepA	leucyl aminopeptidase	60	186	1264	1	1	1	0	0	0	0	1264	leucyl aminopeptidase(538):Cytosol aminopeptidase(219):leucyl aminopeptidase family protein(207):cytochrome c oxidase subunit II(153):aminopeptidase(47):leucyl aminopeptidase protein(34):putative cytosol aminopeptidase(17):leucine aminopeptidase(9):hypothetical protein(8):cytosol aminopeptidase(7):Leucyl aminopeptidase(6):Leucine aminopeptidase(5):peptidase M17 leucyl aminopeptidase domain protei…	NA(1023):pepA(241)	1314	1449	1393.12	504	2	Atu0214	MDIPDJ_18340	FLNPIO_17770
g0002009_0000001	g0002009	hemN	coproporphyrinogen III oxidase	60	173	1264	1	1	1	0	0	0	0	1264	coproporphyrinogen III oxidase(797):Oxygen-independent coproporphyrinogen-III oxidase 1(236):radical SAM protein(151):coproporphyrinogen III oxidase HemN-like protein(34):oxygen-independent coproporphyrinogen III oxidase(16):Oxygen-independent coproporphyrinogen-III oxidase-like protein YqeR(5):putative oxygen-independent coproporphyrinogen III oxidase(5):putative oxygen-independent coproporphyri…	NA(1023):hemN(241)	1146	1269	1187.76	505	1	Atu0325	MDIPDJ_00025	FLNPIO_00020
g0001951	g0001951	lptA	hypothetical protein	50	184	1264	1	1	1	1	0	1	0	1264	hypothetical protein(521):cell division protein DivIVA(316):LPS assembly outer membrane complex protein LptD(234):LPS ABC transporter substrate-binding protein LptA(118):organic solvent tolerance OstA-like protein(34):OstA family protein(7):organic solvent tolerance protein(6):Lipopolysaccharide export system protein LptA(5):ostA-like family protein(3):lipopolysaccharide export system protein Lpt…	NA(1258):lptA(7)	174	732	597.7	505	2	Atu0334	MDIPDJ_00080	FLNPIO_00075
g0003378_1_0000006	g0003378_1	acoA	pyruvate dehydrogenase (acetyl-transferring) E1 component subunit alpha	80	112	1264	1	1	2	0	2	0	2	1266	pyruvate dehydrogenase (acetyl-transferring) E1 component subunit alpha(932):Acetoin:2%2C6-dichlorophenolindophenol oxidoreductase subunit alpha(241):pyruvate dehydrogenase E1 component alpha subunit(37):pyruvate dehydrogenase E1 component subunit alpha(20):pyruvate dehydrogenase alpha subunit(11):pyruvate dehydrogenase (acetyl-transferring) E1 component%2C alpha subunit(9):Pyruvate dehydrogenase…	NA(1025):acoA(241)	921	1092	1046.68	506	1	Atu1429	MDIPDJ_06325	FLNPIO_06225
g0004464_1_0000007	g0004464_1	eno	phosphopyruvate hydratase	80	91	1264	1	1	2	0	2	0	2	1266	phosphopyruvate hydratase(908):Enolase(245):enolase(94):enolase 1(9):putative enolase(2):Phosphopyruvate hydratase(2):Enolase (2-phosphoglycerate dehydratase) (2-phospho-D-glycerate hydro-lyase)(2):enolase 2(1):2-phosphoglycerate dehydratase protein(1):2-phosphoglycerate dehydratase (enolase) protein(1):Probable enolase(1)	NA(1025):eno(241)	1068	1284	1274.8	506	2	Atu1426	MDIPDJ_06315	FLNPIO_06215
g0002350_0000001	g0002350	purM	phosphoribosylformylglycinamidine cyclo-ligase	60	167	1264	1	1	1	0	0	0	0	1264	phosphoribosylformylglycinamidine cyclo-ligase(994):Phosphoribosylformylglycinamidine cyclo-ligase(244):phosphoribosylglycinamide synthetase(8):5'-phosphoribosyl-5-aminoimidazole synthetase(4):phosphoribosylaminoimidazole synthetase(3):phosphoribosylformylglycinamidine cyclo-ligase PurM(2):Phosphoribosylformylglycinamidine cyclo-ligase (AIRS) (Phosphoribosyl-aminoimidazole synthetase) (AIR syntha…	NA(1022):purM(242)	969	1086	1073.32	507	1	Atu1141	MDIPDJ_04205	FLNPIO_04445
g0002515_0000001	g0002515	rnd	ribonuclease D	60	157	1264	1	1	1	0	0	0	0	1264	ribonuclease D(1010):Ribonuclease D(245):Ribonuclease D (RNase D)(3):putative ribonuclease D(2):ribonuclease III protein(1):RNase D protein(1):Probable ribonuclease D(1):ribonuclease D protein(1)	NA(1023):rnd(241)	1146	1203	1151.67	507	2	Atu1151	MDIPDJ_04240	FLNPIO_04490
g0002492_0000001	g0002492	metA	homoserine O-succinyltransferase	60	156	1264	1	1	1	0	0	0	0	1264	homoserine O-succinyltransferase(1005):Homoserine O-succinyltransferase(243):Homoserine O-acetyltransferase(7):homoserine O-succinyltransferase protein(3):homoserine O-succinyltransferase MetA(2):putative homoserine O-succinyltransferase(2):Homoserine O-succinyltransferase family protein(1):Probable homoserine O-succinyltransferase(1)	NA(1023):metA(236):metAA(5)	858	996	935.86	508	1	Atu2718	MDIPDJ_15540	FLNPIO_15830
g0000002_4_0000571	g0000002_4	phbB	beta-ketoacyl-ACP reductase	70	165	1264	1.07	1	2	0	84	0	84	1348	beta-ketoacyl-ACP reductase(854):Acetoacetyl-CoA reductase(308):acetoacetyl-CoA reductase(156):3-oxoacyl-ACP reductase(8):acetoacetyl-CoA reductase family protein(4):acetoacetyl-CoA reductase protein(4):acetoacetyl-coA reductase(3):acetoacetyl-CoA reductase PhbB(2):3-oxoacyl-[acyl-carrier-protein] reductase /acetoacetyl-CoA reductase(2):acetoacetyl CoA reductase%3B poly-beta-hydroxybutyrate biosy…	NA(1043):phbB(300):phaB(5)	669	729	725.94	508	2	Atu2770	MDIPDJ_31050	FLNPIO_16330
g0001825_1_0000001	g0001825_1		DUF1489 family protein	60	189	1264	1	1	2	0	2	0	2	1266	DUF1489 family protein(624):hypothetical protein(313):DUF1489 domain-containing protein(309):conserved hypothetical protein(8):intermembrane transport protein PqiB(4):Uncharacterized conserved protein UCP032025(2):hypothetical conserved protein(2):Conserved hypothetical protein(1):Protein of uncharacterised function (DUF1489)(1):uncharacterised conserved protein UCP032025(1):conserved protein of …	NA(1266)	372	573	437.33	509	1	Atu1758	MDIPDJ_07100	FLNPIO_08660
g0001782	g0001782		cell division protein ZapA	50	189	1264	1	1	1	0	0	0	0	1264	cell division protein ZapA(959):Cell division protein ZapA(238):cell division protein ZapA-like protein(34):hypothetical protein(12):protein of unknown function DUF710(5):conserved hypothetical protein(4):cell division ZapA family protein(3):conserved protein of unknown function(2):Hypothetical protein(2):hypothetical conserved protein(2):Cell division protein ZapA family protein(1):guanylate kin…	NA(1264)	345	417	378.02	510	1	Atu8191	MDIPDJ_11930	FLNPIO_12860
g0001609_1_0000001	g0001609_1		DUF853 domain-containing protein	60	188	1264	1	1	2	1	1	1	1	1265	DUF853 domain-containing protein(734):AAA-like domain protein(238):DUF853 family protein(151):ATP-binding protein(64):nucleotide triphosphate hydrolase protein(34):hypothetical protein(19):putative ATP-binding protein(3):conserved hypothetical protein(3):protein of unknown function DUF853 NPT hydrolase putative(3):ATPase component BioM of energizing module of biotin ECF transporter(2):putative AT…	NA(1266)	411	1668	1560.11	511	1	Atu0860	MDIPDJ_02990	FLNPIO_02985
g0003765_1_0000001	g0003765_1	secB	protein-export chaperone SecB	60	114	1264	1	1	2	0	1	0	1	1265	protein-export chaperone SecB(904):Protein-export protein SecB(243):protein-export protein SecB(55):preprotein translocase subunit SecB(36):protein-export protein SECB(10):Protein-export protein secB(3):protein-export protein(3):protein-export translocase chaperone protein(3):protein translocase subunit secB(2):Probable protein-export(1):preprotein translocase subunit(1):putative protein-export(1…	NA(1024):secB(241)	459	549	487.23	512	1	Atu0006	MDIPDJ_16720	FLNPIO_16575
g0004284_0000001	g0004284	motA	flagellar motor stator protein MotA	60	94	1264	1	1	2	0	1	0	1	1265	flagellar motor stator protein MotA(953):Motility protein A(245):motility protein MotA(34):flagellar motor protein MotA(11):motility protein A(5):chemotaxis motility protein(5):Chemotaxis (motility protein A) transmembrane(2):flagellar motor protein(2):chemotaxis protein MotA(2):Chemotaxis protein MotA (Motility protein A)(1):chemotaxis protein motility protein A(1):chemotaxis transmembrane prote…	NA(1024):motA(241)	735	984	874.78	513	1	Atu0560	MDIPDJ_01070	FLNPIO_01165
g0001624	g0001624		Hpt domain-containing protein	50	200	1264	1	1	1	0	0	0	0	1264	Hpt domain-containing protein(607):transcriptional regulator(333):Hpt domain protein(238):hypothetical protein(35):sensor histidine kinase domain-containing protein(34):hpt domain protein(2):conserved hypothetical protein(2):Hpt protein(2):conserved protein of unknown function(2):hypothetical conserved protein(2):Transcriptional regulator(1):putative two-component regulator HPt domain protein(1):…	NA(1264)	363	384	373.61	514	1	Atu1349	MDIPDJ_07680	FLNPIO_06735
g0004550_0000001	g0004550	secE	preprotein translocase subunit SecE	60	91	1264	1	1	2	0	2	0	2	1266	preprotein translocase subunit SecE(1226):secretion protein(10):Protein translocase subunit SecE(7):preprotein translocase%2C SecE subunit(7):protein-export translocase protein(3):Preprotein translocase subunit SecE(3):Putative preprotein translocase SecE subunit transmembrane(2):preprotein translocase subunit(1):SecE/Sec61-gamma subunits of protein translocation complex family protein(1):preprot…	NA(1261):secE(5)	192	216	201	515	1	Atu1962	MDIPDJ_05145	FLNPIO_05320
g0001334_1_0000001	g0001334_1	ubiG	bifunctional 2-polyprenyl-6-hydroxyphenol methylase/3-demethylubiquinol 3-O-methyltransferase UbiG	60	174	1264	1	1	2	4	4	4	4	1268	bifunctional 2-polyprenyl-6-hydroxyphenol methylase/3-demethylubiquinol 3-O-methyltransferase UbiG(767):Ubiquinone biosynthesis O-methyltransferase(246):bifunctional 3-demethylubiquinone 3-O-methyltransferase/2-octaprenyl-6-hydroxy phenol methylase(151):bifunctional 3-demethylubiquinol 3-O-methyltransferase/2-octaprenyl-6-hydroxyphenyl methylase(34):bifunctional 3-demethylubiquinol 3-O-methyltran…	NA(1028):ubiG(244)	234	942	746.99	516	1	Atu3508	MDIPDJ_13515	FLNPIO_14685
g0003091_0000001	g0003091	parC	DNA topoisomerase IV subunit A	60	137	1264	1	1	1	0	0	0	0	1264	DNA topoisomerase IV subunit A(851):DNA topoisomerase 4 subunit A(383):DNA topoisomerase IV%2C A subunit(11):topoisomerase IV subunit A(10):DNA topoisomerase IV%2C subunit A(2):DNA topoisomerase IV%2C A subunit%2C proteobacterial(1):DNA topoisomerase IV A subunit(1):Probable topoisomerase IV subunit A(1):DNA topoisomerase IV protein%2C subunit A(1):DNA topoisomerase IV subunit A protein(1):putati…	NA(1023):parC(241)	2244	2307	2262.4	517	1	Atu1158	MDIPDJ_04275	FLNPIO_04520
g0002965_1_0000001	g0002965_1	rluC	RluA family pseudouridine synthase	60	139	1264	1	1	2	0	1	0	1	1265	RluA family pseudouridine synthase(926):Ribosomal large subunit pseudouridine synthase C(241):pseudouridylate synthase ribosomal large subunit C(34):ribosomal large subunit pseudouridine synthase C(17):RNA pseudouridine synthase(14):pseudouridine synthase(9):pseudouridine synthase%2C RluA family(6):Pseudouridine synthase(5):pseudouridine synthase%2C RluA family protein(4):putative ribosomal large…	NA(1024):rluC(241)	945	1044	990.01	518	1	Atu1471	MDIPDJ_07220	FLNPIO_08050
g0000801	g0000801	suhB	3'(2')%2C5'-bisphosphate nucleotidase CysQ	50	249	1264	1	1	1	0	0	0	0	1264	3'(2')%2C5'-bisphosphate nucleotidase CysQ(945):Inositol-1-monophosphatase(156):3'-phosphoadenosine 5'-phosphate phosphatase(81):inositol monophosphatase protein(35):inositol monophosphatase(16):inositol monophosphatase family protein(10):Inositol monophosphatase family protein(4):Fructose-1%2C6-bisphosphatase/inositol-1-monophosphatase(4):myo-inositol-1(or 4)-monophosphatase(3):putative inositol…	NA(1024):suhB(159):cysQ(81)	738	900	811.63	519	1	Atu0694	MDIPDJ_01875	FLNPIO_01785
g0001355	g0001355	araA	Gfo/Idh/MocA family oxidoreductase	50	212	1264	1	1	1	0	0	0	0	1264	Gfo/Idh/MocA family oxidoreductase(592):gfo/Idh/MocA family oxidoreductase(325):L-arabinose 1-dehydrogenase(236):oxidoreductase protein(34):galactose 1-dehydrogenase(25):D-galactose 1-dehydrogenase(19):Galactose 1-dehydrogenase(9):L-arabinose 1-dehydrogenase (NAD(P)(+))(7):D-galactose-1-dehydrogenase protein(3):oxidoreductase%2C NAD-binding Rossmann fold family protein(3):Putative D-galactose 1-d…	NA(1023):araA(241)	888	1125	928.03	520	1	Atu1113	MDIPDJ_04080	FLNPIO_13935
g0000853	g0000853	moaB	molybdenum cofactor biosynthesis protein B	50	239	1264	1	1	1	0	0	0	0	1264	molybdenum cofactor biosynthesis protein B(997):Molybdenum cofactor biosynthesis protein B(246):molybdenum cofactor biosynthesis protein(15):putative molybdenum cofactor biosynthesis protein(2):Probable molybdenum cofactor biosynthesis protein B(1):putative molybdenum cofactor biosynthesis protein B(1):molybdopterin biosynthesis protein B(1):molybdenum cofactor biosynthesis protein B%2C proteobac…	NA(1022):moaB(242)	486	660	550.07	521	1	Atu0631	MDIPDJ_02035	FLNPIO_01910
g0000542_1_0000003	g0000542_1	trpC	indole-3-glycerol phosphate synthase TrpC	70	272	1264	1	1	2	0	2	0	2	1266	indole-3-glycerol phosphate synthase TrpC(910):Indole-3-glycerol phosphate synthase(246):indole-3-glycerol-phosphate synthase(47):indole-3-glycerol phosphate synthase(45):Indole-3-glycerol-phosphate synthase(5):indole-3-glycerol-phosphate synthase (IGPS)(3):indole-3-glycerol phosphate synthase protein(3):indole-3-glycerol phosphate synthase family protein(3):putative indole-3-glycerol phosphate s…	NA(1025):trpC(241)	558	885	814.63	522	1	Atu1688	MDIPDJ_06885	FLNPIO_08490
g0000683	g0000683	smrA	DNA mismatch repair protein MutS	50	257	1264	1	1	1	0	0	0	0	1264	DNA mismatch repair protein MutS(543):DNA repair protein(335):putative DNA endonuclease SmrA(236):Smr/MutS family protein(101):hypothetical protein(18):Smr protein/MutS2(6):smr domain protein(3):Smr/MutS2 family DNA mismatch repair protein(3):DNA repair protein%2C Smr/MutS family(2):Smr protein/MutS2 domain-containing protein(2):DNA-nicking Smr family endonuclease(2):DNA repair protein%2C smr/mut…	NA(1028):smrA(236)	471	648	571.26	523	1	Atu0010	MDIPDJ_16740	FLNPIO_16595
g0001542	g0001542	ycjX	YcjX family protein	50	189	1264	1	1	1	0	0	0	0	1264	YcjX family protein(448):amino acid regulated cytosolic protein(351):hypothetical protein(307):ATP/GTP-binding protein(89):YcjX-like protein(34):ATPase(10):putative protein YcjX(5):protein of unknown function DUF463 YcjX family protein(5):conserved hypothetical protein(4):DUF463 domain-containing protein(2):conserved hypothetical protein%3B nucleotide triphosphate hydrolase domain(2):putative ATP…	NA(1259):ycjX(5)	1191	1551	1480.81	524	1	Atu1357	MDIPDJ_07635	FLNPIO_06775
g0004086	g0004086	flbT	flagellar biosynthesis repressor FlbT	50	78	1264	1	1	1	0	0	0	0	1264	flagellar biosynthesis repressor FlbT(1105):flagellum biosynthesis repressor protein FlbT(121):flagellar protein FlbT(10):flagellar FlbT family protein(7):putative flagellum biosynthesis repressor protein FlbT(4):flagellin synthesis regulator (repressor) protein(3):Putative flagellin synthesis repressor protein(2):flagellum biosynthesis repressor protein flbT(2):Flagellar protein FlbT family prot…	NA(1259):flbT(5)	390	456	449.92	525	1	Atu0578	MDIPDJ_01230	FLNPIO_01310
g0000297	g0000297	tam	methyltransferase domain-containing protein	50	318	1264	1	1	1	0	0	0	0	1264	methyltransferase domain-containing protein(447):class I SAM-dependent methyltransferase(333):biotin biosynthesis protein BioC(121):Trans-aconitate 2-methyltransferase(95):tetratricopeptide repeat protein(75):SAM-dependent methyltransferase(57):methyltransferase(50):methyltransferase/tetratricopeptide repeat-containing protein(32):hypothetical protein(14):trans-aconitate 2-methyltransferase(9):Me…	NA(1168):tam(95):bioC(1)	645	1101	932.24	526	1	Atu0489	MDIPDJ_00785	FLNPIO_00740
g0000967_0000001	g0000967	tlyA	TlyA family RNA methyltransferase	60	221	1264	1	1	2	0	1	0	1	1265	TlyA family RNA methyltransferase(747):16S/23S rRNA (cytidine-2'-O)-methyltransferase TlyA(242):TlyA family rRNA (cytidine-2'-O)-methyltransferase(198):hemolysin protein TlyA(34):hemolysin(15):hemolysin A(7):hemolysin-like protein(3):23S rRNA (cytidine1920-2'-O)/16S rRNA (cytidine1409-2'-O)-methyltransferase(2):hemolysin protein(2):TlyA rRNA methyltransferase/hemolysin family protein(2):putative …	NA(1024):tlyA(241)	714	885	755.15	527	1	Atu0736	MDIPDJ_02255	FLNPIO_02140
g0000475	g0000475	mltB	lytic murein transglycosylase	50	271	1264	1	1	1	0	0	0	0	1264	lytic murein transglycosylase(957):Membrane-bound lytic murein transglycosylase B precursor(236):lytic transglycosylase SLT domain-containing protein(19):hypothetical protein(18):lytic murein transglycosylase protein(14):lytic murein transglycosylase family protein(4):Lytic murein transglycosylase(3):probable transglycosylase protein(2):Membrane-bound lytic murein transglycosylase B(2):membrane-b…	NA(1028):mltB(236)	1152	1536	1277.14	528	1	Atu0092	MDIPDJ_17560	FLNPIO_17255
g0004227_1_0000001	g0004227_1	ruvB	Holliday junction branch migration DNA helicase RuvB	60	87	1264	1	1	1	0	0	0	0	1264	Holliday junction branch migration DNA helicase RuvB(941):Holliday junction ATP-dependent DNA helicase RuvB(244):holliday junction ATP-dependent DNA helicase RuvB(30):Holliday junction DNA helicase RuvB(24):holliday junction DNA helicase RuvB(9):Holliday junction ATP-dependent DNA helicase ruvB(2):Holliday junction DNA helicase ruvB(2):holliday junction DNA helicase protein(2):Holliday junction D…	NA(1022):ruvB(242)	351	1050	1040.73	529	1	Atu3722	MDIPDJ_11820	FLNPIO_12725
g0000900	g0000900	kdsD	KpsF/GutQ family sugar-phosphate isomerase	50	239	1264	1.22	1	3	3	223	3	282	1546	KpsF/GutQ family sugar-phosphate isomerase(1178):Arabinose 5-phosphate isomerase KdsD(244):arabinose 5-phosphate isomerase KdsD/KpsF(32):CBS domain-containing protein(20):KpsF/GutQ family protein(19):capsule expression protein(11):D-arabinose 5-phosphate(5):arabinose-5-phosphate isomerase(5):sugar isomerase%2C KpsF/GutQ family protein(5):Arabinose 5-phosphate isomerase(3):Arabinose-5-phosphate is…	NA(1306):kdsD(243)	210	1131	991.25	530	1	Atu3774	MDIPDJ_12285	FLNPIO_13165
g0002075	g0002075	rimM	ribosome maturation factor RimM	50	176	1264	1	1	1	0	0	0	0	1264	ribosome maturation factor RimM(982):Ribosome maturation factor RimM(243):16S rRNA processing protein RimM(16):16S rRNA processing protein(12):Ribosome maturation factor rimM(4):16S rRNA processing protein%2C putative function(2):putative 16S rRNA processing protein(2):16S rRNA-processing protein(1):Probable 16S rRNA processing protein(1):16S rRNA-processing protein RimM(1)	NA(1023):rimM(241)	522	681	571.34	531	1	Atu2700	MDIPDJ_14600	FLNPIO_15655
g0000718_0000001	g0000718	xseA	exodeoxyribonuclease VII large subunit	60	253	1264	1	1	1	0	0	0	0	1264	exodeoxyribonuclease VII large subunit(961):Exodeoxyribonuclease 7 large subunit(246):exodeoxyribonuclease 7 large subunit(36):exodeoxyribonuclease VII%2C large subunit(11):putative exonuclease VII%2C large subunit OB-fold nucleic acid binding domain(2):Putative exodeoxyribonuclease 7 large subunit(2):exodeoxyribonuclease 7 large subunit XseA(2):putative exodeoxyribonuclease 7 large subunit(1):ex…	NA(1023):xseA(241)	1239	1716	1592.85	532	1	Atu0269	MDIPDJ_18705	FLNPIO_17195
g0001944_0000001	g0001944	ctaB	protoheme IX farnesyltransferase	60	185	1264	1	1	2	0	1	0	1	1265	protoheme IX farnesyltransferase(1008):Protoheme IX farnesyltransferase(246):protoheme IX farnesyltransferase (heme O biosynthesis)(3):protoheme IX farnesyltransferase protein(2):protoheme IX farnesyltransferase CtaB(2):Putative protoheme IX farnesyltransferase(1):heme o synthase(1):putative protoheme IX farnesyltransferase (heme o synthase)(1):Putative heme O synthase transmembrane protein(1)	NA(1024):ctaB(241)	927	1083	966.88	533	1	Atu0769	MDIPDJ_02390	FLNPIO_02345
g0000022_1_0000009	g0000022_1	fliC	flagellin	70	896	1264	4.06	1	9	60	1243	67	3863	5127	flagellin(3108):Flagellin(968):hypothetical protein(136):flagellin D(131):flagellin C(117):flagellar hook associated protein(103):flagellin B(92):flagellar protein FlaD(92):flagellin/flagellar hook associated protein(42):flagellar hook-associated protein(41):flagellin protein FlaD(40):flagellin domain protein(38):flagellin C 2(34):flagellin C 1(34):flagellin C 3(34):flagellin A(31):flagellin C 5(…	NA(4233):fliC(962)	156	2025	1022.36	534	1	Atu0543	MDIPDJ_01150	FLNPIO_01235
g0002288	g0002288		DNA repair protein MmcB-related protein	50	167	1264	1	1	1	0	0	0	0	1264	DNA repair protein MmcB-related protein(821):hypothetical protein(309):MmcB family DNA repair protein(115):conserved hypothetical protein(7):protein of unknown function DUF1052(5):transcription elongation factor(2):hypothetical conserved protein(2):DNA repair protein MmcB-like(1):Conserved hypothetical protein(1):Protein of uncharacterised function (DUF1052)(1)	NA(1264)	426	621	501.37	535	1	Atu0049	MDIPDJ_16965	FLNPIO_16805
g0002151_0000001	g0002151	hemB	porphobilinogen synthase	60	175	1264	1	1	1	0	0	0	0	1264	porphobilinogen synthase(945):Delta-aminolevulinic acid dehydratase(247):delta-aminolevulinic acid dehydratase(55):Porphobilinogen synthase(5):delta-aminolevulinic acid dehydratase family protein(3):delta-aminolevulinic acid dehydratase protein(3):Delta-aminolevulinic acid dehydratase (porphobilinogen synthase)(3):putative delta-aminolevulinic acid dehydratase(2):Probable delta-aminolevulinic aci…	NA(1023):hemB(241)	834	1143	1015.58	536	1	Atu1161	MDIPDJ_04305	FLNPIO_04550
g0001845_1_0000001	g0001845_1	hisE	phosphoribosyl-ATP diphosphatase	60	182	1264	1	1	1	0	0	0	0	1264	phosphoribosyl-ATP diphosphatase(902):Phosphoribosyl-ATP pyrophosphatase(245):phosphoribosyl-ATP pyrophosphatase(91):phosphoribosyl-ATP pyrophosphohydrolase(17):phosphoribosyl-ATP pyrophosphohydrolase protein(3):phosphoribosyl-ATP pyrophosphatase HisE(2):putative phosphoribosyl-ATP pyrophosphatase(1):Phosphoribosyl-ATP pyrophosphohydrolase(1):putative histidine biosynthesis bifunctional protein(1…	NA(1023):hisE(241)	315	336	322.77	537	1	Atu0038	MDIPDJ_16900	FLNPIO_16710
g0000049_1_0000001	g0000049_1	arsC	arsenate reductase (glutaredoxin)	60	627	1264	1.3	1	5	526	321	663	374	1638	arsenate reductase (glutaredoxin)(1196):Arsenate reductase(372):Sodium Bile acid symporter family protein(297):arsenical-resistance protein(207):ACR3 family arsenite efflux transporter(130):arsenate reductase(31):arsenite transporter%2C ACR3 family(10):hypothetical protein(8):arsenical resistance protein ACR3(5):Arsenical-resistance protein Acr3(4):arsenate reductase ArsC(4):arsenate reductase (g…	NA(1928):arsC(369):acr3(4)	138	1485	608.73	538	1	Atu1490	MDIPDJ_03645	FLNPIO_22405
g0001817_0000001	g0001817	hisG	ATP phosphoribosyltransferase	60	186	1264	1	1	2	0	1	0	1	1265	ATP phosphoribosyltransferase(974):ATP phosphoribosyltransferase catalytic subunit HisG(246):ATP phosphoribosyltransferase catalytic subunit(39):ATP phosphoribosyltransferase protein(3):putative ATP phosphoribosyltransferase(2):Probable ATP phosphoribosyltransferase(1)	NA(1024):hisG(241)	423	987	697.6	539	1	Atu0679	MDIPDJ_01760	FLNPIO_21740
g0002571_1_0000001	g0002571_1		N-formylglutamate amidohydrolase	60	142	1264	1	1	2	0	1	0	1	1265	N-formylglutamate amidohydrolase(1194):N-formylglutamate amidohydrolase protein(36):hypothetical protein(21):N-formylglutamate amidohydrolase family protein(4):putative N-formylglutamate amidohydrolase(3):conserved hypothetical protein(2):putative N-formylglutamate deformylase(2):probable N-formylglutamate amidohydrolase protein(2):Conserved hypothetical protein(1)	NA(1265)	741	948	886.4	540	1	Atu3884	MDIPDJ_12385	FLNPIO_13240
g0003351_0000001	g0003351	tmpC	BMP family ABC transporter substrate-binding protein	60	129	1264	1.01	1	2	0	8	0	8	1272	BMP family ABC transporter substrate-binding protein(954):Membrane lipoprotein TmpC precursor(239):ABC-type basic membrane lipoprotein(34):membrane lipoprotein(11):basic membrane lipoprotein(8):Membrane lipoprotein TmpC(5):basic membrane family protein(3):Membrane lipoprotein(2):probable outer membrane lipoprotein(2):nucleoside-binding protein(2):putative nucleoside ABC transporter%2C periplasmic…	NA(1028):tmpC(244)	990	1212	993.56	541	1	Atu0126	MDIPDJ_18205	FLNPIO_17645
g0000539_1_0000001	g0000539_1	rpoN2	RNA polymerase factor sigma-54	60	268	1264	1.4	1	5	6	330	6	502	1766	RNA polymerase factor sigma-54(643):RNA polymerase sigma-54 factor(635):RNA polymerase sigma-54 factor 2(241):hypothetical protein(166):RNA polymerase sigma-54 factor RpoN 1(33):RNA polymerase sigma-54 factor RpoN 2(33):RNA polymerase%2C sigma 54 subunit%2C RpoN(7):RNA polymerase sigma-54 factor RpoN(5):RNA polymerase sigma factor protein (sigma-54)(4):RNA polymerase RpoN-/SigL-like sigma 54 subu…	NA(1529):rpoN2(241):rpoN(2)	171	1656	1437.12	542	1	Atu0332	MDIPDJ_00070	FLNPIO_00065
g0002528_1_0000006	g0002528_1	glyA1	serine hydroxymethyltransferase	70	107	1264	1	1	2	1	2	1	2	1266	serine hydroxymethyltransferase(969):Serine hydroxymethyltransferase 1(237):aminotransferase class I/II-fold pyridoxal phosphate-dependent enzyme(19):serine hydroxymethyltransferase 1(16):Serine hydroxymethyltransferase 2(5):Glycine hydroxymethyltransferase(5):aminotransferase class I and II family protein(3):serine hydroxymethyltransferase 1 protein(2):pyridoxal-phosphate-dependent serine hydrox…	NA(1026):glyA1(236):glyA2(5)	564	1380	1294.87	543	1	Atu1165	MDIPDJ_04325	FLNPIO_04570
g0002098_1_0000001	g0002098_1	accB	acetyl-CoA carboxylase biotin carboxyl carrier protein	60	174	1264	1	1	2	0	2	0	2	1266	acetyl-CoA carboxylase biotin carboxyl carrier protein(929):Biotin carboxyl carrier protein of acetyl-CoA carboxylase(242):acetyl-CoA carboxylase%2C biotin carboxyl carrier protein(30):acetyl-CoA carboxylase biotin carboxyl carrier subunit AccB 1(30):acetyl-CoA carboxylase biotin carboxyl carrier protein subunit(19):acetyl-CoA carboxylase biotin carboxyl carrier subunit AccB(4):acetyl-CoA carboxy…	NA(1025):accB(241)	198	495	474.83	544	1	Atu1331	MDIPDJ_05020	FLNPIO_05205
g0002035_1_0000001	g0002035_1		membrane protein	60	178	1264	1	1	1	0	0	0	0	1264	membrane protein(589):rubrerythrin family protein(349):Rubrerythrin(241):ferritin-like protein(34):hypothetical protein(28):rubrerythrin(6):conserved hypothetical protein(3):putative rubrerythrin(2):hypothetical conserved protein(2):Rubrerythrin family protein(2):conserved hypothetical protein%2C rubrerythrin-related with DUF 125 domain(1):Rubrerythrin domain-containing protein(1):hypothetical tr…	NA(1264)	816	1071	983.79	545	1	Atu0251	MDIPDJ_18590	FLNPIO_17400
g0003095_1_0000005	g0003095_1	fadA	acetyl-CoA C-acetyltransferase	70	133	1264	1	1	1	0	0	0	0	1264	acetyl-CoA C-acetyltransferase(676):acetyl-CoA acetyltransferase(326):Putative acyltransferase(241):acyltransferase(2):acetyl-CoA C-acyltransferase family protein(2):Putative acetyl-CoA acyltransferase(2):acyl-CoA thiolase protein(2):probable beta-ketoadipyl coa thiolase (ec 2.3.1.-)(1):Acetyl-CoA C-acetyltransferase(1):probabable acyl-CoA thiolase(1):acetyl-CoA C-acetyltransferase family protein…	NA(1023):fadA(241)	1209	1212	1209	546	1	Atu0502	MDIPDJ_00860	FLNPIO_00760
g0001368	g0001368	recF	DNA replication/repair protein RecF	50	211	1264	1	1	1	2	0	2	0	1264	DNA replication/repair protein RecF(716):DNA replication and repair protein RecF(527):DNA replication and repair protein(5):DNA replication and repair protein recF(3):DNA replication and repair RecF family protein(3):DNA recombination protein RecF(2):DNA repair protein(2):hypothetical protein(2):putative DNA replication and repair protein(1):DNA replication and repair protein%2C RecF(1):recF-like…	NA(1025):recF(241)	357	1497	1127.03	547	1	Atu0073	MDIPDJ_17685	FLNPIO_17850
g0001006	g0001006		hypothetical protein	50	232	1264	1	1	1	0	0	0	0	1264	hypothetical protein(1250):conserved hypothetical protein(6):Hypothetical protein(2):hypothetical conserved protein(2):conserved exported protein of uncharacterised function(1):RL1526(1):conserved exported protein of unknown function(1):conserved protein of unknown function(1)	NA(1264)	408	903	756.93	548	1	Atu1054	MDIPDJ_03805	FLNPIO_03985
g0000370_0000001	g0000370		DUF2497 domain-containing protein	60	293	1264	1	1	2	0	3	0	3	1267	DUF2497 domain-containing protein(939):hypothetical protein(312):conserved hypothetical protein(6):conserved protein of unknown function(2):Hypothetical protein(2):hypothetical conserved protein(2):Protein of unknown function DUF2497(2):Uncharacterized protein conserved in bacteria(1):Conserved hypothetical protein(1)	NA(1267)	390	1125	880.66	549	1	Atu1720	MDIPDJ_05735	FLNPIO_08955
g0000397	g0000397	iscS	cysteine desulfurase	50	295	1264	1	1	1	0	0	0	0	1264	cysteine desulfurase(831):Cysteine desulfurase(242):aminotransferase class V-fold PLP-dependent enzyme(133):cysteine desulfurase 1(32):Cysteine desulfurase IscS(5):aminotransferase class V(3):aminotransferase class-V family protein(3):pyridoxal-phosphate-dependent aminotransferase protein (nitrogenase cofactor synthesis protein)(2):cysteine desulfurase NifS(2):putative cysteine desulfurase(2):Put…	NA(1023):iscS(162):nifS(79)	474	1224	1176.19	550	1	Atu1825	MDIPDJ_07300	FLNPIO_06920
g0001854_0000001	g0001854	rnr	ribonuclease R	60	181	1264	1	1	2	0	1	0	1	1265	ribonuclease R(1001):Ribonuclease R(243):exoribonuclease(11):Putative exoribonuclease II(2):RNAse R(2):S1 RNA-binding domain-containing protein(1):putative exoribonuclease ii protein(1):exoribonuclease protein(1):exoribonuclease II protein(1):putative ribonuclease R(1):exoribonuclease R protein(1)	NA(1024):rnr(241)	543	2391	2364.1	551	1	Atu1303	MDIPDJ_04880	FLNPIO_05065
g0000184_1_0000001	g0000184_1		glycine zipper 2TM domain-containing protein	60	365	1264	1.99	1	6	17	1039	17	1255	2519	glycine zipper 2TM domain-containing protein(844):membrane protein(760):hypothetical protein(726):Glycine zipper 2TM domain protein(143):17 kDa surface antigen(12):glycine zipper(4):lipoprotein%2C VirB7-like(4):conserved hypothetical protein(4):glycine zipper 2TM domain protein(4):hypothetical conserved protein(3):Gly-zipper-YMGG domain-containing protein(3):conserved exported protein of uncharac…	NA(2536)	213	540	259.53	552	1	Atu2614	MDIPDJ_14000	FLNPIO_15170
g0003201_1_0000001	g0003201_1	ttuE	pyruvate kinase	60	104	1264	1	1	2	0	2	0	2	1266	pyruvate kinase(976):Pyruvate kinase(249):pyruvate kinase protein(34):pyruvate kinase II protein(2):pyruvate kinase Pyk(2):Probable pyruvate kinase II(1):putative pyruvate kinase II(1):putative pyruvate kinase(1)	NA(1024):ttuE(242)	1434	1470	1440.02	553	1	Atu3762	MDIPDJ_12135	FLNPIO_13030
g0002319	g0002319	yheS	ABC transporter ATP-binding protein	50	167	1264	1	1	1	0	0	0	0	1264	ABC transporter ATP-binding protein(596):putative ABC transporter ATP-binding protein YheS(242):ATP-binding cassette domain-containing protein(174):ABC-F family ATP-binding cassette domain-containing protein(143):ABC transporter ATP-binding protein YheS(36):glycosyl transferase family 1(35):ABC transporter%2C nucleotide binding/ATPase protein(9):ABC transporter family protein(4):ABC transporter r…	NA(1023):yheS(241)	1038	2016	1886.38	554	1	Atu1118	MDIPDJ_04110	FLNPIO_04330
g0001246	g0001246	yciC	cobalamin biosynthesis protein CobW	50	198	1264	1	1	1	0	0	0	0	1264	cobalamin biosynthesis protein CobW(998):Putative metal chaperone YciC(232):cobalamin synthesis protein(11):putative GTP-binding protein YjiA(8):cobalamin biosynthesis protein(2):protein CobW(2):Protein CobW(2):cobalamin synthesis protein cobW(2):putative cobalamine biosynthesis protein(1):cobalamine biosynthesis protein(1):Cobalamin biosynthesis protein CobW(1):putative cobalamin synthesis prote…	NA(1024):yciC(232):yjiA(8)	681	1110	1051.5	555	1	Atu2805	MDIPDJ_08300	FLNPIO_08800
g0000377	g0000377	mnmG	tRNA uridine-5-carboxymethylaminomethyl(34) synthesis enzyme MnmG	50	293	1264	1	1	1	0	0	0	0	1264	tRNA uridine-5-carboxymethylaminomethyl(34) synthesis enzyme MnmG(941):tRNA uridine 5-carboxymethylaminomethyl modification enzyme MnmG(246):tRNA uridine 5-carboxymethylaminomethyl modification protein MnmG(34):glucose inhibited division protein A(17):tRNA uridine 5-carboxymethylaminomethyl modification enzyme GidA(8):tRNA uridine(34) 5-carboxymethylaminomethyl synthesis enzyme MnmG(3):tRNA uridi…	NA(1022):mnmG(242)	189	1926	1877.38	556	1	Atu2831	MDIPDJ_16665	FLNPIO_16525
g0000649	g0000649	ispA	polyprenyl synthetase family protein	50	262	1264	1	1	1	0	0	0	0	1264	polyprenyl synthetase family protein(908):Farnesyl diphosphate synthase(243):polyprenyl synthetase protein(33):farnesyl-diphosphate synthase(29):geranyltranstransferase(15):(2E%2C6E)-farnesyl diphosphate synthase(14):geranyltranstransferase protein(4):Putative Geranyltranstransferase (Farnesyl-diphosphate synthase) (FPP synthase)(3):Polyprenyl synthetase(3):Farnesyltranstransferase(2):putative ge…	NA(1175):ispA(89)	780	1620	917.25	557	1	Atu2721	MDIPDJ_15705	FLNPIO_16300
g0002107_1_0000001	g0002107_1	proV	choline ABC transporter ATP-binding protein	60	165	1264	1	1	1	0	0	0	0	1264	choline ABC transporter ATP-binding protein(948):Glycine betaine/L-proline transport ATP-binding protein ProV(237):proline/glycine betaine/choline ABC transporter ATP-binding protein(33):glycine betaine/proline transport system ATP-binding protein(10):choline ABC transporter%2C ATP-binding protein(8):Glycine betaine/proline betaine transport system ATP-binding protein ProV(4):glycine betaine/L-pr…	NA(1023):proV(240):ousV(1)	1038	1179	1050.6	558	1	Atu2279	MDIPDJ_10210	FLNPIO_11280
g0001357_1_0000001	g0001357_1		type II secretion system F family protein	60	185	1264	1	1	2	0	1	0	1	1265	type II secretion system F family protein(792):Bacterial type II secretion system protein F domain protein(236):type II secretion system protein(158):type II secretion system F domain-containing protein(34):component of type IV pilus%2C CtpI(8):hypothetical protein(6):Flp pilus assembly protein TadC(3):components of type IV pilus TadC(3):type II secretion system (T2SS)%2C F family protein(3):puta…	NA(1265)	939	1014	984.6	559	1	Atu0216	MDIPDJ_18325	FLNPIO_17480
g0002835_1_0000003	g0002835_1	ravA	MoxR family ATPase	70	146	1264	1	1	2	0	1	0	1	1265	MoxR family ATPase(913):ATPase family associated with various cellular activities (AAA)(144):ATPase RavA(93):AAA family ATPase(37):MoxR-like ATPase protein(34):MoxR family protein(15):ATPase associated with various cellular activities AAA_3(5):hypothetical protein(5):MoxR-like ATPase(4):putative MoxR family protein(3):ATPase(3):AAA domain family protein(2):putative methanol dehydrogenase regulato…	NA(1173):ravA(92)	1005	1044	1012.4	560	1	Atu2253	MDIPDJ_09995	FLNPIO_11065
g0001075_0000001	g0001075	gabD	aldehyde dehydrogenase family protein	60	230	1264	1.08	1	3	0	100	0	105	1369	aldehyde dehydrogenase family protein(1027):Succinate-semialdehyde dehydrogenase [NADP(+)](95):Putative aldehyde dehydrogenase AldA(91):Glutarate-semialdehyde dehydrogenase DavD(52):aldehyde dehydrogenase (NAD(+)) protein(35):Succinate-semialdehyde dehydrogenase [NADP(+)] GabD(20):aldehyde dehydrogenase(18):Aldehyde dehydrogenase family 7 member A1-like protein(3):L-aminoadipate-semialdehyde dehy…	NA(1109):gabD(115):aldA(91):davD(52):aldHT(2)	1098	1563	1534.85	561	1	Atu4153	MDIPDJ_19620	FLNPIO_21425
g0000880	g0000880		HIT domain-containing protein	50	243	1264	1	1	1	0	0	0	0	1264	HIT domain-containing protein(793):HIT domain protein(175):HIT family protein(121):AP-4-A phosphorylase(64):diadenosine tetraphosphate hydrolase(44):HIT family hydrolase domain-containing protein(33):histidine triad (HIT) protein(8):hypothetical protein(7):conserved hypothetical protein(4):diadenosine tetraphosphate (Ap4A) HIT family hydrolase(2):Hypothetical protein(2):hypothetical conserved pro…	NA(1264)	363	726	412.16	562	1	Atu0097	MDIPDJ_17600	FLNPIO_17065
g0001594_0000001	g0001594	fbcH	cytochrome c1	60	195	1264	1	1	2	1	5	1	5	1269	cytochrome c1(740):cytochrome c1 family protein(245):Cytochrome b/c1(244):ubiquinol-cytochrome c reductase cytochrome c1 subunit(13):ribosomal protein P2(4):cytochrome C1 family protein(3):fragment of Cytochrome b/c1 [Contains: Cytochrome b%3B Cytochrome c1] (part 2)(3):cytochrome c1 protein(2):hypothetical protein(2):Cytochrome c1(2):Putative cytochrome C1 protein(2):cytochrome b/c1(2):ubiquinol…	NA(1026):fbcH(244)	276	921	880.67	563	1	Atu2237	MDIPDJ_09915	FLNPIO_10970
g0000722	g0000722	folP	dihydropteroate synthase	50	253	1264	1	1	1	0	0	0	0	1264	dihydropteroate synthase(1009):Dihydropteroate synthase(244):Dihydropteroate synthase (DHPS) (Dihydropteroate pyrophosphorylase)(2):dihydropteroate synthase Sul(2):dihydropteroate synthase protein(2):dihydropteroate synthase antibiotic resistance transferase folate protein(2):putative dihydroxypteroate synthase(1):Probable dihydropteroate synthase antibiotic resistance transferase folate protein(…	NA(1023):folP(241)	777	1050	854.93	564	1	Atu1352	MDIPDJ_07660	FLNPIO_06750
g0003982_0000001	g0003982	ctpB	S41 family peptidase	60	100	1264	1.01	1	2	0	9	0	9	1273	S41 family peptidase(913):Carboxy-terminal processing protease CtpB precursor(141):putative CtpA-like serine protease(96):peptidase S41(39):carboxy-terminal processing protease(34):carboxyl-terminal processing protease(11):carboxyl-terminal protease(6):hypothetical protein(6):PDZ domain-containing protein(5):C-terminal processing peptidase protein(3):Carboxy-terminal-processing protease(2):carbox…	NA(1132):ctpB(141)	1269	1443	1325.11	565	1	Atu2774	MDIPDJ_16465	FLNPIO_16135
g0002116	g0002116	atpF2	F0F1 ATP synthase subunit B	50	171	1264	1	1	1	0	0	0	0	1264	F0F1 ATP synthase subunit B(447):ATP synthase subunit b 2(440):F0F1 ATP synthase subunit B'(161):ATP synthase F0F1 subunit B'(119):ATP synthase subunit b/b'(35):ATP F0F1 synthase subunit B'(20):ATP synthase B chain(8):ATP synthase subunit b(7):H+transporting two-sector ATPase B/B' subunit(3):ATP synthase subunit B'%2C membrane-bound%2C F0 sector(2):ATP synthase B/B' CF family protein(2):hypotheti…	NA(1023):atpF2(236):atpF(4):atpG(1)	582	663	621.89	566	1	Atu0716	MDIPDJ_02000	FLNPIO_01885
g0002747_1_0000001	g0002747_1	ptrA	insulinase family protein	60	148	1264	1	1	2	0	1	0	1	1265	insulinase family protein(918):Protease 3 precursor(236):peptidase M16(42):Zn-dependent peptidase M16 family protein(34):putative zinc protease(6):processing peptidase(3):putative Zn-dependent peptidase(3):putative zinc protease (mpp-like)(2):zinc protease(2):peptidase M16 domain protein(2):peptidase%2C family M16(1):Putative ZINC PROTEASE%2C peptidase M16 family(1):Insulinase (Peptidase M16) fam…	NA(1029):ptrA(236)	1245	1326	1300.28	567	1	Atu0786	MDIPDJ_02525	FLNPIO_02480
g0003802_1_0000001	g0003802_1		flagellar biosynthesis regulator FlaF	60	114	1263	1	1	2	0	1	0	1	1264	flagellar biosynthesis regulator FlaF(664):flagellar biosynthesis regulatory protein FlaF(343):flagellar biosynthesis regulator FlhF(199):flagellar protein FlaF(13):flagellin synthesis regulator protein(9):flagellar FlaF family protein(8):flagellar biosynthesis regulatory protein(7):hypothetical protein(5):FLAF protein(2):Putative flagellin synthesis regulator(2):Flagellar biosynthesis regulator …	NA(1264)	345	354	347.44	568	1	Atu0577	MDIPDJ_01225	FLNPIO_01305
g0003580_1_0000003	g0003580_1	fliQ	flagellar biosynthetic protein FliQ	70	119	1263	1	1	2	0	1	0	1	1264	flagellar biosynthetic protein FliQ(725):flagellar biosynthesis protein FliQ(257):Flagellar biosynthetic protein FliQ(239):flagellar export apparatus protein FliQ(21):hypothetical protein(5):flagellar biosynthesis pathway%2C component FliQ(3):flagellar biosynthesis transmembrane protein(3):Putative flagellar biosynthetic transmembrane protein(2):bacterial export s%2C 3 family protein(2):flagellar…	NA(1028):fliQ(236)	267	291	267.02	568	2	Atu0580	MDIPDJ_01240	FLNPIO_01320
g0002558_1_0000002	g0002558_1	edd	phosphogluconate dehydratase	70	144	1263	1	1	1	0	0	0	0	1263	phosphogluconate dehydratase(999):Phosphogluconate dehydratase(246):6-phosphogluconate dehydratase(13):phosphogluconate dehydratase Edd(2):phosphogluconate dehydratase protein(2):putative phosphogluconate dehydratase(1)	NA(1022):edd(241)	1587	1827	1821.62	568	3	Atu0598	MDIPDJ_01335	FLNPIO_01430
g0000941_0000001	g0000941	pgl	6-phosphogluconolactonase	60	239	1263	1	1	1	0	0	0	0	1263	6-phosphogluconolactonase(1258):6-phosphogluconolactonase protein(3):Glucosamine-6-phosphate deaminase(1):putative 6-phosphogluconolactonase(1)	NA(1022):pgl(240):nagB(1)	696	723	699.01	568	4	Atu0599	MDIPDJ_01340	FLNPIO_01435
g0002289_1_0000001	g0002289_1	zur	transcriptional repressor	60	148	1263	1	1	1	0	0	0	0	1263	transcriptional repressor(938):Zinc uptake regulation protein(241):Fur family ferric uptake regulator protein(34):Fur family transcriptional regulator(11):Fur family transcriptional regulator%2C zinc uptake regulator(8):zinc uptake transcriptional regulator protein%2C Fur family(4):zinc uptake transcriptional regulator protein(4):Fe2+/Zn2+ uptake regulation protein(3):putative ferric uptake regul…	NA(1022):zur(241)	387	441	402.27	569	1	Atu1518	MDIPDJ_08175	FLNPIO_06540
g0000204_1_0000001	g0000204_1	dus	tRNA dihydrouridine(20/20a) synthase DusA	60	332	1263	1	1	2	2	4	2	4	1267	tRNA dihydrouridine(20/20a) synthase DusA(944):putative tRNA-dihydrouridine synthase(236):tRNA-dihydrouridine synthase A(54):tRNA-dihydrouridine(20/20a) synthase(7):hypothetical protein(6):tRNA dihydrouridine synthase DusA(3):dihydrouridine synthase DuS(3):tRNA dihydrouridine synthase A family protein(2):putative tRNA-dihydrouridine synthase A(2):TIM-barrel protein%2C yjbN family(2):tRNA-U16%2CU1…	NA(1028):dus(236):dusA(5)	153	1233	1040.06	569	2	Atu1515	MDIPDJ_08160	FLNPIO_20480
g0002004	g0002004	alaS	alanine--tRNA ligase	50	165	1263	1	1	1	0	0	0	0	1263	alanine--tRNA ligase(951):Alanine--tRNA ligase(244):alanyl-tRNA synthetase(58):alanyl-tRNA synthetase protein(3):Alanyl-tRNA ligase(2):Alanyl-tRNA synthetase(2):alanine--tRNA ligase AlaS(2):putative alanyl-tRNA synthetase(1)	NA(1021):alaS(242)	2628	2742	2664.32	569	3	Atu1873	MDIPDJ_07585	FLNPIO_08445
g0002089	g0002089	yvbK	N-acetyltransferase	50	179	1263	1	1	1	0	0	0	0	1263	N-acetyltransferase(756):ribosomal-protein-alanine N-acetyltransferase(188):GNAT family N-acetyltransferase(154):putative N-acetyltransferase YvbK(64):ribosomal N-acetyltransferase protein(34):ribosomal-protein-alanine acetyltransferase(29):acetyltransferase(7):GCN5-related N-acetyltransferase(5):Ribosomal-protein-alanine acetyltransferase(4):ribosomal-protein-alanine N-acetyltransferase protein(…	NA(1192):yvbK(64):rimI(4):paiA(2):mshD(1)	489	525	496.86	570	1	Atu0353	MDIPDJ_00205	FLNPIO_00165
g0001443	g0001443	plsC	1-acyl-sn-glycerol-3-phosphate acyltransferase	50	208	1263	1	1	1	0	0	0	0	1263	1-acyl-sn-glycerol-3-phosphate acyltransferase(1038):2-acyl-glycerophospho-ethanolamine acyltransferase(160):phospholipid/glycerol acyltransferase protein(34):phospholipid/glycerol acyltransferase(5):hypothetical protein(5):acyl-phosphate glycerol 3-phosphate acyltransferase(4):acyltransferase family protein(3):1-acyl-sn-glycerol-3-phosphate acyltransferase (phospholipid/glycerol acyltransferase)…	NA(1187):plsC(76)	735	888	811	570	2	Atu0355	MDIPDJ_00215	FLNPIO_00175
g0000557_1_0000001	g0000557_1		SCO family protein	60	199	1263	1	1	2	0	1	0	1	1264	SCO family protein(823):hypothetical protein(239):redoxin domain-containing protein(97):copper chaperone SCO1/SenC family protein(34):cytochrome c oxidase assembly protein(28):membrane protein(10):electron transport protein SCO1/SenC(5):SCO1/SenC family protein(3):cytochrome-c oxidase assembly factor protein(3):protein SCO1/2(2):electron transport protein(2):Electron transport protein SCO1/SenC(2…	NA(1264)	597	672	604.05	571	1	Atu2073	MDIPDJ_08980	FLNPIO_09930
g0001376_0000001	g0001376	prmA	50S ribosomal protein L11 methyltransferase	60	197	1263	1	1	2	0	1	0	1	1264	50S ribosomal protein L11 methyltransferase(940):Ribosomal protein L11 methyltransferase(247):ribosomal protein L11 methyltransferase(56):ribosomal L11 methyltransferase(3):putative ribosomal protein L11 methyltransferase(3):ribosomal protein L11 methyltransferase PrmA(2):Ribosomal protein L11 methyltransferase (L11 Mtase)(2):Putative ribosomal protein L11 methyltransferase(2):[LSU ribosomal prot…	NA(1023):prmA(241)	867	945	881.19	571	2	Atu2072	MDIPDJ_08970	FLNPIO_09925
g0002436_1_0000001	g0002436_1		hypothetical protein	60	158	1263	1	1	2	0	1	0	1	1264	hypothetical protein(975):Stringent starvation protein B(239):stringent starvation protein B(33):conserved hypothetical protein(5):protein of unknown function DUF1321(3):hypothetical conserved protein(2):stringent starvation SspB family protein(2):stringent starvation B family protein(1):DUF1321 domain-containing protein(1):Stringent starvation protein B family protein(1):conserved protein of unk…	NA(1264)	504	603	514.71	572	1	Atu8171	MDIPDJ_08830	FLNPIO_09805
g0002011_0000002	g0002011	hflC	protease modulator HflC	70	182	1263	1	1	2	0	2	0	2	1265	protease modulator HflC(949):Modulator of FtsH protease HflC(241):protein HflC(36):HFLC protein(10):HflC protein(7):hydrolase serine protease transmembrane subunit C protein(4):putative transmembrane serine protease(3):Protease activity modulator HflK(2):Protein HflC(2):protease FtsH subunit HflC(2):hflC protein(2):Putative hydrolase serine protease transmembrane protein(2):putative hydrolase ser…	NA(1024):hflC(241)	756	1044	939.63	572	2	Atu2044	MDIPDJ_08720	FLNPIO_09770
g0002295_1_0000006	g0002295_1	leuA	2-isopropylmalate synthase	80	148	1263	1	1	2	0	1	0	1	1264	2-isopropylmalate synthase(1260):2-isopropylmalate synthase protein(3):putative 2-isopropylmalate synthase(1)	NA(1023):leuA(241)	1674	1770	1721.72	573	1	Atu2264	MDIPDJ_10075	FLNPIO_11135
g0003251_0000002	g0003251	queF	NADPH-dependent 7-cyano-7-deazaguanine reductase QueF	70	133	1263	1	1	2	0	1	0	1	1264	NADPH-dependent 7-cyano-7-deazaguanine reductase QueF(944):NADPH-dependent 7-cyano-7-deazaguanine reductase(284):7-cyano-7-deazaguanine reductase(26):probable GTP cyclohydrolase I protein(2):conserved hypothetical protein(2):preQ(1) synthase(1):putative GTP cyclohydrolase I(1):putative NADPH-dependent 7-cyano-7-deazaguanine reductase(1):GTP cyclohydrolase I protein(1):probable NADPH-dependent 7-c…	NA(1023):queF(241)	453	477	464.99	573	2	Atu2273	MDIPDJ_10110	FLNPIO_11210
g0004124_1_0000029	g0004124_1	ihfB	integration host factor subunit beta	90	13	1263	1	1	2	0	1	0	1	1264	integration host factor subunit beta(990):Integration host factor subunit beta(246):integration host factor%2C beta subunit(11):integration host factor beta subunit(10):integration host factor beta-subunit protein(2):Integration host factor beta-subunit (IHF-beta)(2):Probable integration host factor beta-subunit(1):putative integration host factor beta-subunit(1):putative integration host factor …	NA(1023):ihfB(241)	285	378	304.36	574	1	Atu0338	MDIPDJ_00095	FLNPIO_00085
g0001662_0000001	g0001662	lspA	signal peptidase II	60	198	1263	1	1	1	0	0	0	0	1263	signal peptidase II(821):Lipoprotein signal peptidase(247):lipoprotein signal peptidase(185):lipoprotein signal peptidase LspA(2):lipoprotein signal peptidase protein(2):Probable lipoprotein signal peptidase transmembrane(1):putative Lipoprotein signal peptidase (Prolipoprotein signal peptidase) (Signal peptidase II) (SPase II)(1):lipoprotein signal peptidase transmembrane(1):putative transmembra…	NA(1022):lspA(241)	489	534	500.55	574	2	Atu0342	MDIPDJ_00130	FLNPIO_00105
g0001005_0000001	g0001005	cysH	phosphoadenylyl-sulfate reductase	60	220	1263	1	1	2	0	2	0	2	1265	phosphoadenylyl-sulfate reductase(920):Thioredoxin-dependent 5'-adenylylsulfate reductase(242):phosphoadenosine phosphosulfate reductase(45):phosphoadenosine-phosphosulfate reductase(34):Phosphoadenosine phosphosulfate reductase(9):adenylylsulfate reductase%2C thioredoxin dependent family protein(4):adenylylsulfate reductase%2C thioredoxin dependent(3):phosphoadenosine-phosphosulfate reductase pr…	NA(1023):cysH(242)	243	942	762.72	575	1	Atu0818	MDIPDJ_02750	FLNPIO_02655
g0000199_1_0000001	g0000199_1	gloB	MBL fold metallo-hydrolase	60	360	1263	1	1	2	1	2	1	2	1265	MBL fold metallo-hydrolase(936):Hydroxyacylglutathione hydrolase(158):putative polyketide biosynthesis zinc-dependent hydrolase BaeB(71):metallo-beta-lactamase family hydrolase protein(34):metallo-beta-lactamase superfamily protein(18):metal-dependent hydrolase(12):MBL fold hydrolase(9):beta-lactamase domain protein(5):hydrolase(5):putative Beta-lactamase(3):probable beta-lactamase family protein…	NA(1037):gloB(158):baeB(71)	297	1164	913.32	575	2	Atu0807	MDIPDJ_02650	FLNPIO_02700
g0002124	g0002124	regB	ActS/PrrB/RegB family redox-sensitive histidine kinase	50	169	1263	1	1	1	0	0	0	0	1263	ActS/PrrB/RegB family redox-sensitive histidine kinase(438):sensor histidine kinase(321):Sensor histidine kinase RegB(241):HAMP domain-containing histidine kinase(157):sensor histidine kinase RegB(37):two-component sensor histidine kinase(29):two component sensor kinase(11):two-component sensor histidine kinase protein(4):integral membrane sensor signal transduction histidine kinase(4):his Kinase…	NA(1023):regB(240)	840	1464	1314.94	576	1	Atu0051	MDIPDJ_16975	FLNPIO_16815
g0000270_1_0000001	g0000270_1	aroE	shikimate dehydrogenase	60	313	1263	1	1	1	0	0	0	0	1263	shikimate dehydrogenase(953):Shikimate dehydrogenase(241):shikimate 5-dehydrogenase 1(31):shikimate 5-dehydrogenase(21):Shikimate dehydrogenase (NADP(+))(7):shikimate 5-dehydrogenase protein(3):Shikimate 5-dehydrogenase(2):shikimate dehydrogenase (NADP+)(2):putative shikimate dehydrogenase(1):Probable shikimate 5-dehydrogenase(1):putative shikimate 5-dehydrogenase(1)	NA(1022):aroE(241)	831	888	859.93	576	2	Atu0003	MDIPDJ_16700	FLNPIO_16560
g0000913_1_0000013	g0000913_1		hypothetical protein	70	139	1263	1	1	1	0	0	0	0	1263	hypothetical protein(1235):signal peptide protein(9):conserved hypothetical protein(5):Conserved hypothetical signal peptide protein(2):hypothetical conserved protein(2):conserved exported protein of unknown function(2):Invasion associated locus B (IalB) protein(2):invasion associated locus B family protein(1):conserved exported protein of uncharacterised function(1):conserved hypothetical signal…	NA(1263)	465	648	517.55	577	1	Atu8182	MDIPDJ_14440	FLNPIO_15510
g0001895_1_0000001	g0001895_1		DUF1232 domain-containing protein	60	178	1263	1	1	1	0	0	0	0	1263	DUF1232 domain-containing protein(919):hypothetical protein(327):protein of unknown function DUF1232(5):conserved hypothetical protein(5):uncharacterized membrane protein YkvA (DUF1232 family)(2):hypothetical conserved protein(2):conserved protein of unknown function(1):Hypothetical protein(1):conserved membrane protein of uncharacterised function(1)	NA(1263)	360	441	387.3	577	2	Atu2675	MDIPDJ_14445	FLNPIO_15515
g0001710_1_0000001	g0001710_1	fliE	flagellar hook-basal body complex protein FliE	60	195	1263	1	1	3	0	2	0	3	1266	flagellar hook-basal body complex protein FliE(731):flagellar hook-basal body protein FliE(466):flagellar hook basal body protein FliE(34):Flagellar hook-basal body complex protein FliE(10):hypothetical protein(7):flagellar hook-basal body protein(5):flagellar hook-basal body complex FliE family protein(3):Flagellar hook-basal body complex protein(2):Flagellar hook-basal body complex protein fliE…	NA(1261):fliE(5)	141	384	340.91	578	1	Atu0553	MDIPDJ_01100	FLNPIO_01195
g0002894_1_0000001	g0002894_1	flgC	flagellar basal body rod protein FlgC	60	141	1263	1	1	3	0	2	0	3	1266	flagellar basal body rod protein FlgC(984):Flagellar basal-body rod protein FlgC(242):flagellar basal-body rod protein FlgC(25):flagellar basal-body rod protein(5):flagellar basal-body rod protein FlgC (cell-proximal rod protein)(3):Flagellar basal-body rod protein(2):putative flagellar basal-body rod protein flgc (putative proximal rod protein)(1):flagellar component of cell-proximal portion of …	NA(1025):flgC(241)	375	438	418.74	578	2	Atu0554	MDIPDJ_01095	FLNPIO_01190
g0001069_0000002	g0001069		DUF1244 domain-containing protein	70	230	1263	1	1	2	0	1	0	1	1264	DUF1244 domain-containing protein(936):hypothetical protein(291):alkaline phosphatase(22):conserved hypothetical protein(6):protein of unknown function DUF1244(5):hypothetical conserved protein(2):Conserved hypothetical protein(1):Uncharacterized protein conserved in bacteria(1)	NA(1264)	264	381	306.54	579	1	Atu3759	MDIPDJ_12150	FLNPIO_13045
g0003417_1_0000007	g0003417_1		DUF1036 domain-containing protein	80	118	1263	1	1	2	0	1	0	1	1264	DUF1036 domain-containing protein(917):hypothetical protein(316):membrane protein(9):protein of unknown function DUF1036(5):conserved hypothetical protein(3):conserved exported protein of unknown function(3):integral membrane protein(2):putative membrane protein(2):Hypothetical transmembrane protein(1):hypothetical conserved protein(1):putative integral membrane protein(1):conserved exported prot…	NA(1264)	354	708	479.06	579	2	Atu3761	MDIPDJ_12140	FLNPIO_13035
g0001273_1_0000001	g0001273_1	phbC	class I poly(R)-hydroxyalkanoic acid synthase	60	216	1263	1	1	2	0	1	0	1	1264	class I poly(R)-hydroxyalkanoic acid synthase(932):Poly-beta-hydroxybutyrate polymerase(241):poly-beta-hydroxybutyrate polymerase(50):poly-beta-hydroxybutyrate synthase(11):Poly(3-hydroxyalkanoate) polymerase subunit PhaC(6):poly(R)-hydroxyalkanoic acid synthase%2C class I(6):poly(R)-hydroxyalkanoic acid synthase%2C class I family protein(4):poly-beta-hydroxybutyrate polymerase protein(3):poly-be…	NA(1023):phbC(236):phaC(5)	1749	1989	1862.66	580	1	Atu1604	MDIPDJ_05935	FLNPIO_07990
g0000346	g0000346	ttr	GNAT family N-acetyltransferase	50	301	1263	1	1	1	0	0	0	0	1263	GNAT family N-acetyltransferase(661):N-acetyltransferase(282):Acetyltransferase(246):GCN5-related N-acetyltransferase protein(33):acetyltransferase(10):GCN5-related N-acetyltransferase(6):GCN5 family acetyltransferase(5):probable acetyltransferase protein(2):Putative acetyltransferase(2):GNAT family acetyltransferase(2):putative acetyltransferase(2):acetyltransferase domain protein(2):acetyltrans…	NA(1021):ttr(242)	216	624	523	581	1	Atu0246	MDIPDJ_18565	FLNPIO_17095
g0001651_1_0000003	g0001651_1	trxB	thioredoxin-disulfide reductase	70	147	1263	1.02	1	2	1	21	1	21	1284	thioredoxin-disulfide reductase(955):Thioredoxin reductase(244):thioredoxin reductase(36):thioredoxin reductase (NADPH)(36):thioredoxin reductase%2C FAD/NAD(P)-binding(4):NADPH dependent thioredoxin reductase TrxB(2):thioredoxin reductase (NADPH) protein(2):putative thioredoxin reductase(2):Probable thioredoxin reductase(1):probabable thioredoxin reductase protein(1):hypothetical protein(1):Hypot…	NA(1044):trxB(241)	237	1050	964.46	582	1	Atu2185	MDIPDJ_09670	FLNPIO_10700
g0000375_1_0000009	g0000375_1	tag	DNA-3-methyladenine glycosylase I	70	247	1263	1	1	1	0	0	0	0	1263	DNA-3-methyladenine glycosylase I(949):DNA-3-methyladenine glycosylase 1(243):DNA-3-methyladenine glycosylase(34):3-methyladenine-DNA glycosylase(11):3-methyladenine DNA glycosylase(9):DNA-3-methyladenine glycosylase I protein(4):putative DNA-3-methyladenine glycosylase I(3):methyladenine glycosylase family protein(3):GMP synthase(2):3-methyl-adenine DNA glycosylase I%2C constitutive(2):Methylade…	NA(1023):tag(240)	567	681	632.29	583	1	Atu0670	MDIPDJ_01700	FLNPIO_21795
g0000011_1_0000060	g0000011_1	ynhG	L%2CD-transpeptidase	70	150	1263	1	1	1	0	0	0	0	1263	L%2CD-transpeptidase(942):putative L%2CD-transpeptidase YnhG precursor(145):putative L%2CD-transpeptidase YcfS precursor(75):L%2CD-transpeptidase domain-containing protein(34):hypothetical protein(21):putative L%2CD-transpeptidase ErfK/SrfK precursor(16):ErfK/YbiS/YcfS/YnhG family protein(8):putative L%2CD-transpeptidase ErfK/SrfK(4):conserved hypothetical protein(4):L%2CD-transpeptidase catalyti…	NA(1023):ynhG(145):ycfS(75):erfK(20)	639	837	688.03	584	1	Atu0048	MDIPDJ_16960	FLNPIO_16800
g0003029_0000001	g0003029	der	ribosome biogenesis GTPase Der	60	140	1263	1	1	1	0	0	0	0	1263	ribosome biogenesis GTPase Der(938):GTPase Der(252):GTP-binding protein Der(34):GTP-binding protein(15):ribosome-associated GTPase EngA(5):GTP-binding protein%2C essential for cell growth(4):small GTP-binding protein(3):GTP-binding protein engA(3):GTP-binding protein EngA(2):putative GTP-binding protein(2):Putative GTP-binding protein(1):GTPase involved in ribosome synthesis and maintenance(1):GT…	NA(1022):der(241)	1359	1476	1428.16	585	1	Atu2300	MDIPDJ_10290	FLNPIO_11335
g0000587_1_0000001	g0000587_1	ispDF	bifunctional 2-C-methyl-D-erythritol 4-phosphate cytidylyltransferase/2-C-methyl-D-erythritol 2%2C4-cyclodiphosphate synthase	60	251	1263	1	1	2	0	2	0	2	1265	bifunctional 2-C-methyl-D-erythritol 4-phosphate cytidylyltransferase/2-C-methyl-D-erythritol 2%2C4-cyclodiphosphate synthase(984):Bifunctional enzyme IspD/IspF(241):2-C-methyl-D-erythritol 2%2C4-cyclodiphosphate synthase(12):2-C-methyl-D-erythritol 4-phosphate cytidylyltransferase(11):bifunctional enzyme IspD/IspF(2):2-C-methyl-D-erythritol 4-phosphate cytidylyltransferase / 2C-methyl-D-erythrit…	NA(1024):ispDF(239):ispF(2)	1110	1305	1222.11	586	1	Atu1443	MDIPDJ_06385	FLNPIO_06295
g0001310_1_0000003	g0001310_1	aroK	shikimate kinase	70	190	1263	1.01	1	2	0	10	0	10	1273	shikimate kinase(1001):Shikimate kinase 1(238):Shikimate kinase(16):AAA domain protein(3):shikimate kinase protein(3):Putative shikimate kinase I(2):shikimate kinase 1(2):shikimate kinase AroK(2):fragment of bifunctional: shikimate kinase (N-terminal)%3B dehydroquinate synthase (C-terminal)(part 1)(1):Shikimate kinase family protein(1):fragment of bifunctional: shikimate kinase (N-terminal)%3B de…	NA(1031):aroK(242)	558	720	591.63	587	1	Atu3626	MDIPDJ_13900	FLNPIO_15035
g0002490_1_0000001	g0002490_1	murB	UDP-N-acetylenolpyruvoylglucosamine reductase	60	156	1263	1	1	2	0	1	0	1	1264	UDP-N-acetylenolpyruvoylglucosamine reductase(693):UDP-N-acetylmuramate dehydrogenase(558):UDP-N-acetylenolpyruvoylglucosamine reductase (MurB-like)(3):UDP-N-acetylenolpyruvoylglucosamine reductase protein(3):UDP-N-acetylenolpyruvoylglucosamine reductase 1(2):putative UDP-N-acetylenolpyruvoylglucosamine reductase(2):UDP-N-acetylenolpyruvoylglucosamine reductase MurB(2):Probable UDP-N-acetylenolpy…	NA(1023):murB(241)	918	1059	973.27	588	1	Atu2092	MDIPDJ_09050	FLNPIO_10065
g0001176_1_0000001	g0001176_1		high-affinity branched-chain amino acid ABC transporter permease LivM	60	189	1263	1.01	1	3	0	7	0	8	1271	high-affinity branched-chain amino acid ABC transporter permease LivM(880):leucine/isoleucine/valine transporter permease subunit(238):branched-chain amino acid ABC transporter permease(70):high-affinity branched-chain amino acid ABC transporter permease protein LivM 1(33):branched-chain amino acid transport system permease protein(8):hypothetical protein(5):amino acid ABC transporter%2C permease…	NA(1271)	1245	1575	1393.86	589	1	Atu2426	MDIPDJ_11130	FLNPIO_12010
g0000451_1_0000001	g0000451_1	gph	phosphoglycolate phosphatase	60	283	1263	1	1	2	0	2	0	2	1265	phosphoglycolate phosphatase(849):Phosphoglycolate phosphatase(245):HAD family hydrolase(152):phosphoglycolate phosphatase%2C bacterial(10):putative phosphoglycolate phosphatase(2):phosphoglycolate phosphatase protein(2):HAD hydrolase%2C IA%2C variant 1 family protein(1):phosphoglycolate phosphatase bacterial(1):hypothetical protein(1):Probable phosphoglycolate phosphatase(1):2-phosphoglycolate p…	NA(1024):gph(241)	201	1110	698.34	590	1	Atu1614	MDIPDJ_07875	FLNPIO_06120
g0002150	g0002150	flhB	flagellar biosynthesis protein FlhB	50	176	1263	1	1	1	0	0	0	0	1263	flagellar biosynthesis protein FlhB(931):Flagellar biosynthetic protein FlhB(246):flagellar biosynthetic protein FlhB(77):flagellar biosynthesis transmembrane protein(3):flagellar biosynthetic protein(2):Flagellar biosynthetic transmembrane protein(2):putative flagellar biosynthetic protein(1):flagellar biosynthesis protein(1)	NA(1022):flhB(241)	1029	1176	1081.43	591	1	Atu0564	MDIPDJ_01050	FLNPIO_01145
g0000195_1_0000001	g0000195_1	allA	ureidoglycolate lyase	60	291	1263	1	1	1	0	0	0	0	1263	ureidoglycolate lyase(971):Ureidoglycolate lyase(243):ureidoglycolate hydrolase(26):Ureidoglycolate hydrolase(10):ureidoglycolate hydrolase protein(3):ureidoglycolate hydrolase family protein(3):putative ureidoglycolate hydrolase protein(2):ureidoglycolate hydrolase 1(1):putative ureidoglycolate hydrolase(1):Ureidoglycolate hydrolase 1(1):Ureidoglycolate hydrolase family protein(1):Putative ureid…	NA(1022):allA(241)	492	582	504.05	592	1	Atu2324	MDIPDJ_10430	FLNPIO_11495
g0002412_1_0000003	g0002412_1		MarC family protein	70	153	1263	1	1	2	0	6	0	6	1269	MarC family protein(919):hypothetical protein(145):inner membrane protein(96):MarC family transcriptional regulator(36):multiple antibiotic resistance MarC-related protein(34):NAAT family transporter(7):multiple antibiotic resistance (MarC)-related protein(6):multiple antibiotic resistance protein(3):putative MarC family transmembrane protein(2):MarC family transmembrane protein(2):conserved memb…	NA(1269)	600	726	637.2	593	1	Atu1508	MDIPDJ_06670	FLNPIO_07105
g0003835_1_0000045	g0003835_1	acpP	acyl carrier protein	80	18	1263	1	1	2	0	1	0	1	1264	acyl carrier protein(977):Acyl carrier protein(240):acyl carrier protein AcpP(38):Acyl carrier protein AcpP(3):Acyl carrier protein (ACP) (modular protein)(1):Acyl carrier protein (ACP)(1):BN406_00879(1):putative acyl carrier protein (fatty acid synthase acyl carrier protein)(1):acyl carrier protein (ACP)(1):acyl-carrier-protein(1)	NA(1027):acpP(237)	237	345	237.13	594	1	Atu1096	MDIPDJ_04005	FLNPIO_04250
g0003518	g0003518		hypothetical protein	50	124	1263	1	1	1	0	0	0	0	1263	hypothetical protein(1248):conserved hypothetical protein(7):Elongation factor P--beta-lysine ligase(2):conserved protein of unknown function(2):hypothetical conserved protein(2):Conserved hypothetical protein(1):Uncharacterised protein(1)	NA(1263)	363	435	369.41	595	1	Atu0585	MDIPDJ_01265	FLNPIO_01345
g0000301_1_0000001	g0000301_1	crnA	creatininase family protein	60	314	1263	1	1	2	0	1	0	1	1264	creatininase family protein(633):creatininase(309):Creatinine amidohydrolase(238):creatininase protein(34):creatinine amidohydrolase(22):Creatininase(5):Putative mycofactocin system creatinine amidohydrolase family protein MftE(5):creatinine amidohydrolase family protein(3):hypothetical protein(2):creatinine amidohydrolase (%3Dcreatininase)(1):Uncharacterized protein%2C putative amidase(1):putati…	NA(1023):crnA(236):mftE(5)	705	828	794.15	596	1	Atu4503	MDIPDJ_12585	FLNPIO_13435
g0002581_0000002	g0002581		DUF1737 domain-containing protein	70	157	1263	1	1	1	0	0	0	0	1263	DUF1737 domain-containing protein(923):hypothetical protein(324):conserved hypothetical protein(7):conserved protein of unknown function(2):domain of unknown function DUF1737(2):hypothetical conserved protein(2):Conserved hypothetical protein(1):putative conserved small protein(1):Uncharacterized conserved small protein(1)	NA(1263)	207	222	207.02	597	1	Atu2787	MDIPDJ_16510	FLNPIO_16370
g0001659_1_0000005	g0001659_1	yieH	HAD family hydrolase	70	184	1263	1	1	2	0	1	0	1	1264	HAD family hydrolase(749):6-phosphogluconate phosphatase(241):haloacid dehalogenase(136):HAD family phosphatase(66):phosphoglycolate phosphatase protein(35):HAD-IA family hydrolase(7):HAD-superfamily hydrolase%2C subfamily IA%2C variant 3(6):hypothetical protein(3):conserved hypothetical protein(3):phosphoglycolate phosphatase(3):HAD superfamily hydrolase (TIGR01509 family)(2):hydrolase phosphata…	NA(1023):yieH(241)	684	759	691.91	598	1	Atu0790	MDIPDJ_02540	FLNPIO_02500
g0002549	g0002549		porin family protein	50	158	1263	1	1	1	0	0	0	0	1263	porin family protein(923):hypothetical protein(151):OmpA-like transmembrane domain protein(109):outer membrane protein RopB(36):outer membrane protein(21):22 kDa outer membrane protein(5):porin(5):ompA-like transmembrane domain protein(3):outer membrane immunogenic protein(2):putative outer membrane protein(2):putative ropB outer membrane protein(1):Outer membrane protein(1):OMP-b-brl domain-cont…	NA(1263)	612	663	641.54	599	1	Atu1131	MDIPDJ_04170	FLNPIO_04390
g0004140_1_0000001	g0004140_1	ftcR	response regulator transcription factor	60	102	1263	1	1	2	0	3	0	3	1266	response regulator transcription factor(575):DNA-binding response regulator(335):Flagellar transcriptional regulator FtcR(245):flagellar response regulator FtcR(34):response regulator(20):two-component system response regulator(19):transcriptional regulator(15):two component transcriptional regulator%2C winged helix family(6):Response regulator of exponential growth motility(3):flagellar transcri…	NA(1025):ftcR(241)	459	1056	671.83	600	1	Atu0573	MDIPDJ_01205	FLNPIO_01285
g0000864	g0000864	gph	HAD family hydrolase	50	238	1263	1	1	1	0	0	0	0	1263	HAD family hydrolase(916):Phosphoglycolate phosphatase(162):D%2CD-heptose 1%2C7-bisphosphate phosphatase(71):phosphoglycolate phosphatase protein(35):haloacid dehalogenase(31):phosphoglycolate phosphatase(14):Pyrophosphatase PpaX(7):HAD-superfamily hydrolase%2C subfamily IA%2C variant 1(5):HAD hydrolase%2C IA%2C variant 1 family protein(3):putative phosphoglycolate phosphatase(3):phosphatase(2):H…	NA(1094):gph(162):ppaX(7)	678	792	724.69	601	1	Atu0696	MDIPDJ_01890	FLNPIO_01770
g0000678_0000001	g0000678	queA	tRNA preQ1(34) S-adenosylmethionine ribosyltransferase-isomerase QueA	60	259	1263	1	1	2	0	1	0	1	1264	tRNA preQ1(34) S-adenosylmethionine ribosyltransferase-isomerase QueA(864):S-adenosylmethionine:tRNA ribosyltransferase-isomerase(372):S-adenosylmethionine tRNA ribosyltransferase-isomerase(10):S-adenosylmethionine/tRNA-ribosyltransferase- isomerase(4):tRNA ribosyltransferase-isomerase(3):S-adenosylmethionine tRNA ribosyltransferase(2):S-adenosylmethionine:tRNA ribosyltransferase-isomerase QueA(2…	NA(1023):queA(241)	1035	1140	1084.07	602	1	Atu1678	MDIPDJ_06720	FLNPIO_06850
g0001722_0000001	g0001722	rluD	RluA family pseudouridine synthase	60	187	1263	1	1	1	0	0	0	0	1263	RluA family pseudouridine synthase(900):Ribosomal large subunit pseudouridine synthase D(241):ribosomal large subunit pseudouridine synthase D(48):RNA pseudouridine synthase(37):pseudouridine synthase(8):pseudouridine synthase%2C RluA family(6):pseudouridine synthase%2C RluA family protein(4):pseudouridine synthase (pseudouridines 1911%2C 1915%2C 1917 in 23S RNA)(3):putative ribosomal large subun…	NA(1022):rluD(241)	981	1074	1026.98	603	1	Atu2443	MDIPDJ_11220	FLNPIO_12110
g0002855_1_0000002	g0002855_1		ABC transporter permease	70	143	1263	1	1	2	0	4	0	4	1267	ABC transporter permease(929):L-arabinose transporter permease protein(177):Branched-chain amino acid transport system / permease component(58):sugar ABC transporter permease protein(34):sugar ABC transporter permease(20):simple sugar transport system permease protein(8):hypothetical protein(5):inner-membrane translocator(4):branched-chain amino acid transport system / permease component family p…	NA(1267)	519	975	971.28	604	1	Atu0129	MDIPDJ_18220	FLNPIO_17660
g0000734	g0000734	mobB	molybdopterin-guanine dinucleotide biosynthesis protein B	50	241	1263	1	1	1	0	0	0	0	1263	molybdopterin-guanine dinucleotide biosynthesis protein B(954):Molybdopterin-guanine dinucleotide biosynthesis adapter protein(241):molybdopterin-guanine dinucleotide biosynthesis protein MobB(48):molybdenum cofactor guanylyltransferase MobA(4):molybdopterin-guanine dinucleotide biosynthesis protein B%2C mobB(3):molybdopterin-guanine dinucleotide biosynthesis protein(3):molybdopterin guanine dinu…	NA(1022):mobB(241)	510	1725	526.43	605	1	Atu1699	MDIPDJ_07950	FLNPIO_06070
g0000363_1_0000001	g0000363_1	spxA	ArsC family reductase	60	295	1263	1	1	1	0	0	0	0	1263	ArsC family reductase(924):Regulatory protein Spx(222):arsenate reductase protein(36):arsenate reductase(27):Regulatory protein MgsR(14):ArsC family transcriptional regulator(9):Protein YffB(5):ArsC family protein(4):conserved hypothetical protein(4):arsenate reductase and related(3):transcriptional regulator%2C Spx/MgsR family protein(3):hypothetical protein(2):Spx/MgsR family transcriptional re…	NA(1023):spxA(222):mgsR(14):yffB(4)	324	483	351.46	606	1	Atu0276	MDIPDJ_18730	FLNPIO_17160
g0006977_1_0000003	g0006977_1	cheY	response regulator	80	45	1263	1	1	2	0	1	0	1	1264	response regulator(932):Chemotaxis protein CheY(205):hypothetical protein(47):chemotaxis protein CheY(37):chemotaxis receiver protein(11):Chemotaxis protein CheY (5):response regulator receiver protein(5):putative chemotaxis protein CheY(4):chemotaxis two-component response regulator protein(3):chemotaxis regulator protein CheY-like(2):two-component system chemotaxis response regulator CheY(2):Re…	NA(1054):cheY(210)	228	390	389.87	607	1	Atu0520	MDIPDJ_01015	FLNPIO_15115
g0003613_1_0000001	g0003613_1	frr	ribosome recycling factor	60	120	1263	1	1	2	0	2	0	2	1265	ribosome recycling factor(918):Ribosome-recycling factor(244):ribosome-recycling factor(90):Ribosome recycling factor (Ribosome-releasing factor) (RRF)(3):ribosome recycling factor protein(2):ribosome-recycling factor Frr(2):Ribosome recycling factor(2):putative ribosome recycling factor (ribosome releasing factor)(2):Probable ribosome recycling factor (ribosome releasing factor)(1):Ribosome recy…	NA(1024):frr(241)	546	564	560.21	608	1	Atu1377	MDIPDJ_06235	FLNPIO_08315
g0001039_1_0000001	g0001039_1	yciI	hypothetical protein	60	170	1263	1	1	2	0	1	0	1	1264	hypothetical protein(860):YciI-like protein(244):YciI family protein(101):protein YciI(34):Protein YciI(6):conserved hypothetical protein(4):YCII-related domain protein(3):YCII-related protein(3):hypothetical conserved protein(2):YCII-related(2):hypothetical protein contains YCII-related domain(1):YCII-related domain family protein(1):Protein yciI(1):Conserved hypothetical protein(1):YCII domain-…	NA(1259):yciI(5)	291	330	293.96	609	1	Atu2649	MDIPDJ_14320	FLNPIO_15385
g0000621	g0000621		ligase-associated DNA damage response endonuclease PdeM	50	260	1263	1	1	1	0	0	0	0	1263	ligase-associated DNA damage response endonuclease PdeM(632):metallophosphatase(295):Calcineurin-like phosphoesterase(189):hypothetical protein(56):metallophosphoesterase domain-containing protein(34):phosphoesterase(29):phosphoesterase protein(4):metallophosphoesterase(4):putative phosphoesterase protein(4):conserved hypothetical protein(3):calcineurin-like phosphoesterase family protein(3):meta…	NA(1263)	672	774	728.31	610	1	Atu0495	MDIPDJ_00820	FLNPIO_00830
g0002942_1_0000001	g0002942_1		NADH-ubiquinone oxidoreductase	60	137	1263	1	1	2	0	3	0	3	1266	NADH-ubiquinone oxidoreductase(751):hypothetical protein(243):oxidoreductase(137):ETC complex I subunit(73):NADH dehydrogenase ubiquinone Fe-S protein(34):ETC complex I subunit conserved region(7):NADH-ubiquinone oxidoreductase subunit(3):putative ETC complex I subunit conserved region protein(2):ETC complex I subunit-like protein(2):conserved hypothetical protein(2):putative NADH-ubiquinone oxid…	NA(1266)	246	516	307.63	611	1	Atu1810	MDIPDJ_06090	FLNPIO_07925
g0000960_1_0000001	g0000960_1	livH	urea ABC transporter permease subunit UrtB	60	218	1263	1	1	1	0	0	0	0	1263	urea ABC transporter permease subunit UrtB(935):High-affinity branched-chain amino acid transport system permease protein LivH(236):urea ABC transporter permease protein UrtB(34):branched-chain amino acid ABC transporter permease(11):urea ABC transporter%2C permease protein UrtB(9):urea transport system permease protein(8):hypothetical protein(5):probable urea or short-chain amide ABC transporter…	NA(1027):livH(236)	1569	1725	1626.94	612	1	Atu2413	MDIPDJ_11090	FLNPIO_11915
g0000060_1_0000015	g0000060_1	dusC	tRNA dihydrouridine synthase DusB	70	323	1263	1.79	1	4	0	972	0	992	2255	tRNA dihydrouridine synthase DusB(943):response regulator(544):tRNA-dihydrouridine synthase C(236):DNA-binding response regulator(236):Transcriptional regulatory protein OmpR(148):tRNA-dihydrouridine synthase(39):transcriptional regulatory protein OmpR 1(28):nitrogen regulation protein(12):putative tRNA-dihydrouridine synthase(8):chemotaxis protein CheY(8):two component transcriptional regulator%…	NA(1868):dusC(236):ompR(146):dus(5)	735	1062	893.24	613	1	Atu1444	MDIPDJ_06390	FLNPIO_06300
g0003743_1_0000002	g0003743_1		DUF1150 family protein	70	116	1263	1	1	1	0	0	0	0	1263	DUF1150 family protein(627):DUF1150 domain-containing protein(310):hypothetical protein(310):conserved hypothetical protein(5):protein of unknown function DUF1150(5):hypothetical conserved protein(2):Uncharacterized small protein(1):Conserved hypothetical protein(1):putative NADH oxidase(1):putative small protein(1)	NA(1263)	231	288	258.2	614	1	Atu0376	MDIPDJ_00260	FLNPIO_00220
g0001095	g0001095	araB	SMP-30/gluconolactonase/LRE family protein	50	201	1263	1	1	1	0	0	0	0	1263	SMP-30/gluconolactonase/LRE family protein(904):L-arabinolactonase(241):gluconolaconase(44):SMP-30/gluconolaconase/LRE domain-containing protein(34):calcium-binding protein%2C regucalcin(11):SMP-30/Gluconolaconase/LRE domain protein(4):gluconolactonase(3):putative gluconolactonase(3):SMP-30/Gluconolaconase/LRE-like region family protein(2):gluconolactonase protein(2):SMP-30/Gluconolaconase/LRE-li…	NA(1022):araB(241)	837	954	886.79	615	1	Atu0702	MDIPDJ_01935	FLNPIO_01835
g0000428_1_0000001	g0000428_1	glgB	1%2C4-alpha-glucan branching protein GlgB	60	159	1263	1	1	2	0	2	0	2	1265	1%2C4-alpha-glucan branching protein GlgB(852):1%2C4-alpha-glucan branching enzyme GlgB(246):1%2C4-alpha-glucan branching enzyme(84):1%2C4-alpha-glucan branching enzyme GlgB 1(33):1%2C4-alpha-glucan-branching protein(19):glycogen-branching enzyme(18):1%2C4-alpha-glucan-branching enzyme(4):1%2C4-alpha-glucan branching enzyme protein(1):putative 1%2C4-alpha-glucan branching enzyme(1):glycogen branc…	NA(1024):glgB(241)	849	2262	2207.72	616	1	Atu4077	MDIPDJ_12455	FLNPIO_13300
g0000398	g0000398	prmC	peptide chain release factor N(5)-glutamine methyltransferase	50	293	1263	1	1	1	0	0	0	0	1263	peptide chain release factor N(5)-glutamine methyltransferase(921):Release factor glutamine methyltransferase(244):release factor glutamine methyltransferase(37):protein-(glutamine-N5) methyltransferase%2C release factor-specific(35):protoporphyrinogen oxidase(10):modification methylase%2C HemK family(4):protoporphyrinogen oxidase (methyltransferase) protein(3):Putative methyltransferase(2):Putat…	NA(1022):prmC(241)	825	1086	871.02	617	1	Atu4175	MDIPDJ_13495	FLNPIO_14650
g0000632	g0000632	rsmB	MFS transporter	50	262	1263	1	1	1	0	0	0	0	1263	MFS transporter(639):methyltransferase domain-containing protein(302):Ribosomal RNA small subunit methyltransferase B(241):ribosomal RNA small subunit methyltransferase B(38):Sun protein(12):Fmu (Sun) domain protein(6):tRNA and rRNA cytosine-C5-methylase (RNA methyltransferase) protein(2):putative ribosomal RNA small subunit methyltransferase B(2):probable RNA methyltransferase - sun protein(2):n…	NA(1022):rsmB(241)	1269	1500	1397.37	618	1	Atu2825	MDIPDJ_16605	FLNPIO_16095
g0002726_0000001	g0002726	dcd	2'-deoxycytidine 5'-triphosphate deaminase	60	150	1263	1	1	1	0	0	0	0	1263	2'-deoxycytidine 5'-triphosphate deaminase(1039):Deoxycytidine triphosphate deaminase(162):2'-deoxycytidine 5'-triphosphate deaminase protein(35):2-deoxycytidine 5-triphosphate deaminase(7):2'-deoxycytidine 5'-triphosphate deaminase family protein(3):deoxycytidine triphosphate (dCTP) deaminase(3):Putative deoxycytidine triphosphate deaminase(2):2'-deoxycytidine 5'-triphosphate deaminase protein D…	NA(1101):dcd(162)	1077	1164	1095.7	619	1	Atu0434	MDIPDJ_00720	FLNPIO_00585
g0001467_0000001	g0001467	slyX	hypothetical protein	60	208	1263	1	1	1	0	0	0	0	1263	hypothetical protein(988):protein SlyX(235):SlyX family protein(5):Protein SlyX(5):SlyX superfamily(4):SlyX protein(3):conserved hypothetical protein(3):SlyX-like protein(3):Protein SlyX-like protein(3):slyX family protein(3):Protein slyX(2):protein slyX(2):hypothetical conserved protein(2):Protein slyX homolog(1):putative slyX protein(1):hypothetical protein%2CslyX family(1):chromosome-anchoring…	NA(1258):slyX(5)	189	309	212.09	620	1	Atu0119	MDIPDJ_13240	FLNPIO_17845
g0003328_1_0000006	g0003328_1	ppa	inorganic diphosphatase	80	112	1263	1.13	1	4	0	160	0	165	1428	inorganic diphosphatase(1072):Inorganic pyrophosphatase(249):inorganic pyrophosphatase(90):Inorganic diphosphatase(3):Inorganic pyrophosphatase (Pyrophosphate phospho-hydrolase) (PPase)(3):pyrophosphate phospho-hydrolase protein(3):inorganic pyrophosphatase:Bacterial/Archaeal inorganic pyrophosphatase(2):putative inorganic pyrophosphatase(2):inorganic pyrophosphatase Ppa(2):Probable inorganic pyr…	NA(1187):ppa(241)	441	621	536.41	621	1	Atu2661	MDIPDJ_14385	FLNPIO_15445
g0001061	g0001061		DNA polymerase III subunit delta	50	201	1263	1	1	1	0	0	0	0	1263	DNA polymerase III subunit delta(1195):DNA polymerase III delta subunit protein(34):DNA polymerase III%2C delta subunit(16):hypothetical protein(5):DNA polymerase III delta subunit(3):conserved hypothetical protein(2):putative DNA polymerase III%2C delta subunit(2):DNA polymerase III%2C delta subunit protein(1):putative DNA polymerase III protein%2C delta subunit(1):putative DNA polymerase III%2C…	NA(1263)	984	1068	1037.8	622	1	Atu2750	MDIPDJ_16645	FLNPIO_16505
[truncated: 1,641 more rows]
